# Supplementary material for: Phylogenomic analysis of the collagen-like BclA proteins in Clostridioides difficile
Source: Appl Environ Microbiol. 2026 Mar 3;92(5):e01582-25. doi: 10.1128/aem.01582-25 (PMC13188886; doi:10.1128/aem.01582-25)
Supplement: Supplemental tables — Tables S1 to S15. [file aem.01582-25-s0002.xlsx]

## Sheet: Table S1
Table S1. BclA identity percentage between C. difficile 630 and R20291 strain
BclA domain		% identiy 630 vs R20291
BclA1	NTD	97.41
	CLR	93.75
	CTD	97.26
BclA2	NTD	100
	CLR	97.26
	CTD	96.95
BclA3	NTD	100
	CLR	77.14
	CTD	94.56
Repaired BclA1 from R20291 was aligned with BclA1 form 630 strain. The genomes of C. difficile 630 (AM180355.1) and C. difficile R20291 (CP029423) were used as references

## Sheet: Table S2
Table S2. Accession information of EnteroBase dataset analyzed in this study n=25166
Genome ID	Strain	Scheme	Country	Source	Year	Assembly_length	N50	ST	adk	atpA	dxr	glyA	recA	sodA	tpi	mlst_clade
G10S3	Not Available	cdifficile	Costa Rica	Soil_Dust	2022	4075559	451021	997	38	49	101	150	85	52	118	C-VII
MX_149	Not Available	cdifficile	Costa Rica	Human	2012	4287428	206029	359	29	40	42	58	33	52	57	C-VII
CLO_CA0433AA	HC132	cdifficile	Brazil	Human	2019	4203391	120866	669	58	49	62	69	37	52	64	C-VII
CLO_AA4197AA	CD-16-00413	cdifficile	Germany	Human	2015	4311935	427585	796	70	77	71	110	64	91	95	C-VI
G10S2	Not Available	cdifficile	Costa Rica	Soil_Dust	2022	4129259	159900	996	71	78	73	149	65	126	97	C-V
G10S6	Not Available	cdifficile	Costa Rica	Soil_Dust	2022	4164990	251195	995	105	78	73	148	65	124	97	C-V
G9S2	Not Available	cdifficile	Costa Rica	Soil_Dust	2022	4229601	152970	995	105	78	73	148	65	124	97	C-V
G10S1	Not Available	cdifficile	Costa Rica	Soil_Dust	2022	4368357	152401	995	105	78	73	148	65	124	97	C-V
G9S3	Not Available	cdifficile	Costa Rica	Soil_Dust	2022	4356159	135152	1003	71	78	73	122	65	92	119	C-V
G3S2	Not Available	cdifficile	Costa Rica	Soil_Dust	2022	4216137	131847	998	105	99	73	122	65	124	119	C-V
G9S5	Not Available	cdifficile	Costa Rica	Soil_Dust	2022	4198982	160559	1004	71	78	73	151	65	123	97	C-V
G3S4	Not Available	cdifficile	Costa Rica	Soil_Dust	2022	4464347	97279	999	105	99	73	122	65	125	120	C-V
G9S6	Not Available	cdifficile	Costa Rica	Soil_Dust	2022	4394064	134541	1005	105	78	73	148	65	122	97	C-V
G9S1	Not Available	cdifficile	Costa Rica	Soil_Dust	2022	4414845	111537	1002	105	78	73	151	65	124	119	C-V
G7S7	Not Available	cdifficile	Costa Rica	Soil_Dust	2022	4468247	82480	1000	71	78	73	151	65	92	97	C-V
2809	Not Available	cdifficile	Costa Rica	Human	2003	4388723	177735	786	30	63	65	97	57	53	86	C-V
HSJD_312	Not Available	cdifficile	Costa Rica	Human	2012	4486615	134124	361	30	41	43	59	34	53	58	C-V
CLO_AA4881AA	Not Available	cdifficile	United States	Human	2012	4531706	364965	784	30	41	66	59	58	53	88	C-V
CLO_AA4880AA	Not Available	cdifficile	United States	Human	2012	4526483	55770	784	30	41	66	59	58	53	88	C-V
HBC_27	Not Available	cdifficile	Costa Rica	Human	2016	4613492	147959	837	71	78	73	122	65	92	97	C-V
CLO_CA7183AA	2021EL-00908	cdifficile	United States	Human	2017	4335304	49644	888	97	95	93	131	79	108	88	C-V
HSJD_434	Not Available	cdifficile	Costa Rica	Human	2017	4497286	199369	839	82	63	66	59	61	99	97	C-V
CLO_AA1058AA	Not Available	cdifficile	Not Available	Not Available	Not Available	4445823	266823	786	30	63	65	97	57	53	86	C-V
CLO_AA6320AA	Not Available	cdifficile	Not Available	Not Available	Not Available	4759543	68850	785	30	41	68	97	61	82	86	C-V
CLO_AA9252AA	82abb694-291e-11e8-9200-3c4a9275d6c8	cdifficile	Not Available	Human	Not Available	4437431	591432	797	71	78	73	113	65	92	97	C-V
CLO_CA7890AA	ES-S-0054-01	cdifficile	United States	Soil_Dust	2018	3933206	126137	823	77	82	78	117	67	95	99	C-IV
CLO_CA7889AA	ES-S-0056-01	cdifficile	United States	Soil_Dust	2018	3976178	119271	823	77	82	78	117	67	95	99	C-IV
CLO_CA7888AA	ES-S-0077-01	cdifficile	United States	Soil_Dust	2018	3964427	143577	823	77	82	78	117	67	95	99	C-IV
CLO_CA7885AA	ES-S-0171-01	cdifficile	United States	Soil_Dust	2019	3990730	114683	823	77	82	78	117	67	95	99	C-IV
CLO_CA7878AA	ES-S-0108-01	cdifficile	United States	Soil_Dust	2019	4267117	123414	835	78	84	80	119	68	96	103	C-IV
CLO_CA7881AA	ES-S-0108-01	cdifficile	United States	Soil_Dust	2019	4125391	131656	835	78	84	80	119	68	96	103	C-IV
CLO_CA7869AA	HGP05	cdifficile	Australia	Soil_Dust	2018	4124907	493263	848	86	89	86	125	73	100	106	C-IIIb
CLO_CA7853AA	HGP43	cdifficile	Australia	Soil_Dust	2018	4130723	323347	848	86	89	86	125	73	100	106	C-IIIb
CLO_CA7864AA	HGP71	cdifficile	Australia	Soil_Dust	2018	4137182	455841	848	86	89	86	125	73	100	106	C-IIIb
CLO_CA7862AA	HGP78-2	cdifficile	Australia	Soil_Dust	2018	4173808	449280	848	86	89	86	125	73	100	106	C-IIIb
CLO_CA7861AA	HGP79	cdifficile	Australia	Soil_Dust	2018	4173848	456753	848	86	89	86	125	73	100	106	C-IIIb
CLO_CA7854AA	HGP35	cdifficile	Australia	Soil_Dust	2018	4242952	444020	850	88	39	54	57	74	50	56	C-IIIb
CLO_CA7859AA	HGP19	cdifficile	Australia	Soil_Dust	2018	4128677	457047	848	86	89	86	125	73	100	106	C-IIIb
CLO_CA7858AA	HGP28	cdifficile	Australia	Soil_Dust	2018	4241834	289316	850	88	39	54	57	74	50	56	C-IIIb
CLO_CA7860AA	HGP14	cdifficile	Australia	Soil_Dust	2018	4257231	104494	632	57	61	61	90	50	71	83	C-IIIb
CLO_CA7855AA	HGP34	cdifficile	Australia	Soil_Dust	2018	4550817	325620	851	89	90	87	126	75	102	107	C-IIIb
CLO_CA7857AA	HGP30	cdifficile	Australia	Soil_Dust	2018	4284359	137733	632	57	61	61	90	50	71	83	C-IIIb
CLO_CA7865AA	HGP48	cdifficile	Australia	Soil_Dust	2018	4192291	333923	852	23	91	88	127	76	37	108	C-IIIb
CLO_CA7867AA	HGP46	cdifficile	Australia	Soil_Dust	2018	4192454	333923	852	23	91	88	127	76	37	108	C-IIIb
CLO_CA7863AA	HGP78	cdifficile	Australia	Soil_Dust	2018	4430367	148928	632	57	61	61	90	50	71	83	C-IIIb
CLO_CA7856AA	HGP33	cdifficile	Australia	ND_Others	2018	4236444	657315	632	57	61	61	90	50	71	83	C-IIIb
CLO_CA7868AA	HGP07	cdifficile	Australia	Soil_Dust	2018	4109068	261892	849	87	89	86	125	73	101	106	C-IIIb
CLO_CA7866AA	HGP47	cdifficile	Australia	Soil_Dust	2018	4505722	447368	853	87	89	86	128	77	103	106	C-IIIb
CLO_CA2013AA	M190570	cdifficile	Not Available	Not Available	Not Available	4372283	112926	688	28	39	54	95	53	77	56	C-IIIb
CLO_CA6460AA	20092912R	cdifficile	Not Available	Not Available	Not Available	4348382	482114	892	93	39	41	130	43	50	56	C-IIIb
CLO_CA6608AA	c_difficile_BMT12	cdifficile	Not Available	Human	Not Available	4283975	202267	889	96	94	92	79	29	37	108	C-IIIb
CLO_CA5856AA	ZZV13-5731	cdifficile	Slovenia	Water_River	2013	4359680	164868	344	26	36	39	52	31	49	52	C-IIIa
CLO_CA5841AA	ZZV14-6044	cdifficile	Slovenia	Soil_Dust	2014	4435967	124523	344	26	36	39	52	31	49	52	C-IIIa
CLO_CA5843AA	ZZV14-6150	cdifficile	Slovenia	Soil_Dust	2014	4325012	212726	341	26	35	39	52	31	49	52	C-IIIa
CLO_CA5846AA	ZZV14-6048	cdifficile	Slovenia	Soil_Dust	2014	4312551	132679	343	26	36	37	54	31	49	52	C-IIIa
CLO_CA5845AA	ZZV14-6045	cdifficile	Slovenia	Soil_Dust	2014	4586881	76983	343	26	36	37	54	31	49	52	C-IIIa
CLO_CA5847AA	ZZV14-6104	cdifficile	Slovenia	Plant	2014	4323433	197840	344	26	36	39	52	31	49	52	C-IIIa
CLO_CA5842AA	ZZV14-6105	cdifficile	Slovenia	Plant	2014	4115389	83407	340	26	35	37	54	31	49	49	C-IIIa
CLO_CA5854AA	ZZV14-6154	cdifficile	Slovenia	Soil_Dust	2014	4118498	229650	342	26	35	39	54	31	47	50	C-IIIa
CLO_CA5844AA	ZZV14-6153	cdifficile	Slovenia	Soil_Dust	2014	4225572	182664	336	24	36	37	54	31	49	50	C-IIIa
CLO_CA5840AA	ZZV14-6009	cdifficile	Slovenia	Soil_Dust	2014	4224653	238925	343	26	36	37	54	31	49	52	C-IIIa
CLO_CA5855AA	ZZV14-5902	cdifficile	Slovenia	Soil_Dust	2014	4359038	152023	339	26	35	37	54	31	49	52	C-IIIa
CLO_CA5849AA	ZZV15-6388	cdifficile	Slovenia	Soil_Dust	2015	4201419	91869	345	27	37	39	55	31	49	54	C-IIIa
CLO_CA5850AA	ZZV15-6597	cdifficile	Slovenia	Soil_Dust	2015	4492430	25218	346	27	38	40	56	31	49	55	C-IIIa
CLO_CA7876AA	ES-S-0006-03	cdifficile	United States	Soil_Dust	2017	4247490	150493	830	76	85	81	120	66	94	102	C-IIIa
CLO_CA7891AA	ES-S-0001-03	cdifficile	United States	Soil_Dust	2017	4307386	301977	822	76	81	77	120	66	94	101	C-IIIa
CLO_CA7877AA	ES-S-0005-03	cdifficile	United States	Soil_Dust	2017	4580754	613685	825	76	81	77	121	70	94	98	C-IIIa
CLO_CA7875AA	ES-S-0010-02	cdifficile	United States	Soil_Dust	2017	4206668	456505	824	79	81	77	118	66	94	102	C-IIIa
CLO_CA7880AA	ES-W-0018-02	cdifficile	United States	Water_River	2017	4474637	519004	826	76	83	79	120	66	94	100	C-IIIa
CLO_CA7873AA	ES-S-0049-02	cdifficile	United States	Soil_Dust	2017	4322354	415244	827	80	81	77	120	66	97	98	C-IIIa
CLO_CA7882AA	ES-W-0017-02	cdifficile	United States	Soil_Dust	2017	4629615	519004	826	76	83	79	120	66	94	100	C-IIIa
CLO_CA7874AA	ES-S-0048-02	cdifficile	United States	Soil_Dust	2017	4244660	227686	831	76	85	84	118	71	94	98	C-IIIa
CLO_CA7883AA	ES-S-0190-01	cdifficile	United States	Soil_Dust	2019	4406975	259833	829	76	81	83	121	66	94	101	C-IIIa
CLO_CA7886AA	ES-S-0145-01	cdifficile	United States	Soil_Dust	2019	4542406	47352	833	76	86	77	120	69	94	104	C-IIIa
CLO_CA7884AA	ES-S-0173-01	cdifficile	United States	Soil_Dust	2019	4375535	287285	825	76	81	77	121	70	94	98	C-IIIa
CLO_CA7887AA	ES-S-0123-01	cdifficile	United States	Soil_Dust	2019	4119968	522802	834	81	81	79	121	66	98	101	C-IIIa
CLO_AA8746AA	ZZV14-6045	cdifficile	Germany	Not Available	Not Available	4586811	76983	343	26	36	37	54	31	49	52	C-IIIa
CLO_BA0441AA	Not Available	cdifficile	France	Not Available	Not Available	4307013	55391	369	27	38	40	55	31	49	49	C-IIIa
CLO_CA9799AA	Cdiff_RT151_8	cdifficile	Malta	Human	2019	4354035	77892	947	53	21	58	140	48	36	30	C-II
CLO_CA9800AA	Cdiff_RT151_7	cdifficile	Netherlands	Human	2021	4013268	114599	946	15	21	28	38	82	106	30	C-II
CLO_CA3360AA	PFECD0080	cdifficile	Not Available	Human	2011	4294989	70515	200	15	21	28	38	21	36	30	C-II
CLO_BA1558AA	Not Available	cdifficile	United Kingdom	Human	2011	4008371	124047	794	68	70	28	104	21	36	30	C-II
CLO_AA5288AA	RA09-70	cdifficile	France	Human	2012	4232226	105769	790	64	21	67	87	48	36	30	C-II
CLO_AA7395AA	CD-17-00177	cdifficile	Spain	Human	2014	4247732	73724	768	15	30	28	38	21	83	30	C-II
CLO_AA7250AA	CD-17-00027	cdifficile	Spain	Human	2014	4232841	88605	768	15	30	28	38	21	83	30	C-II
CLO_BA7612AA	Not Available	cdifficile	Spain	Human	2014	4215925	88634	768	15	30	28	38	21	83	30	C-II
CLO_BA7468AA	Not Available	cdifficile	Spain	Human	2014	4320579	73145	768	15	30	28	38	21	83	30	C-II
CLO_CA5853AA	ZZV14-6345	cdifficile	Slovenia	Soil_Dust	2014	4115928	86019	337	25	21	38	53	21	36	53	C-II
CLO_CA5696AA	MMMOSAM:4fee2127-839a-4ff9-949b-4305f8196305	cdifficile	United Kingdom	Human	2015	4254918	188543	600	53	21	58	87	48	36	30	C-II
CLO_CA5848AA	ZZV15-6383	cdifficile	Slovenia	Soil_Dust	2015	3964573	53280	338	25	21	38	53	21	48	53	C-II
CLO_CA6542AA	ZZV18-9354	cdifficile	Poland	Plant	2018	3888796	119489	890	95	21	91	53	21	106	110	C-II
CLO_CA6533AA	ZZV18-9521	cdifficile	Romania	Plant	2018	4091074	96130	891	94	93	90	104	21	36	30	C-II
CLO_BA3247AA	Not Available	cdifficile	United Kingdom	Human	Not Available	3937539	81943	311	15	33	31	48	21	46	42	C-II
CLO_CA1094AA	Not Available	cdifficile	Spain	Not Available	Not Available	4220272	57380	200	15	21	28	38	21	36	30	C-II
CLO_CA0242AA	173070	cdifficile	Spain	Human	Not Available	4293385	61273	200	15	21	28	38	21	36	30	C-II
G8S7	Not Available	cdifficile	Costa Rica	Soil_Dust	2022	4215461	119646	1001	13	17	85	123	86	31	105	C-I
CLO_AA4817AA	C00009015	cdifficile	Australia	Human	2006	4060942	278727	181	13	18	22	31	18	31	26	C-I
CLO_AA4820AA	C00006475	cdifficile	Australia	Human	2007	4050697	163295	178	13	17	22	29	16	31	26	C-I
CLO_AA4818AA	C00006499	cdifficile	Australia	Human	2007	4241789	248199	180	13	19	22	32	19	32	28	C-I
CLO_AA4819AA	C00006510	cdifficile	Australia	Human	2007	4417264	122077	179	13	17	23	30	17	31	27	C-I
CLO_BA3237AA	Not Available	cdifficile	United Kingdom	Human	2011	4226559	692983	177	13	18	22	33	18	31	28	C-I
CLO_BA1554AA	Not Available	cdifficile	United Kingdom	Human	2011	4226614	532181	177	13	18	22	33	18	31	28	C-I
CLO_AA4821AA	C00007672	cdifficile	United Kingdom	Human	2011	4220115	280707	177	13	18	22	33	18	31	28	C-I
CLO_AA4982AA	CD10-165	cdifficile	France	Human	2012	4277571	210313	760	13	18	22	111	18	31	26	C-I
CLO_AA4983AA	SA10-050	cdifficile	France	Human	2012	4319873	128043	766	13	65	22	40	35	81	26	C-I
MX_152	Not Available	cdifficile	Costa Rica	Human	2012	4378572	190741	360	13	18	22	33	18	31	26	C-I
CLO_AA0787AA	Not Available	cdifficile	United States	Human	2014	4271409	56220	764	13	46	64	31	18	32	26	C-I
CLO_AA0749AA	Not Available	cdifficile	United States	Human	2014	4184116	51988	763	13	46	22	108	18	32	28	C-I
CLO_CA5852AA	ZZV14-6387	cdifficile	Slovenia	Soil_Dust	2014	4251859	91093	335	13	17	22	33	18	31	51	C-I
HC34	Not Available	cdifficile	Brazil	Human	2015	4515809	74195	459	13	44	22	40	35	56	60	C-I
CLO_CA4384AA	CIM-389	cdifficile	United States	Human	2016	4105293	276896	845	84	46	22	40	17	32	68	C-I
CLO_CA9801AA	Cdiff_RT151_6	cdifficile	Netherlands	Human	2016	4321579	85097	759	13	18	22	105	63	32	28	C-I
CLO_BA0160AA	Not Available	cdifficile	United States	Human	2017	4108306	55827	303	13	18	22	33	18	31	32	C-I
CLO_CA0449AA	HU39	cdifficile	Brazil	Human	2018	4346754	138040	665	13	17	22	33	17	31	68	C-I
CLO_CA0450AA	HU41	cdifficile	Brazil	Human	2018	4300632	43733	665	13	17	22	33	17	31	68	C-I
HCB_1	Not Available	cdifficile	Costa Rica	Human	2018	4569471	189251	838	13	65	85	123	17	31	105	C-I
CLO_CA0454AA	HU74	cdifficile	Brazil	Human	2019	4489635	115845	666	13	46	22	91	18	73	32	C-I
CLO_BA2941AA	Not Available	cdifficile	United Kingdom	Human	Not Available	4263285	127888	314	13	31	22	40	26	31	26	C-I
CLO_CA0481AA	MGYG-HGUT-02370	cdifficile	Not Available	Human	Not Available	4277571	210313	760	13	18	22	111	18	31	26	C-I
CLO_BA7368AA	98481a4c-155a-11e8-899b-3c4a9275d6c8	cdifficile	Not Available	Not Available	Not Available	4321616	691677	759	13	18	22	105	63	32	28	C-I
CLO_BA0430AA	Not Available	cdifficile	Not Available	Not Available	Not Available	4191756	106683	297	13	17	22	33	18	31	26	C-I
CLO_AA8745AA	ZZV13-5576	cdifficile	Germany	Not Available	Not Available	4192209	106683	297	13	17	22	33	18	31	26	C-I
CLO_AA0699AA	Not Available	cdifficile	Iraq	Soil_Dust	Not Available	4521395	221277	641	13	46	22	33	18	31	26	C-I
CLO_AA0700AA	Not Available	cdifficile	Iraq	Soil_Dust	Not Available	5050334	88365	641	13	46	22	33	18	31	26	C-I
CLO_CA6625AA	c_difficile_CDI14	cdifficile	Not Available	Human	Not Available	4290160	255033	884	13	46	22	33	18	31	68	C-I
CLO_CA5670AA	MMMOSAM:625312fc-1103-4c8b-972e-33deda65f298	cdifficile	United Kingdom	Human	2015	4616397	197740	881	54	58	59	88	49	69	79	7
CLO_AA7699AA	Not Available	cdifficile	Germany	Human	2008	4185208	111762	284	1	1	2	1	3	5	10	6
CLO_BA9570AA	CD-16-00494	cdifficile	Germany	Human	2008	4240197	106470	284	1	1	2	1	3	5	10	6
CLO_BA3025AA	MMMOSAM:8636b98d-a1f3-488e-82c7-db5875fa9a93	cdifficile	United Kingdom	Human	Not Available	4247553	366137	284	1	1	2	1	3	5	10	6
CLO_BA3042AA	MMMOSAM:78fa1ba7-7923-40c9-b623-da04610efbab	cdifficile	United Kingdom	Human	Not Available	4256601	83066	284	1	1	2	1	3	5	10	6
CLO_BA2953AA	MMMOSAM:ad558587-cfda-4c5a-8c1a-5996cc630a37	cdifficile	United Kingdom	Human	Not Available	4267878	153814	284	1	1	2	1	3	5	10	6
CLO_AA4825AA	C00006462	cdifficile	Australia	Human	1980	3969770	169032	164	5	15	5	27	15	29	20	5
CLO_BA7067AA	C095	cdifficile	Australia	Human	1980	3918358	125570	11	5	8	5	11	9	11	8	5
CLO_BA7066AA	C096	cdifficile	Australia	Human	1982	3919195	124381	11	5	8	5	11	9	11	8	5
CLO_AA7674AA	10521_S70	cdifficile	United Kingdom	Human	1994	3875251	99214	11	5	8	5	11	9	11	8	5
CLO_AA5219AA	6058625	cdifficile	Poland	ND_Others	1996	4154800	175618	11	5	8	5	11	9	11	8	5
CLO_AA7676AA	10521_S66	cdifficile	United Kingdom	Human	1997	3863236	33763	11	5	8	5	11	9	11	8	5
CLO_AA7677AA	10521_S65	cdifficile	United Kingdom	Human	1997	3945969	91210	11	5	8	5	11	9	11	8	5
CLO_AA7679AA	10156_S76	cdifficile	United Kingdom	Human	1997	3932752	40611	11	5	8	5	11	9	11	8	5
CLO_AA7678AA	10156_S77	cdifficile	United Kingdom	Human	1997	3935336	45457	11	5	8	5	11	9	11	8	5
CLO_AA7923AA	HCD0052	cdifficile	Australia	Human	1998	3969770	169032	164	5	15	5	27	15	29	20	5
CLO_AA7675AA	10521_S69	cdifficile	United Kingdom	Human	1998	3990735	68467	11	5	8	5	11	9	11	8	5
CLO_AA4064AA	78	cdifficile	United States	Swine	1999	3891978	161342	11	5	8	5	11	9	11	8	5
CLO_AA4063AA	78	cdifficile	United States	Swine	2000	3907055	133641	11	5	8	5	11	9	11	8	5
CLO_AA4060AA	78	cdifficile	United States	Swine	2001	3851929	138263	11	5	8	5	11	9	11	8	5
CLO_BA7082AA	C080	cdifficile	Italy	Human	2001	3971277	147671	11	5	8	5	11	9	11	8	5
CLO_AA4057AA	78	cdifficile	United States	Swine	2001	3899151	133560	11	5	8	5	11	9	11	8	5
CLO_AA4045AA	78	cdifficile	United States	Swine	2002	3846361	139875	11	5	8	5	11	9	11	8	5
CLO_AA4061AA	78	cdifficile	United States	Bovine	2002	3954906	125466	11	5	8	5	11	9	11	8	5
CLO_AA4044AA	78	cdifficile	United States	Bovine	2002	3975672	119807	11	5	8	5	11	9	11	8	5
CLO_AA4032AA	78	cdifficile	United States	Bovine	2002	3969691	119763	11	5	8	5	11	9	11	8	5
CLO_AA3925AA	078NET054	cdifficile	Netherlands	Human	2002	3936637	133661	11	5	8	5	11	9	11	8	5
CLO_AA4054AA	78	cdifficile	United States	Swine	2002	3928586	127196	11	5	8	5	11	9	11	8	5
CLO_AA4048AA	78	cdifficile	United States	Swine	2002	3942151	133713	11	5	8	5	11	9	11	8	5
CLO_AA4056AA	78	cdifficile	United States	Swine	2002	3945244	141926	11	5	8	5	11	9	11	8	5
CLO_AA3927AA	078NET052	cdifficile	Netherlands	Human	2002	3947963	140781	11	5	8	5	11	9	11	8	5
CLO_AA3928AA	078NET051	cdifficile	Netherlands	Human	2002	3964137	103989	11	5	8	5	11	9	11	8	5
CLO_AA3926AA	078NET053	cdifficile	Netherlands	Human	2002	4050756	130473	11	5	8	5	11	9	11	8	5
CLO_AA4055AA	78	cdifficile	United States	Swine	2002	3988367	140804	11	5	8	5	11	9	11	8	5
CLO_AA4062AA	78	cdifficile	United States	Swine	2002	3993712	130473	11	5	8	5	11	9	11	8	5
CLO_BA7132AA	C029	cdifficile	Italy	Human	2002	4081883	119772	11	5	8	5	11	9	11	8	5
CLO_AA4143AA	078GUE031	cdifficile	Canada	Bovine	2004	3846505	140802	11	5	8	5	11	9	11	8	5
CLO_AA3889AA	078GUE009	cdifficile	Canada	Human	2004	3838560	140846	11	5	8	5	11	9	11	8	5
CLO_AA4142AA	078GUE032	cdifficile	Canada	Bovine	2004	3908312	147274	11	5	8	5	11	9	11	8	5
CLO_AA3888AA	078GUE010	cdifficile	Canada	Human	2004	3929500	140790	11	5	8	5	11	9	11	8	5
CLO_AA4141AA	078GUE033	cdifficile	Canada	Bovine	2004	3920078	147189	11	5	8	5	11	9	11	8	5
CLO_AA4145AA	078GUE029	cdifficile	Canada	Bovine	2004	4002431	147254	11	5	8	5	11	9	11	8	5
CLO_AA4144AA	078GUE030	cdifficile	Canada	Bovine	2004	3980178	140779	11	5	8	5	11	9	11	8	5
CLO_CA3503AA	PFECD0030	cdifficile	Not Available	Human	2005	3932554	141424	11	5	8	5	11	9	11	8	5
CLO_CA3530AA	PFECD0028	cdifficile	Not Available	Human	2005	3941150	134068	11	5	8	5	11	9	11	8	5
CLO_AA3896AA	078GUE002	cdifficile	Canada	Human	2005	3876956	140781	11	5	8	5	11	9	11	8	5
CLO_AA4823AA	C00006522	cdifficile	Australia	Human	2005	4038628	108054	168	10	8	19	11	15	29	22	5
CLO_AA7919AA	WA0012	cdifficile	Australia	Human	2005	4048629	106733	168	10	8	19	11	15	29	22	5
CLO_BA7088AA	C074	cdifficile	Australia	Human	2005	3941006	125571	11	5	8	5	11	9	11	8	5
CLO_AA9057AA	R3	cdifficile	Canada	Bovine	2005	4093147	4093147	11	5	8	5	11	9	11	8	5
CLO_AA9058AA	R1	cdifficile	Canada	Bovine	2005	4093143	4093143	11	5	8	5	11	9	11	8	5
CLO_AA9056AA	R2	cdifficile	Canada	Bovine	2005	4093145	4093145	11	5	8	5	11	9	11	8	5
CLO_BA7083AA	C079	cdifficile	Australia	Human	2005	4166886	125582	11	5	8	5	11	9	11	8	5
CLO_AA3897AA	078GUE001	cdifficile	Canada	Human	2005	4042571	127492	11	5	8	5	11	9	11	8	5
CLO_AA3894AA	078GUE004	cdifficile	Canada	Human	2005	4047394	133761	11	5	8	5	11	9	11	8	5
CLO_AA3895AA	078GUE003	cdifficile	Canada	Human	2005	4002402	140841	11	5	8	5	11	9	11	8	5
CLO_BA6229AA	Symptomatic Infection 1241	cdifficile	United Kingdom	Human	2006	3877932	147914	11	5	8	5	11	9	11	8	5
CLO_BA6192AA	Symptomatic Infection 3942	cdifficile	United States	Human	2006	3929130	162797	11	5	8	5	11	9	11	8	5
CLO_AA3993AA	78	cdifficile	United States	Human	2006	3850761	119755	11	5	8	5	11	9	11	8	5
CLO_AA4051AA	78	cdifficile	United States	Bovine	2006	3893246	140804	11	5	8	5	11	9	11	8	5
CLO_BA6358AA	Symptomatic Infection 1240	cdifficile	United Kingdom	Human	2006	3888561	162797	11	5	8	5	11	9	11	8	5
CLO_AA4015AA	78	cdifficile	United States	Human	2006	3851683	130330	11	5	8	5	11	9	11	8	5
CLO_AA4052AA	78	cdifficile	United States	Bovine	2006	3968063	119758	11	5	8	5	11	9	11	8	5
CLO_AA3955AA	078NET024	cdifficile	Netherlands	Human	2006	3897450	140919	11	5	8	5	11	9	11	8	5
CLO_BA7046AA	C116	cdifficile	Australia	Human	2006	3997119	133680	11	5	8	5	11	9	11	8	5
CLO_BA7087AA	C075	cdifficile	Australia	Human	2006	3976242	140988	11	5	8	5	11	9	11	8	5
CLO_BA7098AA	C064	cdifficile	Australia	Human	2006	3924824	125669	11	5	8	5	11	9	11	8	5
CLO_BA7106AA	C056	cdifficile	Australia	Human	2006	3934201	121946	11	5	8	5	11	9	11	8	5
CLO_BA7084AA	C078	cdifficile	Australia	Human	2006	3941132	125812	11	5	8	5	11	9	11	8	5
CLO_BA7056AA	C106	cdifficile	Australia	Human	2006	3993054	125798	11	5	8	5	11	9	11	8	5
CLO_BA6011AA	Symptomatic Infection 1239	cdifficile	United Kingdom	Human	2006	3956763	64332	11	5	8	5	11	9	11	8	5
CLO_AA2726AA	C00001540	cdifficile	United Kingdom	Human	2006	3976643	38363	11	5	8	5	11	9	11	8	5
CLO_BA2572AA	MMMOSAM:65c20abe-1f58-4b8c-a580-8d9c2870cc50	cdifficile	United Kingdom	Human	2006	3951084	26006	11	5	8	5	11	9	11	8	5
CLO_AA4023AA	78	cdifficile	United States	Human	2006	3991632	146608	11	5	8	5	11	9	11	8	5
CLO_BA7089AA	C073	cdifficile	Australia	Human	2006	4167943	76367	11	5	8	5	11	9	11	8	5
CLO_AA3884AA	078NET002	cdifficile	Australia	Human	2006	4074605	140997	11	5	8	5	11	9	11	8	5
CLO_BA7042AA	C120	cdifficile	Australia	Human	2006	4103437	200746	11	5	8	5	11	9	11	8	5
CLO_AA3883AA	078NET003	cdifficile	Australia	Human	2006	3959305	133676	11	5	8	5	11	9	11	8	5
CLO_BA7044AA	C118	cdifficile	Australia	Human	2006	3963012	134126	11	5	8	5	11	9	11	8	5
CLO_AA3954AA	078NET025	cdifficile	Netherlands	Human	2006	4038505	104014	11	5	8	5	11	9	11	8	5
CLO_AA4050AA	78	cdifficile	United States	Bovine	2006	3993404	133695	11	5	8	5	11	9	11	8	5
CLO_BA7139AA	C021	cdifficile	Australia	Human	2006	4003687	140805	11	5	8	5	11	9	11	8	5
CLO_BA7137AA	C023	cdifficile	Australia	Human	2006	4031803	140805	11	5	8	5	11	9	11	8	5
CLO_BA7138AA	C022	cdifficile	Australia	Human	2006	4049462	133299	11	5	8	5	11	9	11	8	5
CLO_BA7140AA	C020	cdifficile	Australia	Human	2006	4032683	127704	11	5	8	5	11	9	11	8	5
CLO_BA7086AA	C076	cdifficile	Australia	Human	2006	4155639	108595	11	5	8	5	11	9	11	8	5
CLO_BA6263AA	Symptomatic Infection 3940	cdifficile	United States	Human	2007	3864152	163571	11	5	8	5	11	9	11	8	5
CLO_BA5964AA	Symptomatic Infection 3939	cdifficile	United States	Human	2007	3877058	140881	11	5	8	5	11	9	11	8	5
CLO_BA6547AA	Symptomatic Infection 3918	cdifficile	Canada	Human	2007	3880709	163571	11	5	8	5	11	9	11	8	5
CLO_BA4214AA	Symptomatic Infection 3938	cdifficile	United States	Human	2007	3933322	134068	11	5	8	5	11	9	11	8	5
CLO_AA3949AA	078NET030	cdifficile	Netherlands	Human	2007	3876673	140787	11	5	8	5	11	9	11	8	5
CLO_BA4122AA	Symptomatic Infection 3935	cdifficile	United States	Human	2007	3928684	152818	11	5	8	5	11	9	11	8	5
CLO_AA3951AA	078NET028	cdifficile	Netherlands	Human	2007	3871749	141336	11	5	8	5	11	9	11	8	5
CLO_AA2522AA	C00002748	cdifficile	United Kingdom	Human	2007	3923865	53514	11	5	8	5	11	9	11	8	5
CLO_AA1345AA	C00008256	cdifficile	United Kingdom	Human	2007	3933745	130478	11	5	8	5	11	9	11	8	5
CLO_AA3985AA	78	cdifficile	United Kingdom	Human	2007	3891632	140786	11	5	8	5	11	9	11	8	5
CLO_BA6739AA	Symptomatic Infection 3944	cdifficile	United States	Human	2007	3942091	152818	11	5	8	5	11	9	11	8	5
CLO_BA6960AA	Not Available	cdifficile	Germany	Human	2007	3928644	140881	11	5	8	5	11	9	11	8	5
CLO_CA3545AA	PFECD0029	cdifficile	Not Available	Human	2007	3903939	152818	11	5	8	5	11	9	11	8	5
CLO_BA9580AA	08-00216	cdifficile	Germany	Human	2007	3930267	141054	11	5	8	5	11	9	11	8	5
CLO_BA6750AA	Symptomatic Infection 3933	cdifficile	United States	Human	2007	3959643	163472	11	5	8	5	11	9	11	8	5
CLO_AA3882AA	078NET004	cdifficile	Australia	Human	2007	3994604	128442	11	5	8	5	11	9	11	8	5
CLO_AA4824AA	C00006451	cdifficile	Australia	Human	2007	4108267	187283	167	5	8	5	27	15	29	22	5
CLO_AA7922AA	Q0006	cdifficile	Australia	Human	2007	4108267	187283	167	5	8	5	27	15	29	22	5
CLO_BA6247AA	Symptomatic Infection 3914	cdifficile	Belgium	Human	2007	3969407	163241	11	5	8	5	11	9	11	8	5
CLO_BA7043AA	C119	cdifficile	Australia	Human	2007	3941180	127310	11	5	8	5	11	9	11	8	5
CLO_BA6513AA	Symptomatic Infection 3930	cdifficile	United States	Human	2007	3911660	163571	11	5	8	5	11	9	11	8	5
CLO_CA1226AA	Not Available	cdifficile	United Kingdom	Human	2007	4082634	4069609	11	5	8	5	11	9	11	8	5
CLO_BA2545AA	MMMOSAM:72b49aa1-cbb2-4e6c-9baf-eb0a63ac3df7	cdifficile	United Kingdom	Human	2007	3961320	29030	11	5	8	5	11	9	11	8	5
CLO_AA3970AA	78	cdifficile	United Kingdom	Human	2007	3950124	146711	11	5	8	5	11	9	11	8	5
CLO_BA2273AA	MMMOSAM:e5584430-d7fe-4dff-9362-ebdfb2f3f0b6	cdifficile	United Kingdom	Human	2007	3968215	81318	11	5	8	5	11	9	11	8	5
CLO_BA2653AA	MMMOSAM:4613c596-efc1-4b36-b0d8-4e8c12197371	cdifficile	United Kingdom	Human	2007	3968972	119908	11	5	8	5	11	9	11	8	5
CLO_BA2642AA	MMMOSAM:4a405628-c983-46b6-a6b6-c07704c876b2	cdifficile	United Kingdom	Human	2007	3967310	140739	11	5	8	5	11	9	11	8	5
CLO_BA6630AA	Symptomatic Infection 1247	cdifficile	United Kingdom	Human	2007	3968041	140739	11	5	8	5	11	9	11	8	5
CLO_BA2370AA	MMMOSAM:bb3e847d-a5d5-4ae4-8a08-224aa4de1a1c	cdifficile	United Kingdom	Human	2007	3969354	140739	11	5	8	5	11	9	11	8	5
CLO_BA6281AA	Symptomatic Infection 1246	cdifficile	United Kingdom	Human	2007	3970646	127365	11	5	8	5	11	9	11	8	5
CLO_BA2410AA	MMMOSAM:ac7292fe-3dd7-40c7-b71c-0954ab404bfb	cdifficile	United Kingdom	Human	2007	3970767	140739	11	5	8	5	11	9	11	8	5
CLO_BA2702AA	MMMOSAM:29c0566d-6ff0-4fdb-a618-edf06ddb4684	cdifficile	United Kingdom	Human	2007	3969073	110360	11	5	8	5	11	9	11	8	5
CLO_BA2751AA	MMMOSAM:14cefa66-032c-4131-b3b8-2ea0c7f0e634	cdifficile	United Kingdom	Human	2007	3969774	134039	11	5	8	5	11	9	11	8	5
CLO_BA2349AA	MMMOSAM:c4e70bfc-8dc4-4b10-bf53-811537aa34b2	cdifficile	United Kingdom	Human	2007	3967224	140739	11	5	8	5	11	9	11	8	5
CLO_BA2600AA	MMMOSAM:5cec6f57-32c8-4136-9664-2100d084eafc	cdifficile	United Kingdom	Human	2007	3968832	101462	11	5	8	5	11	9	11	8	5
CLO_BA2597AA	MMMOSAM:5f091c1b-4ebd-40eb-a58f-b828a5893b72	cdifficile	United Kingdom	Human	2007	3970271	140740	11	5	8	5	11	9	11	8	5
CLO_BA2459AA	MMMOSAM:95c595b3-4211-43e6-a92c-a24425a9c506	cdifficile	United Kingdom	Human	2007	3968108	100802	11	5	8	5	11	9	11	8	5
CLO_BA2393AA	MMMOSAM:b2930e87-45f0-425a-826c-84074523e7ec	cdifficile	United Kingdom	Human	2007	3968393	85077	11	5	8	5	11	9	11	8	5
CLO_BA2360AA	MMMOSAM:bfa363f4-855b-47da-b0c2-d098aabd5447	cdifficile	United Kingdom	Human	2007	3972602	140739	11	5	8	5	11	9	11	8	5
CLO_AA3448AA	C00001729	cdifficile	United Kingdom	Not Available	2007	3968149	52805	11	5	8	5	11	9	11	8	5
CLO_BA2762AA	MMMOSAM:0ff4f250-cbe8-4bee-b8c7-5b0e8aaf3c9c	cdifficile	United Kingdom	Human	2007	3966642	125671	11	5	8	5	11	9	11	8	5
CLO_BA2404AA	MMMOSAM:ae445b82-11dd-472b-b62d-8cc111446209	cdifficile	United Kingdom	Human	2007	3966817	100959	11	5	8	5	11	9	11	8	5
CLO_BA2236AA	MMMOSAM:f304b879-0967-4fdf-ae0b-00b6b58de85b	cdifficile	United Kingdom	Human	2007	3967715	94824	11	5	8	5	11	9	11	8	5
CLO_BA2208AA	MMMOSAM:fca9e9c7-594d-47f0-857b-24dbef3b3474	cdifficile	United Kingdom	Human	2007	3967408	140739	11	5	8	5	11	9	11	8	5
CLO_AA6485AA	M120	cdifficile	United Kingdom	Human	2007	4047729	4047729	11	5	8	5	11	9	11	8	5
CLO_AA7927AA	AI0016	cdifficile	Australia	Swine	2007	4062866	142834	169	5	8	5	26	15	29	8	5
CLO_AA2710AA	C00002988	cdifficile	United Kingdom	Human	2007	3954813	48912	11	5	8	5	11	9	11	8	5
CLO_BA7064AA	C098	cdifficile	Australia	Human	2007	3949390	122899	11	5	8	5	11	9	11	8	5
CLO_BA6207AA	Symptomatic Infection 1245	cdifficile	United Kingdom	Human	2007	3957212	100538	11	5	8	5	11	9	11	8	5
CLO_AA7921AA	RPH0101	cdifficile	Australia	Human	2007	3970779	122899	11	5	8	5	11	9	11	8	5
CLO_AA3921AA	078NET062	cdifficile	Netherlands	Human	2007	3990764	88761	11	5	8	5	11	9	11	8	5
CLO_AA3946AA	078NET033	cdifficile	Netherlands	Human	2007	3996044	119891	11	5	8	5	11	9	11	8	5
CLO_BA7065AA	C097	cdifficile	Australia	Human	2007	4020298	127026	11	5	8	5	11	9	11	8	5
CLO_AA3947AA	078NET032	cdifficile	Netherlands	Human	2007	4064735	140783	11	5	8	5	11	9	11	8	5
CLO_AA2250AA	C00001494	cdifficile	United Kingdom	Human	2007	4034557	37810	11	5	8	5	11	9	11	8	5
CLO_AA3885AA	078NET001	cdifficile	Australia	Human	2007	4111489	125469	11	5	8	5	11	9	11	8	5
CLO_AA3950AA	078NET029	cdifficile	Netherlands	Human	2007	3992912	140777	11	5	8	5	11	9	11	8	5
CLO_BA7006AA	V011	cdifficile	Italy	Rodent	2007	3995340	108674	11	5	8	5	11	9	11	8	5
CLO_BA7045AA	C117	cdifficile	Australia	Human	2007	4122394	120155	11	5	8	5	11	9	11	8	5
CLO_AA3948AA	078NET031	cdifficile	Netherlands	Human	2007	4039112	130427	11	5	8	5	11	9	11	8	5
CLO_AA2500AA	C00002759	cdifficile	United Kingdom	Human	2007	3997482	35877	11	5	8	5	11	9	11	8	5
CLO_CA3572AA	PFECD0038	cdifficile	Not Available	Human	2007	4026933	180982	11	5	8	5	11	9	11	8	5
CLO_BA6713AA	Symptomatic Infection 1244	cdifficile	United Kingdom	Human	2007	4008308	140805	11	5	8	5	11	9	11	8	5
CLO_BA4248AA	Symptomatic Infection 1243	cdifficile	United Kingdom	Human	2007	4011118	140805	11	5	8	5	11	9	11	8	5
CLO_AA3953AA	078NET026	cdifficile	Netherlands	Human	2007	4072708	140779	11	5	8	5	11	9	11	8	5
CLO_BA7136AA	C024	cdifficile	Australia	Human	2007	4084104	140805	11	5	8	5	11	9	11	8	5
CLO_BA7034AA	C138	cdifficile	Australia	Human	2007	4081708	119908	11	5	8	5	11	9	11	8	5
CLO_BA4205AA	Symptomatic Infection 3913	cdifficile	Belgium	Human	2007	4052090	162891	11	5	8	5	11	9	11	8	5
CLO_AA4136AA	078GUE038	cdifficile	Canada	Avian	2008	3840168	140787	11	5	8	5	11	9	11	8	5
CLO_AA4133AA	078GUE041	cdifficile	Canada	Avian	2008	3834714	140781	11	5	8	5	11	9	11	8	5
CLO_BA6578AA	Symptomatic Infection 3941	cdifficile	United States	Human	2008	3857410	163196	11	5	8	5	11	9	11	8	5
CLO_BA7027AA	C145	cdifficile	Australia	Human	2008	3879073	152778	258	5	24	5	11	9	11	36	5
CLO_AA3978AA	78	cdifficile	United Kingdom	Human	2008	3825363	133714	11	5	8	5	11	9	11	8	5
CLO_BA4086AA	Symptomatic Infection 3937	cdifficile	United States	Human	2008	3914758	152818	11	5	8	5	11	9	11	8	5
CLO_AA3980AA	78	cdifficile	United Kingdom	Human	2008	3821256	140762	11	5	8	5	11	9	11	8	5
CLO_AA3942AA	078NET037	cdifficile	Netherlands	Human	2008	3835557	133696	11	5	8	5	11	9	11	8	5
CLO_AA2469AA	C00002782	cdifficile	United Kingdom	Human	2008	3883561	19401	11	5	8	5	11	9	11	8	5
CLO_BA6985AA	V032	cdifficile	Italy	Swine	2008	3867958	95014	11	5	8	5	11	9	11	8	5
CLO_BA4177AA	Symptomatic Infection 3917	cdifficile	Canada	Human	2008	3868820	162796	11	5	8	5	11	9	11	8	5
CLO_AA3961AA	078NET018	cdifficile	United Kingdom	Human	2008	3907054	147261	11	5	8	5	11	9	11	8	5
CLO_BA5913AA	Symptomatic Infection 3931	cdifficile	United States	Human	2008	3908337	147345	11	5	8	5	11	9	11	8	5
CLO_AA2303AA	C00001516	cdifficile	United Kingdom	Human	2008	3937213	68131	11	5	8	5	11	9	11	8	5
CLO_BA6377AA	Symptomatic Infection 3920	cdifficile	Canada	Human	2008	3937412	163571	11	5	8	5	11	9	11	8	5
CLO_AA3887AA	078GUE011	cdifficile	Canada	Human	2008	3914076	128344	11	5	8	5	11	9	11	8	5
CLO_AA2219AA	C00002763	cdifficile	United Kingdom	Human	2008	3902136	47637	11	5	8	5	11	9	11	8	5
CLO_AA3738AA	81	cdifficile	United Kingdom	Human	2008	3896925	142417	11	5	8	5	11	9	11	8	5
CLO_AA3941AA	078NET038	cdifficile	Netherlands	Human	2008	3938877	140777	11	5	8	5	11	9	11	8	5
CLO_AA3886AA	078GUE012	cdifficile	Canada	Human	2008	3873811	147973	11	5	8	5	11	9	11	8	5
CLO_AA3983AA	78	cdifficile	United Kingdom	Human	2008	3885592	140864	11	5	8	5	11	9	11	8	5
CLO_BA7085AA	C077	cdifficile	Australia	Human	2008	3939511	128543	11	5	8	5	11	9	11	8	5
CLO_AA1877AA	C00009926	cdifficile	United Kingdom	Human	2008	3903227	129498	11	5	8	5	11	9	11	8	5
CLO_AA4156AA	078GUE018	cdifficile	Canada	Swine	2008	3963828	147242	11	5	8	5	11	9	11	8	5
CLO_AA4157AA	078GUE017	cdifficile	Canada	Swine	2008	3963425	141697	11	5	8	5	11	9	11	8	5
CLO_AA4134AA	078GUE040	cdifficile	Canada	Avian	2008	3957376	140846	11	5	8	5	11	9	11	8	5
CLO_AA4135AA	078GUE039	cdifficile	Canada	Avian	2008	3956672	141203	11	5	8	5	11	9	11	8	5
CLO_BA4153AA	Symptomatic Infection 3934	cdifficile	United States	Human	2008	3977155	141020	11	5	8	5	11	9	11	8	5
CLO_BA6301AA	Symptomatic Infection 3921	cdifficile	France	Human	2008	4033334	140881	11	5	8	5	11	9	11	8	5
CLO_AA3792AA	78	cdifficile	United Kingdom	Human	2008	3969474	141122	11	5	8	5	11	9	11	8	5
CLO_AA3943AA	078NET036	cdifficile	Netherlands	Human	2008	3959776	163371	11	5	8	5	11	9	11	8	5
CLO_BA6458AA	Symptomatic Infection 3919	cdifficile	Canada	Human	2008	4010300	128098	11	5	8	5	11	9	11	8	5
CLO_BA6965AA	Not Available	cdifficile	Germany	Human	2008	4004962	140881	11	5	8	5	11	9	11	8	5
CLO_AA3984AA	78	cdifficile	United Kingdom	Human	2008	3933567	133694	11	5	8	5	11	9	11	8	5
CLO_BA9550AA	08-00454	cdifficile	Germany	Human	2008	3935378	147345	11	5	8	5	11	9	11	8	5
CLO_AA3962AA	078NET017	cdifficile	United Kingdom	Human	2008	3897615	130473	11	5	8	5	11	9	11	8	5
CLO_AA3982AA	78	cdifficile	United Kingdom	Human	2008	3937331	130328	11	5	8	5	11	9	11	8	5
CLO_AA3791AA	78	cdifficile	United Kingdom	Human	2008	3987269	140739	11	5	8	5	11	9	11	8	5
CLO_AA2439AA	C00002809	cdifficile	United Kingdom	Human	2008	3959080	62435	11	5	8	5	11	9	11	8	5
CLO_AA2249AA	C00001514	cdifficile	United Kingdom	Human	2008	4009214	27726	11	5	8	5	11	9	11	8	5
CLO_BA6959AA	Not Available	cdifficile	Germany	Human	2008	3999984	141111	11	5	8	5	11	9	11	8	5
CLO_BA9547AA	08-00430	cdifficile	Germany	Human	2008	3998083	143649	11	5	8	5	11	9	11	8	5
CLO_AA3939AA	078NET040	cdifficile	Netherlands	Human	2008	3937880	147254	11	5	8	5	11	9	11	8	5
CLO_BA6086AA	Symptomatic Infection 3943	cdifficile	United States	Human	2008	3974170	163571	11	5	8	5	11	9	11	8	5
CLO_AA1192AA	2_39	cdifficile	Netherlands	Human	2008	4072006	449868	11	5	8	5	11	9	11	8	5
CLO_AA3944AA	078NET035	cdifficile	Netherlands	Human	2008	4011475	141303	11	5	8	5	11	9	11	8	5
CLO_BA6728AA	Symptomatic Infection 3922	cdifficile	France	Human	2008	4064386	152818	11	5	8	5	11	9	11	8	5
CLO_BA5869AA	Symptomatic Infection 3928	cdifficile	Italy	Human	2008	4023473	162796	11	5	8	5	11	9	11	8	5
CLO_BA6072AA	Symptomatic Infection 3925	cdifficile	Italy	Human	2008	4061986	147343	11	5	8	5	11	9	11	8	5
CLO_BA7121AA	C040	cdifficile	Italy	Human	2008	4014661	112154	11	5	8	5	11	9	11	8	5
CLO_BA4145AA	Symptomatic Infection 3932	cdifficile	United States	Human	2008	4051475	152818	11	5	8	5	11	9	11	8	5
CLO_BA7135AA	C025	cdifficile	Australia	Human	2008	4030477	140806	11	5	8	5	11	9	11	8	5
CLO_BA7007AA	V010	cdifficile	Italy	Bovine	2008	4038587	125582	11	5	8	5	11	9	11	8	5
CLO_AA3979AA	78	cdifficile	United Kingdom	Human	2008	4004150	140699	11	5	8	5	11	9	11	8	5
CLO_BA7118AA	C043	cdifficile	Italy	Human	2008	4145871	127922	11	5	8	5	11	9	11	8	5
CLO_CA7993AA	2021EL-01300	cdifficile	United States	Human	2009	3918138	152818	11	5	8	5	11	9	11	8	5
CLO_AA3937AA	078NET042	cdifficile	Netherlands	Human	2009	3833188	140732	11	5	8	5	11	9	11	8	5
CLO_AA3938AA	078NET041	cdifficile	Netherlands	Human	2009	3833424	141245	11	5	8	5	11	9	11	8	5
CLO_AA3881AA	078NET005	cdifficile	Austria	Human	2009	3982029	140781	11	5	8	5	11	9	11	8	5
CLO_BA7009AA	V008	cdifficile	Australia	Rodent	2009	3853164	141024	258	5	24	5	11	9	11	36	5
CLO_AA5051AA	90374	cdifficile	United Kingdom	Human	2009	3867971	103201	11	5	8	5	11	9	11	8	5
CLO_AA5069AA	90021	cdifficile	United Kingdom	Human	2009	3869025	41644	11	5	8	5	11	9	11	8	5
CLO_AA3966AA	078NET013	cdifficile	Iceland	Human	2009	3889130	140794	11	5	8	5	11	9	11	8	5
CLO_AA4127AA	078LVP004	cdifficile	United Kingdom	Human	2009	3911063	141757	11	5	8	5	11	9	11	8	5
CLO_BA5962AA	Symptomatic Infection 1263	cdifficile	United Kingdom	Human	2009	3907562	141054	11	5	8	5	11	9	11	8	5
CLO_CA7976AA	2021EL-01291	cdifficile	United States	Human	2009	3925996	125608	11	5	8	5	11	9	11	8	5
CLO_AA3958AA	078NET021	cdifficile	Slovenia	Human	2009	3906433	141449	789	5	8	5	98	9	11	8	5
CLO_AA3957AA	078NET022	cdifficile	Spain	Human	2009	3907144	141491	789	5	8	5	98	9	11	8	5
CLO_BA2480AA	MMMOSAM:8b659906-54b8-40d8-a662-23a5650eb10b	cdifficile	United Kingdom	Human	2009	3914619	95222	11	5	8	5	11	9	11	8	5
CLO_AA5061AA	90445	cdifficile	United Kingdom	Human	2009	3866392	119933	11	5	8	5	11	9	11	8	5
CLO_AA3728AA	78	cdifficile	Slovenia	Water_River	2009	3948340	147399	11	5	8	5	11	9	11	8	5
CLO_AA5058AA	90608	cdifficile	United Kingdom	Human	2009	3883906	140800	11	5	8	5	11	9	11	8	5
CLO_AA3915AA	078NET068	cdifficile	Netherlands	Swine	2009	3869255	119907	11	5	8	5	11	9	11	8	5
CLO_AA5052AA	90692	cdifficile	United Kingdom	Human	2009	3890666	128442	11	5	8	5	11	9	11	8	5
CLO_AA3914AA	078NET069	cdifficile	Netherlands	Swine	2009	3866941	119868	11	5	8	5	11	9	11	8	5
CLO_AA5070AA	90468	cdifficile	United Kingdom	Human	2009	3875479	147302	11	5	8	5	11	9	11	8	5
CLO_BA6663AA	Symptomatic Infection 3936	cdifficile	United States	Human	2009	3972440	163472	11	5	8	5	11	9	11	8	5
CLO_AA2404AA	C00002838	cdifficile	United Kingdom	Human	2009	3904499	55922	11	5	8	5	11	9	11	8	5
CLO_BA2274AA	MMMOSAM:e548a58d-ffe8-4c06-9fc7-25b45d652a4b	cdifficile	United Kingdom	Human	2009	3910954	38680	11	5	8	5	11	9	11	8	5
CLO_AA2248AA	C00001518	cdifficile	United Kingdom	Human	2009	3927290	24257	11	5	8	5	11	9	11	8	5
CLO_BA9566AA	CD-16-00522	cdifficile	Germany	Human	2009	3938133	152818	11	5	8	5	11	9	11	8	5
CLO_AA7725AA	Not Available	cdifficile	Germany	Human	2009	3955299	152910	11	5	8	5	11	9	11	8	5
CLO_AA5068AA	90600	cdifficile	United Kingdom	Human	2009	3915472	65985	11	5	8	5	11	9	11	8	5
CLO_AA5064AA	90652	cdifficile	United Kingdom	Human	2009	3865859	61345	11	5	8	5	11	9	11	8	5
CLO_AA5048AA	90574	cdifficile	United Kingdom	Human	2009	3858835	119961	11	5	8	5	11	9	11	8	5
CLO_AA5066AA	90482	cdifficile	United Kingdom	Human	2009	3863124	115103	11	5	8	5	11	9	11	8	5
CLO_AA5047AA	90323	cdifficile	United Kingdom	Human	2009	3871589	125520	11	5	8	5	11	9	11	8	5
CLO_AA5059AA	90668	cdifficile	United Kingdom	Human	2009	3868649	119972	11	5	8	5	11	9	11	8	5
CLO_AA5056AA	90372	cdifficile	United Kingdom	Human	2009	3871356	79257	11	5	8	5	11	9	11	8	5
CLO_AA5060AA	Not Available	cdifficile	United Kingdom	Human	2009	3874636	140819	11	5	8	5	11	9	11	8	5
CLO_AA5054AA	90099	cdifficile	United Kingdom	Human	2009	3873315	119940	11	5	8	5	11	9	11	8	5
CLO_AA3919AA	078NET064	cdifficile	Netherlands	Swine	2009	3940558	104014	11	5	8	5	11	9	11	8	5
CLO_AA3920AA	078NET063	cdifficile	Netherlands	Swine	2009	3941533	104373	11	5	8	5	11	9	11	8	5
CLO_AA3973AA	78	cdifficile	United Kingdom	Human	2009	3849500	139912	11	5	8	5	11	9	11	8	5
CLO_AA5057AA	90571	cdifficile	United Kingdom	Human	2009	3877374	37538	11	5	8	5	11	9	11	8	5
CLO_CA3307AA	PFECD0137	cdifficile	Not Available	Human	2009	4007535	242008	167	5	8	5	27	15	29	22	5
CLO_BA9541AA	09-00212	cdifficile	Germany	Human	2009	3918956	164653	11	5	8	5	11	9	11	8	5
CLO_BA6971AA	Not Available	cdifficile	Germany	Human	2009	3918894	152818	11	5	8	5	11	9	11	8	5
CLO_AA3969AA	078NET055	cdifficile	United Kingdom	Human	2009	3939525	140789	11	5	8	5	11	9	11	8	5
CLO_AA4153AA	078GUE021	cdifficile	Canada	Swine	2009	3964246	147189	11	5	8	5	11	9	11	8	5
CLO_BA7005AA	V012	cdifficile	Australia	Bovine	2009	3941829	128214	11	5	8	5	11	9	11	8	5
CLO_AA4155AA	078GUE019	cdifficile	Canada	Swine	2009	3967526	147237	11	5	8	5	11	9	11	8	5
CLO_CA3306AA	PFECD0138	cdifficile	Not Available	Human	2009	4130695	422741	166	5	15	5	25	15	29	8	5
CLO_AA3965AA	078NET014	cdifficile	Ireland	Human	2009	3943131	140792	11	5	8	5	11	9	11	8	5
CLO_BA9576AA	CD-16-00440	cdifficile	Germany	Human	2009	4012948	156627	11	5	8	5	11	9	11	8	5
CLO_AA6381AA	Not Available	cdifficile	Germany	Human	2009	4027968	148262	11	5	8	5	11	9	11	8	5
CLO_AA3959AA	078NET020	cdifficile	Portugal	Human	2009	3992567	140846	11	5	8	5	11	9	11	8	5
CLO_AA3975AA	78	cdifficile	United Kingdom	Human	2009	3935596	121273	11	5	8	5	11	9	11	8	5
CLO_BA6393AA	Symptomatic Infection 3924	cdifficile	Italy	Human	2009	3952554	162891	11	5	8	5	11	9	11	8	5
CLO_AA3974AA	78	cdifficile	United Kingdom	Human	2009	3887548	125490	11	5	8	5	11	9	11	8	5
CLO_AA3879AA	078NET007	cdifficile	Bulgaria	Human	2009	3962421	140723	11	5	8	5	11	9	11	8	5
CLO_AA3875AA	078NET011	cdifficile	Greece	Human	2009	3962540	141449	11	5	8	5	11	9	11	8	5
CLO_AA3960AA	078NET019	cdifficile	Norway	Human	2009	3958264	140721	11	5	8	5	11	9	11	8	5
CLO_AA4128AA	078LVP003	cdifficile	United Kingdom	Human	2009	3961183	140728	11	5	8	5	11	9	11	8	5
CLO_AA4130AA	078LVP001	cdifficile	United Kingdom	Human	2009	3958660	140715	11	5	8	5	11	9	11	8	5
CLO_AA3876AA	078NET010	cdifficile	Germany	Human	2009	3955792	140846	11	5	8	5	11	9	11	8	5
CLO_AA4123AA	078LVP008	cdifficile	United Kingdom	Human	2009	3956806	140715	11	5	8	5	11	9	11	8	5
CLO_AA7718AA	Not Available	cdifficile	Germany	Human	2009	4033815	57968	11	5	8	5	11	9	11	8	5
CLO_AA3834AA	78	cdifficile	United Kingdom	Human	2009	3991139	141145	11	5	8	5	11	9	11	8	5
CLO_AA3972AA	78	cdifficile	United Kingdom	Human	2009	3931376	140762	11	5	8	5	11	9	11	8	5
CLO_AA2302AA	C00001517	cdifficile	United Kingdom	Human	2009	3977834	21917	11	5	8	5	11	9	11	8	5
CLO_BA6962AA	Not Available	cdifficile	Germany	Human	2009	3967136	152818	11	5	8	5	11	9	11	8	5
CLO_AA4124AA	078LVP007	cdifficile	United Kingdom	Human	2009	3978151	149417	11	5	8	5	11	9	11	8	5
CLO_BA9571AA	09-00129	cdifficile	Germany	Human	2009	3965849	152818	11	5	8	5	11	9	11	8	5
CLO_BA9554AA	CD-16-00514	cdifficile	Germany	Human	2009	4133749	42768	11	5	8	5	11	9	11	8	5
CLO_AA3874AA	078NET012	cdifficile	Hungary	Human	2009	3940605	147255	11	5	8	5	11	9	11	8	5
CLO_AA3956AA	078NET023	cdifficile	Switzerland	Human	2009	3970371	133714	11	5	8	5	11	9	11	8	5
CLO_AA3878AA	078NET008	cdifficile	Denmark	Human	2009	4005707	133713	11	5	8	5	11	9	11	8	5
CLO_AA4125AA	078LVP006	cdifficile	United Kingdom	Human	2009	4086043	129240	11	5	8	5	11	9	11	8	5
CLO_AA3739AA	80	cdifficile	Italy	Human	2009	4095153	136811	11	5	8	5	11	9	11	8	5
CLO_BA9582AA	CD-16-00433	cdifficile	Germany	Human	2009	4132830	140602	11	5	8	5	11	9	11	8	5
CLO_AA3936AA	078NET043	cdifficile	Netherlands	Human	2009	4083592	119835	11	5	8	5	11	9	11	8	5
CLO_AA6375AA	Not Available	cdifficile	Germany	Human	2009	4146650	141244	11	5	8	5	11	9	11	8	5
CLO_CA2975AA	SIRN_TAY-028	cdifficile	United Kingdom	Human	2009	4021281	187807	11	5	8	5	11	9	11	8	5
CLO_AA3877AA	078NET009	cdifficile	France	Human	2009	3999392	141721	11	5	8	5	11	9	11	8	5
CLO_BA5882AA	Symptomatic Infection 3915	cdifficile	Belgium	Human	2009	4023332	163571	11	5	8	5	11	9	11	8	5
CLO_BA6680AA	Symptomatic Infection 3923	cdifficile	Germany	Human	2009	4029941	147505	11	5	8	5	11	9	11	8	5
CLO_AA2411AA	C00002827	cdifficile	United Kingdom	Human	2009	3992206	32496	11	5	8	5	11	9	11	8	5
CLO_BA9546AA	CD-16-00515	cdifficile	Germany	Human	2009	4020419	135757	11	5	8	5	11	9	11	8	5
CLO_AA7719AA	Not Available	cdifficile	Germany	Human	2009	4026947	135757	11	5	8	5	11	9	11	8	5
CLO_AA4126AA	078LVP005	cdifficile	United Kingdom	Human	2009	4029163	140792	11	5	8	5	11	9	11	8	5
CLO_BA6182AA	Symptomatic Infection 3916	cdifficile	Belgium	Human	2009	4052142	154649	11	5	8	5	11	9	11	8	5
CLO_BA6588AA	Symptomatic Infection 3926	cdifficile	Italy	Human	2009	4103996	152818	11	5	8	5	11	9	11	8	5
CLO_BA6694AA	Symptomatic Infection 3927	cdifficile	Italy	Human	2009	4067532	162796	11	5	8	5	11	9	11	8	5
CLO_AA2547AA	C00002732	cdifficile	United Kingdom	Human	2009	4043404	53648	11	5	8	5	11	9	11	8	5
CLO_BA6961AA	Not Available	cdifficile	Germany	Human	2009	4079731	125608	11	5	8	5	11	9	11	8	5
CLO_BA9572AA	09-00199	cdifficile	Germany	Human	2009	4079840	125608	11	5	8	5	11	9	11	8	5
CLO_AA3930AA	078NET049	cdifficile	Netherlands	Human	2009	4082329	133662	11	5	8	5	11	9	11	8	5
CLO_AA3880AA	078NET006	cdifficile	Belgium	Human	2009	4107547	125542	11	5	8	5	11	9	11	8	5
CLO_CA3314AA	PFECD0081	cdifficile	Not Available	Human	2009	4100865	150196	11	5	8	5	11	9	11	8	5
CLO_CA2981AA	SIRN_TAY-072	cdifficile	United Kingdom	Human	2009	4232478	258586	11	5	8	5	11	9	11	8	5
CLO_CA2972AA	SIRN_TAY-047	cdifficile	United Kingdom	Human	2009	4122193	243816	11	5	8	5	11	9	11	8	5
CLO_AA4140AA	078GUE034	cdifficile	Canada	Equine	2010	3845395	141880	11	5	8	5	11	9	11	8	5
CLO_BA3978AA	Symptomatic Infection 2554	cdifficile	United Kingdom	Human	2010	3846636	134040	11	5	8	5	11	9	11	8	5
CLO_BA3688AA	MMMOSAM:d0ead500-0f27-4e50-87ea-872e3d75299e	cdifficile	United Kingdom	Human	2010	3847837	134040	11	5	8	5	11	9	11	8	5
CLO_AA3854AA	78	cdifficile	United Kingdom	Human	2010	3866213	141153	11	5	8	5	11	9	11	8	5
CLO_AA3971AA	78	cdifficile	United Kingdom	Human	2010	3823766	140803	11	5	8	5	11	9	11	8	5
CLO_AA4116AA	078LVP015	cdifficile	United Kingdom	Human	2010	3851189	141854	11	5	8	5	11	9	11	8	5
CLO_BA3436AA	MMMOSAM:88cb91df-1e23-4d31-9764-e404f371166f	cdifficile	United Kingdom	Human	2010	3854756	140805	11	5	8	5	11	9	11	8	5
CLO_BA4359AA	Symptomatic Infection 2561	cdifficile	United Kingdom	Human	2010	3854756	140805	11	5	8	5	11	9	11	8	5
CLO_BA4064AA	Symptomatic Infection 2564	cdifficile	United Kingdom	Human	2010	3855595	140805	11	5	8	5	11	9	11	8	5
CLO_BA3730AA	MMMOSAM:b7e0d697-b954-4a88-9d6c-b7cd6f49785d	cdifficile	United Kingdom	Human	2010	3916873	134040	11	5	8	5	11	9	11	8	5
CLO_BA5617AA	Symptomatic Infection 2560	cdifficile	United Kingdom	Human	2010	3916873	134040	11	5	8	5	11	9	11	8	5
CLO_AA1791AA	C00010636	cdifficile	United Kingdom	Human	2010	3902190	141070	11	5	8	5	11	9	11	8	5
CLO_BA2135AA	MMMOSAM:1c9aca5e-1d29-4723-a163-a140da051324	cdifficile	United Kingdom	Human	2010	3876411	141716	11	5	8	5	11	9	11	8	5
CLO_AA4114AA	078LVP017	cdifficile	United Kingdom	Human	2010	3907774	141812	11	5	8	5	11	9	11	8	5
CLO_AA4138AA	078GUE036	cdifficile	Canada	Equine	2010	3905424	141491	11	5	8	5	11	9	11	8	5
CLO_CA3625AA	PFECD0027	cdifficile	Not Available	Human	2010	3923845	186702	11	5	8	5	11	9	11	8	5
CLO_AA1352AA	C00008151	cdifficile	United Kingdom	Human	2010	3938532	163666	11	5	8	5	11	9	11	8	5
CLO_BA8515AA	UMPH002	cdifficile	United States	Human	2010	3926839	152818	11	5	8	5	11	9	11	8	5
CLO_AA1933AA	C00003949	cdifficile	United Kingdom	Human	2010	3927128	38989	11	5	8	5	11	9	11	8	5
CLO_AA2113AA	C00008296	cdifficile	United Kingdom	Human	2010	3937888	147766	11	5	8	5	11	9	11	8	5
CLO_BA7081AA	C081	cdifficile	Japan	Human	2010	3975347	124187	11	5	8	5	11	9	11	8	5
CLO_AA1437AA	C00008113	cdifficile	United Kingdom	Human	2010	3929614	141637	11	5	8	5	11	9	11	8	5
CLO_BA7080AA	C082	cdifficile	Japan	Human	2010	3976728	147550	11	5	8	5	11	9	11	8	5
CLO_AA3853AA	78	cdifficile	United Kingdom	Human	2010	3936282	148029	11	5	8	5	11	9	11	8	5
CLO_AA2299AA	C00001521	cdifficile	United Kingdom	Human	2010	3927358	47742	11	5	8	5	11	9	11	8	5
CLO_AA3737AA	78	cdifficile	Belgium	Bovine	2010	3885430	141060	11	5	8	5	11	9	11	8	5
CLO_BA7079AA	C083	cdifficile	Japan	Human	2010	3975899	147546	11	5	8	5	11	9	11	8	5
CLO_AA4122AA	078LVP009	cdifficile	United Kingdom	Human	2010	3871238	140777	11	5	8	5	11	9	11	8	5
CLO_AA2352AA	C00002874	cdifficile	United Kingdom	Human	2010	3929627	73057	11	5	8	5	11	9	11	8	5
CLO_BA7078AA	C084	cdifficile	Japan	Human	2010	3979855	141208	11	5	8	5	11	9	11	8	5
CLO_AA4118AA	078LVP013	cdifficile	United Kingdom	Human	2010	3876660	141739	11	5	8	5	11	9	11	8	5
CLO_AA3684AA	78	cdifficile	Belgium	Bovine	2010	3882253	147282	11	5	8	5	11	9	11	8	5
CLO_BA7077AA	C085	cdifficile	Japan	Human	2010	3972770	156766	11	5	8	5	11	9	11	8	5
CLO_BA7076AA	C086	cdifficile	Japan	Human	2010	3979619	147551	11	5	8	5	11	9	11	8	5
CLO_AA2373AA	C00002863	cdifficile	United Kingdom	Human	2010	3905489	30810	11	5	8	5	11	9	11	8	5
CLO_AA2300AA	C00001520	cdifficile	United Kingdom	Human	2010	3929813	38634	11	5	8	5	11	9	11	8	5
CLO_AA2381AA	C00002850	cdifficile	United Kingdom	Human	2010	3905760	40206	11	5	8	5	11	9	11	8	5
CLO_AA3988AA	78	cdifficile	United Kingdom	Human	2010	3889828	129090	11	5	8	5	11	9	11	8	5
CLO_AA4119AA	078LVP012	cdifficile	United Kingdom	Human	2010	3868100	140787	11	5	8	5	11	9	11	8	5
CLO_AA3986AA	78	cdifficile	United Kingdom	Human	2010	3935590	139475	11	5	8	5	11	9	11	8	5
CLO_AA3778AA	78	cdifficile	Austria	Bovine	2010	3901198	162715	11	5	8	5	11	9	11	8	5
CLO_AA6369AA	Not Available	cdifficile	Germany	Human	2010	4049679	152269	11	5	8	5	11	9	11	8	5
CLO_BA9523AA	CD-16-00428	cdifficile	Germany	Human	2010	4088669	152269	11	5	8	5	11	9	11	8	5
CLO_CA8448AA	IDR1000037971	cdifficile	United States	Human	2010	3981077	152818	11	5	8	5	11	9	11	8	5
CLO_BA8505AA	UMPH014	cdifficile	United States	Human	2010	3957030	180565	11	5	8	5	11	9	11	8	5
CLO_AA4115AA	078LVP016	cdifficile	United Kingdom	Human	2010	3909880	147254	11	5	8	5	11	9	11	8	5
CLO_BA3419AA	MMMOSAM:95b69c18-20b8-4b75-8875-50af04fd6096	cdifficile	United Kingdom	Human	2010	3944885	140740	11	5	8	5	11	9	11	8	5
CLO_BA5819AA	Symptomatic Infection 2558	cdifficile	United Kingdom	Human	2010	3944885	140740	11	5	8	5	11	9	11	8	5
CLO_BA3756AA	MMMOSAM:a934657f-9663-4848-8287-4b32072e465c	cdifficile	United Kingdom	Human	2010	3980501	141565	11	5	8	5	11	9	11	8	5
CLO_BA3597AA	MMMOSAM:08af25da-f93c-4210-a45d-72c2d5ff86f6	cdifficile	United Kingdom	Human	2010	3923218	140740	11	5	8	5	11	9	11	8	5
CLO_BA5096AA	Symptomatic Infection 2565	cdifficile	United Kingdom	Human	2010	3923218	140740	11	5	8	5	11	9	11	8	5
CLO_BA3496AA	MMMOSAM:538c992e-8233-431b-8736-64aa2cc0421d	cdifficile	United Kingdom	Human	2010	3979200	140741	11	5	8	5	11	9	11	8	5
CLO_BA4698AA	Symptomatic Infection 2566	cdifficile	United Kingdom	Human	2010	3979200	140741	11	5	8	5	11	9	11	8	5
CLO_AA3917AA	078NET066	cdifficile	Netherlands	Equine	2010	4082987	86750	11	5	8	5	11	9	11	8	5
CLO_AA3916AA	078NET067	cdifficile	Netherlands	Equine	2010	4085740	99709	11	5	8	5	11	9	11	8	5
CLO_BA6963AA	CD-19-00090, 10-00328	cdifficile	Germany	Human	2010	3898251	141246	11	5	8	5	11	9	11	8	5
CLO_BA3705AA	MMMOSAM:c53dc84c-ab95-4a31-ad4e-4a6f69418eab	cdifficile	United Kingdom	Human	2010	3970395	128506	11	5	8	5	11	9	11	8	5
CLO_BA5523AA	Symptomatic Infection 2557	cdifficile	United Kingdom	Human	2010	3970395	128506	11	5	8	5	11	9	11	8	5
CLO_BA9555AA	Not Available	cdifficile	Germany	Human	2010	3896994	152818	11	5	8	5	11	9	11	8	5
CLO_AA3924AA	078NET058	cdifficile	Netherlands	Human	2010	4092030	141249	11	5	8	5	11	9	11	8	5
CLO_AA4111AA	078LVP020	cdifficile	United Kingdom	Human	2010	3889673	141380	11	5	8	5	11	9	11	8	5
CLO_BA3476AA	MMMOSAM:64136048-28cf-4421-8fb8-2eafba3f25b4	cdifficile	United Kingdom	Human	2010	4070974	47661	11	5	8	5	11	9	11	8	5
CLO_BA3997AA	Symptomatic Infection 2567	cdifficile	United Kingdom	Human	2010	3944774	134081	11	5	8	5	11	9	11	8	5
CLO_AA3852AA	78	cdifficile	United Kingdom	Human	2010	3924622	140805	11	5	8	5	11	9	11	8	5
CLO_AA2345AA	C00002896	cdifficile	United Kingdom	Human	2010	3983112	43630	11	5	8	5	11	9	11	8	5
CLO_AA1937AA	C00003942	cdifficile	United Kingdom	Human	2010	3987345	67576	11	5	8	5	11	9	11	8	5
CLO_BA4147AA	Symptomatic Infection 1275	cdifficile	United Kingdom	Human	2010	3963187	140805	11	5	8	5	11	9	11	8	5
CLO_AA4112AA	078LVP019	cdifficile	United Kingdom	Human	2010	3958722	140784	11	5	8	5	11	9	11	8	5
CLO_BA1522AA	MMMOSAM:e9c4f0e9-abd5-4b4b-a42a-8db8f635c944	cdifficile	United Kingdom	Human	2010	3979168	147338	11	5	8	5	11	9	11	8	5
CLO_BA3379AA	MMMOSAM:bbd9efd7-6820-4ac4-a893-ecc8468ab662	cdifficile	United Kingdom	Human	2010	3967719	127704	11	5	8	5	11	9	11	8	5
CLO_BA3755AA	MMMOSAM:a98c40b2-7b58-42b0-9d84-2205fdd1dd03	cdifficile	United Kingdom	Human	2010	3969943	140739	11	5	8	5	11	9	11	8	5
CLO_BA4815AA	Symptomatic Infection 2555	cdifficile	United Kingdom	Human	2010	3967036	141112	11	5	8	5	11	9	11	8	5
CLO_BA3264AA	MMMOSAM:40469981-a1c5-4269-bcc6-4f1b71d04b43	cdifficile	United Kingdom	Human	2010	3967036	141112	11	5	8	5	11	9	11	8	5
CLO_AA4121AA	078LVP010	cdifficile	United Kingdom	Human	2010	3956800	140846	11	5	8	5	11	9	11	8	5
CLO_BA3728AA	MMMOSAM:b91461cc-2500-41d5-9661-bbc12e6aa14c	cdifficile	United Kingdom	Human	2010	3966871	125671	11	5	8	5	11	9	11	8	5
CLO_BA3336AA	MMMOSAM:ec44e781-3ff9-4040-b9eb-fde120456401	cdifficile	United Kingdom	Human	2010	3966839	140739	11	5	8	5	11	9	11	8	5
CLO_BA3990AA	Symptomatic Infection 2553	cdifficile	United Kingdom	Human	2010	3966825	140739	11	5	8	5	11	9	11	8	5
CLO_AA4117AA	078LVP014	cdifficile	United Kingdom	Human	2010	3961571	141449	11	5	8	5	11	9	11	8	5
CLO_BA4040AA	Symptomatic Infection 2563	cdifficile	United Kingdom	Human	2010	3967379	140739	11	5	8	5	11	9	11	8	5
CLO_BA3383AA	MMMOSAM:b8b1bae3-7228-40d4-b340-a58b9d143e61	cdifficile	United Kingdom	Human	2010	3970971	127704	11	5	8	5	11	9	11	8	5
CLO_BA3317AA	MMMOSAM:067712d1-2506-434c-b26b-5cee8b393e03	cdifficile	United Kingdom	Human	2010	3967149	140739	11	5	8	5	11	9	11	8	5
CLO_BA5110AA	Symptomatic Infection 2559	cdifficile	United Kingdom	Human	2010	3967149	140739	11	5	8	5	11	9	11	8	5
CLO_AA2160AA	C00008269	cdifficile	United Kingdom	Human	2010	3979250	102106	11	5	8	5	11	9	11	8	5
CLO_BA2436AA	MMMOSAM:a18dba82-4ea2-4a7f-b8db-f2fd41294d32	cdifficile	United Kingdom	Human	2010	3959069	52941	11	5	8	5	11	9	11	8	5
CLO_AA2376AA	C00002859	cdifficile	United Kingdom	Human	2010	3961060	54047	11	5	8	5	11	9	11	8	5
CLO_BA3600AA	MMMOSAM:06ef4b5a-d552-4bdf-a0c0-c5ded350183e	cdifficile	United Kingdom	Human	2010	3968132	141592	11	5	8	5	11	9	11	8	5
CLO_AA3987AA	78	cdifficile	United Kingdom	Human	2010	3941903	140066	11	5	8	5	11	9	11	8	5
CLO_AA2355AA	C00002870	cdifficile	United Kingdom	Human	2010	3964513	63154	11	5	8	5	11	9	11	8	5
CLO_BA2329AA	MMMOSAM:cbd65732-dce1-4aca-90a0-3ea97e3cf5a4	cdifficile	United Kingdom	Human	2010	3966948	43451	11	5	8	5	11	9	11	8	5
CLO_BA1548AA	MMMOSAM:aa6dc448-2df2-4168-b8b4-1437032042ca	cdifficile	United Kingdom	Human	2010	4013312	144960	11	5	8	5	11	9	11	8	5
CLO_BA8493AA	UMPH025	cdifficile	United States	Human	2010	4033740	152818	11	5	8	5	11	9	11	8	5
CLO_CA1227AA	Not Available	cdifficile	United Kingdom	Soil_Dust	2010	4124276	3462540	11	5	8	5	11	9	11	8	5
CLO_BA7029AA	C143	cdifficile	Australia	Human	2010	4190947	180411	11	5	8	5	11	9	11	8	5
CLO_BA7055AA	C107	cdifficile	Australia	Human	2010	4093693	80344	11	5	8	5	11	9	11	8	5
CLO_AA2382AA	C00002849	cdifficile	United Kingdom	Human	2010	3968338	88598	11	5	8	5	11	9	11	8	5
CLO_AA2301AA	C00001519	cdifficile	United Kingdom	Human	2010	4048217	65237	11	5	8	5	11	9	11	8	5
CLO_AA2158AA	C00008274	cdifficile	United Kingdom	Human	2010	3987016	148510	11	5	8	5	11	9	11	8	5
CLO_AA4113AA	078LVP018	cdifficile	United Kingdom	Human	2010	3963185	133939	11	5	8	5	11	9	11	8	5
CLO_AA3790AA	78	cdifficile	United Kingdom	Human	2010	4043939	160064	11	5	8	5	11	9	11	8	5
CLO_BA3763AA	MMMOSAM:a60c131c-7a70-41bb-8ebe-cd6bb90770c5	cdifficile	United Kingdom	Human	2010	3968251	119908	11	5	8	5	11	9	11	8	5
CLO_BA5727AA	Symptomatic Infection 2556	cdifficile	United Kingdom	Human	2010	3968251	119908	11	5	8	5	11	9	11	8	5
CLO_AA2375AA	C00002861	cdifficile	United Kingdom	Human	2010	3998590	31115	11	5	8	5	11	9	11	8	5
CLO_AA3734AA	78	cdifficile	Belgium	Bovine	2010	4052452	142657	11	5	8	5	11	9	11	8	5
CLO_AA3771AA	78	cdifficile	Belgium	Bovine	2010	4054965	149969	11	5	8	5	11	9	11	8	5
CLO_AA3683AA	78	cdifficile	Belgium	Bovine	2010	4057932	142418	11	5	8	5	11	9	11	8	5
CLO_AA3826AA	78	cdifficile	Belgium	Bovine	2010	4051010	147980	11	5	8	5	11	9	11	8	5
CLO_AA7852AA	a12	cdifficile	United States	Human	2010	4082365	133998	11	5	8	5	11	9	11	8	5
CLO_AA3935AA	078NET044	cdifficile	Netherlands	Human	2010	4079046	133643	11	5	8	5	11	9	11	8	5
CLO_AA3933AA	078NET046	cdifficile	Netherlands	Human	2010	4065455	125529	11	5	8	5	11	9	11	8	5
CLO_AA4120AA	078LVP011	cdifficile	United Kingdom	Human	2010	3994223	140779	11	5	8	5	11	9	11	8	5
CLO_AA3934AA	078NET045	cdifficile	Netherlands	Human	2010	4009925	133645	11	5	8	5	11	9	11	8	5
CLO_BA7120AA	C041	cdifficile	Italy	Human	2010	4043187	133524	11	5	8	5	11	9	11	8	5
CLO_AA7730AA	Not Available	cdifficile	Germany	Human	2010	4043285	152909	11	5	8	5	11	9	11	8	5
CLO_AA2400AA	C00002845	cdifficile	United Kingdom	Human	2010	4036389	49860	11	5	8	5	11	9	11	8	5
CLO_BA9525AA	CD-16-00527	cdifficile	Germany	Human	2010	4080536	152817	11	5	8	5	11	9	11	8	5
CLO_AA3731AA	78	cdifficile	Belgium	Bovine	2010	4121371	140829	11	5	8	5	11	9	11	8	5
CLO_BA9551AA	Not Available	cdifficile	Germany	Human	2010	4125880	141101	11	5	8	5	11	9	11	8	5
CLO_BA6973AA	10-00280	cdifficile	Germany	Human	2010	4127105	141187	11	5	8	5	11	9	11	8	5
CLO_BA6967AA	10-00235	cdifficile	Germany	Human	2010	4168981	159982	11	5	8	5	11	9	11	8	5
CLO_BA9579AA	Not Available	cdifficile	Germany	Human	2010	4169067	152775	11	5	8	5	11	9	11	8	5
CLO_CA3626AA	PFECD0034	cdifficile	Not Available	Human	2010	4255181	200831	11	5	8	5	11	9	11	8	5
CLO_AA3859AA	78	cdifficile	United Kingdom	Human	2010	4059645	140903	11	5	8	5	11	9	11	8	5
CLO_BA3889AA	MMMOSAM:56686264-9764-4ba5-b3b9-911d6ea59220	cdifficile	United Kingdom	Human	2011	3846475	88615	11	5	8	5	11	9	11	8	5
CLO_BA4678AA	Symptomatic Infection 2603	cdifficile	United Kingdom	Human	2011	3846475	88615	11	5	8	5	11	9	11	8	5
CLO_AA3862AA	78	cdifficile	United Kingdom	Human	2011	3857550	140899	11	5	8	5	11	9	11	8	5
CLO_BA3549AA	MMMOSAM:29b59202-8474-4647-bc24-38777c1cc0c1	cdifficile	United Kingdom	Human	2011	3847323	133680	11	5	8	5	11	9	11	8	5
CLO_BA4925AA	Symptomatic Infection 2599	cdifficile	United Kingdom	Human	2011	3847323	133680	11	5	8	5	11	9	11	8	5
CLO_AA4160AA	078GUE014	cdifficile	Canada	Human	2011	3841065	140792	11	5	8	5	11	9	11	8	5
CLO_BA3529AA	MMMOSAM:34c4768d-679e-424f-82f2-2e06cc012723	cdifficile	United Kingdom	Human	2011	3842564	140805	11	5	8	5	11	9	11	8	5
CLO_BA4872AA	Symptomatic Infection 2604	cdifficile	United Kingdom	Human	2011	3842564	140805	11	5	8	5	11	9	11	8	5
CLO_BA3573AA	MMMOSAM:18f06f7a-345c-4fe5-9642-1d010ae905c5	cdifficile	United Kingdom	Human	2011	3842878	147267	11	5	8	5	11	9	11	8	5
CLO_AA3689AA	H141	cdifficile	Netherlands	Human	2011	3841682	147931	11	5	8	5	11	9	11	8	5
CLO_AA3690AA	B29_10	cdifficile	Netherlands	Swine	2011	3865039	142012	11	5	8	5	11	9	11	8	5
CLO_BA3342AA	MMMOSAM:e8603e14-cb6b-48e0-8a3f-9e90aeb8276d	cdifficile	United Kingdom	Human	2011	3845603	147267	11	5	8	5	11	9	11	8	5
CLO_BA6854AA	Symptomatic Infection 1299	cdifficile	United Kingdom	Human	2011	3842918	141637	11	5	8	5	11	9	11	8	5
CLO_AA3833AA	78	cdifficile	United Kingdom	Human	2011	3862144	140809	11	5	8	5	11	9	11	8	5
CLO_BA3842AA	MMMOSAM:73c3af5c-40e6-4690-aa60-6a142555c08b	cdifficile	United Kingdom	Human	2011	3842775	113515	11	5	8	5	11	9	11	8	5
CLO_BA4500AA	Symptomatic Infection 2600	cdifficile	United Kingdom	Human	2011	3842775	113515	11	5	8	5	11	9	11	8	5
CLO_BA3360AA	MMMOSAM:d48601c4-3a26-435e-a19c-6c03516f5d13	cdifficile	United Kingdom	Human	2011	3856599	140805	11	5	8	5	11	9	11	8	5
CLO_BA3252AA	MMMOSAM:4cbee359-302f-40e2-a77a-f6bee8e2d89c	cdifficile	United Kingdom	Human	2011	3855746	140805	11	5	8	5	11	9	11	8	5
CLO_BA4418AA	Symptomatic Infection 3201	cdifficile	United Kingdom	Human	2011	3855334	140805	11	5	8	5	11	9	11	8	5
CLO_BA3696AA	MMMOSAM:cb4f6e9c-78b4-4a08-84ae-0b45511052df	cdifficile	United Kingdom	Human	2011	3856108	133912	11	5	8	5	11	9	11	8	5
CLO_BA5480AA	Symptomatic Infection 2605	cdifficile	United Kingdom	Human	2011	3856108	133912	11	5	8	5	11	9	11	8	5
CLO_AA3838AA	78	cdifficile	United Kingdom	Human	2011	3879678	140826	11	5	8	5	11	9	11	8	5
CLO_BA3259AA	MMMOSAM:45e504bd-3c22-4c60-b9c5-10a21041aacd	cdifficile	United Kingdom	Human	2011	3854953	125576	11	5	8	5	11	9	11	8	5
CLO_BA4791AA	Symptomatic Infection 2608	cdifficile	United Kingdom	Human	2011	3854953	125576	11	5	8	5	11	9	11	8	5
CLO_BA3977AA	Symptomatic Infection 2570	cdifficile	United Kingdom	Human	2011	3881623	141054	11	5	8	5	11	9	11	8	5
CLO_BA7890AA	PSM194	cdifficile	United States	Human	2011	3973265	152818	11	5	8	5	11	9	11	8	5
CLO_BA4042AA	Symptomatic Infection 2574	cdifficile	United Kingdom	Human	2011	3907072	140971	11	5	8	5	11	9	11	8	5
CLO_BA3341AA	MMMOSAM:e8ecc5ec-4e25-4fd5-934d-09ef866b9fba	cdifficile	United Kingdom	Human	2011	3914142	134039	11	5	8	5	11	9	11	8	5
CLO_BA3574AA	MMMOSAM:1857be70-12af-4fce-9aa3-d77ae7f6dc89	cdifficile	United Kingdom	Human	2011	3913297	134039	11	5	8	5	11	9	11	8	5
CLO_BA3745AA	MMMOSAM:afe1e367-824e-48fe-9718-eadadd50e3dd	cdifficile	United Kingdom	Human	2011	3913600	141037	11	5	8	5	11	9	11	8	5
CLO_BA5662AA	Symptomatic Infection 2585	cdifficile	United Kingdom	Human	2011	3913600	141037	11	5	8	5	11	9	11	8	5
CLO_CA8018AA	2021EL-01335	cdifficile	United States	Human	2011	3925335	147505	11	5	8	5	11	9	11	8	5
CLO_BA3338AA	MMMOSAM:eb143b25-2723-4748-a890-c5bdf6977151	cdifficile	United Kingdom	Human	2011	3913674	114784	11	5	8	5	11	9	11	8	5
CLO_BA4059AA	Symptomatic Infection 2589	cdifficile	United Kingdom	Human	2011	3914683	147267	11	5	8	5	11	9	11	8	5
CLO_BA3735AA	MMMOSAM:b564f72c-457c-4bc0-a701-76cf455563e5	cdifficile	United Kingdom	Human	2011	3914344	134081	11	5	8	5	11	9	11	8	5
CLO_AA2077AA	C00008302	cdifficile	United Kingdom	Human	2011	3933904	147938	11	5	8	5	11	9	11	8	5
CLO_AA3910AA	078NET073	cdifficile	Netherlands	Swine	2011	3894323	119858	11	5	8	5	11	9	11	8	5
CLO_BA4191AA	Symptomatic Infection 1296	cdifficile	United Kingdom	Human	2011	3915013	141652	11	5	8	5	11	9	11	8	5
CLO_BA5293AA	Symptomatic Infection 2591	cdifficile	United Kingdom	Human	2011	3914142	134039	11	5	8	5	11	9	11	8	5
CLO_BA4009AA	Symptomatic Infection 2580	cdifficile	United Kingdom	Human	2011	3914436	147267	11	5	8	5	11	9	11	8	5
CLO_BA3925AA	Symptomatic Infection 2577	cdifficile	United Kingdom	Human	2011	3914217	141622	11	5	8	5	11	9	11	8	5
CLO_BA5967AA	Symptomatic Infection 1292	cdifficile	United Kingdom	Human	2011	3913605	141729	11	5	8	5	11	9	11	8	5
CLO_BA5496AA	Symptomatic Infection 3200	cdifficile	United Kingdom	Human	2011	3914268	140967	11	5	8	5	11	9	11	8	5
CLO_BA3443AA	MMMOSAM:83c877d6-8d7c-4df7-b782-3198b2aeabf5	cdifficile	United Kingdom	Human	2011	3913684	147304	11	5	8	5	11	9	11	8	5
CLO_BA4390AA	Symptomatic Infection 2576	cdifficile	United Kingdom	Human	2011	3913684	147304	11	5	8	5	11	9	11	8	5
CLO_BA3571AA	MMMOSAM:1c5481b3-4fd5-4220-ad4f-0a2eb0df5d45	cdifficile	United Kingdom	Human	2011	3915144	141631	11	5	8	5	11	9	11	8	5
CLO_BA7769AA	PSM113	cdifficile	United States	Human	2011	3881962	152818	11	5	8	5	11	9	11	8	5
CLO_BA8474AA	UMPH133	cdifficile	United States	Human	2011	3918177	83391	11	5	8	5	11	9	11	8	5
CLO_AA3708AA	H122	cdifficile	Netherlands	Human	2011	3897600	147397	11	5	8	5	11	9	11	8	5
CLO_AA3855AA	78	cdifficile	United Kingdom	Human	2011	3934698	141691	11	5	8	5	11	9	11	8	5
CLO_BA3495AA	MMMOSAM:5457f3cc-57bb-4f1b-8cb3-954440be7362	cdifficile	United Kingdom	Human	2011	3880911	94063	11	5	8	5	11	9	11	8	5
CLO_BA3642AA	MMMOSAM:eda2e45a-6737-4047-ab4c-d5ffa73f2b06	cdifficile	United Kingdom	Human	2011	3881000	120716	11	5	8	5	11	9	11	8	5
CLO_BA3278AA	MMMOSAM:2f2c78f7-0ebd-4d86-964f-b07180649d81	cdifficile	United Kingdom	Human	2011	3881115	125576	11	5	8	5	11	9	11	8	5
CLO_BA4898AA	Symptomatic Infection 2569	cdifficile	United Kingdom	Human	2011	3881115	125576	11	5	8	5	11	9	11	8	5
CLO_AA3858AA	78	cdifficile	United Kingdom	Human	2011	3891085	141540	11	5	8	5	11	9	11	8	5
CLO_AA3839AA	78	cdifficile	United Kingdom	Human	2011	3899242	147652	11	5	8	5	11	9	11	8	5
CLO_BA8588AA	DA01504	cdifficile	United States	Human	2011	3879832	125602	11	5	8	5	11	9	11	8	5
CLO_AA4161AA	078GUE013	cdifficile	Canada	Human	2011	3918145	140846	11	5	8	5	11	9	11	8	5
CLO_BA3853AA	MMMOSAM:6c8136bf-fa43-454d-895f-aaa6851d18f6	cdifficile	United Kingdom	Human	2011	3881010	134081	11	5	8	5	11	9	11	8	5
CLO_AA3705AA	H214	cdifficile	Netherlands	Human	2011	3908254	134187	11	5	8	5	11	9	11	8	5
CLO_BA6820AA	Symptomatic Infection 1295	cdifficile	United Kingdom	Human	2011	3875703	147267	11	5	8	5	11	9	11	8	5
CLO_BA4811AA	Symptomatic Infection 2590	cdifficile	United Kingdom	Human	2011	3872759	140805	11	5	8	5	11	9	11	8	5
CLO_BA2139AA	MMMOSAM:1a9fae13-0548-4ce8-a0cc-eec0eed5cc3c	cdifficile	United Kingdom	Human	2011	3876631	133674	11	5	8	5	11	9	11	8	5
CLO_AA3743AA	H205	cdifficile	Netherlands	Human	2011	3905973	141597	11	5	8	5	11	9	11	8	5
CLO_AA3697AA	B37_3	cdifficile	Netherlands	Swine	2011	3909542	134740	11	5	8	5	11	9	11	8	5
CLO_BA3263AA	MMMOSAM:40abe06c-956e-4b49-8d40-7f5b3e3f527b	cdifficile	United Kingdom	Human	2011	3872759	140805	11	5	8	5	11	9	11	8	5
CLO_BA3709AA	MMMOSAM:c477412c-8efc-46db-a811-85651d82476d	cdifficile	United Kingdom	Human	2011	3872343	140805	11	5	8	5	11	9	11	8	5
CLO_BA5530AA	Symptomatic Infection 2592	cdifficile	United Kingdom	Human	2011	3872343	140805	11	5	8	5	11	9	11	8	5
CLO_AA3840AA	78	cdifficile	United Kingdom	Human	2011	4034856	134126	11	5	8	5	11	9	11	8	5
CLO_BA3902AA	Symptomatic Infection 2575	cdifficile	United Kingdom	Human	2011	4029084	125671	11	5	8	5	11	9	11	8	5
CLO_AA3702AA	H111	cdifficile	Netherlands	Human	2011	4000023	133680	11	5	8	5	11	9	11	8	5
CLO_AA3707AA	H95	cdifficile	Netherlands	Human	2011	4013638	131270	11	5	8	5	11	9	11	8	5
CLO_AA3711AA	B15_1	cdifficile	Netherlands	Swine	2011	4014437	132821	11	5	8	5	11	9	11	8	5
CLO_BA3698AA	MMMOSAM:c8535276-84b8-428a-abc4-a5104d5defd2	cdifficile	United Kingdom	Human	2011	3910099	125582	11	5	8	5	11	9	11	8	5
CLO_BA5503AA	Symptomatic Infection 2593	cdifficile	United Kingdom	Human	2011	3910099	125582	11	5	8	5	11	9	11	8	5
CLO_BA7843AA	PSM268	cdifficile	United States	Human	2011	3975890	162796	11	5	8	5	11	9	11	8	5
CLO_AA3835AA	78	cdifficile	United Kingdom	Human	2011	3944530	134081	11	5	8	5	11	9	11	8	5
CLO_BA7023AA	C149	cdifficile	Taiwan	Human	2011	4063521	172060	11	5	8	5	11	9	11	8	5
CLO_BA3962AA	Symptomatic Infection 2579	cdifficile	United Kingdom	Human	2011	3958399	117784	11	5	8	5	11	9	11	8	5
CLO_BA3682AA	MMMOSAM:d7a7e991-509c-4186-aba7-ba4110ac62ec	cdifficile	United Kingdom	Human	2011	4005918	94063	11	5	8	5	11	9	11	8	5
CLO_AA3700AA	B4_2	cdifficile	Netherlands	Swine	2011	3926732	163885	11	5	8	5	11	9	11	8	5
CLO_BA6556AA	Symptomatic Infection 1297	cdifficile	United Kingdom	Human	2011	3964024	134205	11	5	8	5	11	9	11	8	5
CLO_CA1232AA	RF17	cdifficile	Spain	Rodent	2011	3938559	109367	11	5	8	5	11	9	11	8	5
CLO_AA3857AA	78	cdifficile	United Kingdom	Human	2011	3931902	148130	11	5	8	5	11	9	11	8	5
CLO_AA3911AA	078NET072	cdifficile	Netherlands	Human	2011	3950177	114460	11	5	8	5	11	9	11	8	5
CLO_BA3748AA	MMMOSAM:ad27e53d-f443-4d98-a1c4-f955f73f5a4d	cdifficile	United Kingdom	Human	2011	3994850	140902	11	5	8	5	11	9	11	8	5
CLO_BA5314AA	Symptomatic Infection 2601	cdifficile	United Kingdom	Human	2011	4000945	140805	11	5	8	5	11	9	11	8	5
CLO_BA3738AA	MMMOSAM:b4d5fa19-c8e3-4a62-80dc-e2d4693bc913	cdifficile	United Kingdom	Human	2011	3989875	133951	11	5	8	5	11	9	11	8	5
CLO_BA5634AA	Symptomatic Infection 2587	cdifficile	United Kingdom	Human	2011	3989875	133951	11	5	8	5	11	9	11	8	5
CLO_AA0861AA	BEI-20110986	cdifficile	United States	Human	2011	3945294	60430	11	5	8	5	11	9	11	8	5
CLO_AA3698AA	H16	cdifficile	Netherlands	Human	2011	4013869	142496	11	5	8	5	11	9	11	8	5
CLO_BA8599AA	DA00989	cdifficile	United States	Human	2011	3934816	133756	11	5	8	5	11	9	11	8	5
CLO_AA4108AA	078LVP023	cdifficile	United Kingdom	Human	2011	3960883	140846	11	5	8	5	11	9	11	8	5
CLO_BA3809AA	MMMOSAM:8692b7b3-6bea-4a06-8241-ab6ce7be0b4c	cdifficile	United Kingdom	Human	2011	3968927	140739	11	5	8	5	11	9	11	8	5
CLO_BA3560AA	MMMOSAM:235eb1a2-43f6-4449-8099-9c2a44aefd07	cdifficile	United Kingdom	Human	2011	3980477	105851	11	5	8	5	11	9	11	8	5
CLO_AA3892AA	078GUE006	cdifficile	Iran	Human	2011	3941343	147188	11	5	8	5	11	9	11	8	5
CLO_BA3753AA	MMMOSAM:aa15b904-8d80-41cd-b5d6-c1a630ae355a	cdifficile	United Kingdom	Human	2011	3967686	140739	11	5	8	5	11	9	11	8	5
CLO_BA5698AA	Symptomatic Infection 2583	cdifficile	United Kingdom	Human	2011	3967686	140739	11	5	8	5	11	9	11	8	5
CLO_BA3458AA	MMMOSAM:766bd3f2-61c5-4f14-a852-57cfa0a5de04	cdifficile	United Kingdom	Human	2011	3968411	134040	11	5	8	5	11	9	11	8	5
CLO_BA3790AA	MMMOSAM:91e5cfb5-f4ff-4971-adfe-0b71893ff7d5	cdifficile	United Kingdom	Human	2011	3966951	133994	11	5	8	5	11	9	11	8	5
CLO_BA3725AA	MMMOSAM:bb7c0962-6cde-4ed2-8a62-982d971a5758	cdifficile	United Kingdom	Human	2011	3967715	140739	11	5	8	5	11	9	11	8	5
CLO_BA3545AA	MMMOSAM:2c5b8e6e-84d3-464a-9a5e-d5a8992ee621	cdifficile	United Kingdom	Human	2011	3967752	134081	11	5	8	5	11	9	11	8	5
CLO_BA3759AA	MMMOSAM:a6fd3ce2-d98e-4cfd-a6d9-eefdf6b1dd64	cdifficile	United Kingdom	Human	2011	3969090	140739	11	5	8	5	11	9	11	8	5
CLO_BA4035AA	Symptomatic Infection 2602	cdifficile	United Kingdom	Human	2011	3967099	140739	11	5	8	5	11	9	11	8	5
CLO_CA8021AA	2021EL-01332	cdifficile	United States	Human	2011	3924774	134026	11	5	8	5	11	9	11	8	5
CLO_BA3837AA	MMMOSAM:7780115a-a557-43be-8da5-84a34d537b98	cdifficile	United Kingdom	Human	2011	3968010	140739	11	5	8	5	11	9	11	8	5
CLO_BA5209AA	Symptomatic Infection 2581	cdifficile	United Kingdom	Human	2011	3968027	141127	11	5	8	5	11	9	11	8	5
CLO_BA3629AA	MMMOSAM:f841cfa9-e524-4e67-bed1-205242b763e8	cdifficile	United Kingdom	Human	2011	3966283	102574	11	5	8	5	11	9	11	8	5
CLO_BA5183AA	Symptomatic Infection 2606	cdifficile	United Kingdom	Human	2011	3966064	102574	11	5	8	5	11	9	11	8	5
CLO_BA4058AA	Symptomatic Infection 2609	cdifficile	United Kingdom	Human	2011	3967515	140739	11	5	8	5	11	9	11	8	5
CLO_BA3564AA	MMMOSAM:1fb43564-4110-4b12-aecd-aa3ebfe67ee2	cdifficile	United Kingdom	Human	2011	3920364	141036	11	5	8	5	11	9	11	8	5
CLO_AA8140AA	CD-15-00772	cdifficile	Germany	Human	2011	4028508	125578	11	5	8	5	11	9	11	8	5
CLO_BA4481AA	Symptomatic Infection 2596	cdifficile	United Kingdom	Human	2011	3968411	134040	11	5	8	5	11	9	11	8	5
CLO_BA3487AA	MMMOSAM:5df24903-5240-47a7-bc98-fb7a914b7d57	cdifficile	United Kingdom	Human	2011	3917788	140739	11	5	8	5	11	9	11	8	5
CLO_BA4069AA	Symptomatic Infection 2582	cdifficile	United Kingdom	Human	2011	3967565	140739	11	5	8	5	11	9	11	8	5
CLO_BA3970AA	Symptomatic Infection 2607	cdifficile	United Kingdom	Human	2011	3966761	140739	11	5	8	5	11	9	11	8	5
CLO_BA4034AA	Symptomatic Infection 2595	cdifficile	United Kingdom	Human	2011	3967815	140739	11	5	8	5	11	9	11	8	5
CLO_BA3699AA	MMMOSAM:c785b634-166b-4799-84fc-989d81604311	cdifficile	United Kingdom	Human	2011	3969122	134081	11	5	8	5	11	9	11	8	5
CLO_AA0860AA	BEI-20120183	cdifficile	United States	Human	2011	3996421	74833	11	5	8	5	11	9	11	8	5
CLO_BA3932AA	Symptomatic Infection 2613	cdifficile	United Kingdom	Human	2011	3968015	115912	11	5	8	5	11	9	11	8	5
CLO_AA1522AA	C00008072	cdifficile	United Kingdom	Human	2011	3978182	116150	11	5	8	5	11	9	11	8	5
CLO_BA3744AA	MMMOSAM:b08733a5-a0b6-414c-8f81-7a411742391b	cdifficile	United Kingdom	Human	2011	3968143	134040	11	5	8	5	11	9	11	8	5
CLO_BA3483AA	MMMOSAM:5ff4b630-b31c-4073-96cc-232275588026	cdifficile	United Kingdom	Human	2011	3967074	128172	11	5	8	5	11	9	11	8	5
CLO_BA3353AA	MMMOSAM:d8fa55cf-916d-42a1-a3dd-460d0556a4ac	cdifficile	United Kingdom	Human	2011	3963933	140739	11	5	8	5	11	9	11	8	5
CLO_BA5394AA	Symptomatic Infection 2568	cdifficile	United Kingdom	Human	2011	3963933	140739	11	5	8	5	11	9	11	8	5
CLO_AA3856AA	78	cdifficile	United Kingdom	Human	2011	3993023	141610	11	5	8	5	11	9	11	8	5
CLO_BA3657AA	MMMOSAM:e5410052-2a49-4e2e-9522-82ea159387f9	cdifficile	United Kingdom	Human	2011	3967151	140739	11	5	8	5	11	9	11	8	5
CLO_BA5311AA	Symptomatic Infection 2611	cdifficile	United Kingdom	Human	2011	3967151	140739	11	5	8	5	11	9	11	8	5
CLO_AA3837AA	78	cdifficile	United Kingdom	Human	2011	3991575	141449	11	5	8	5	11	9	11	8	5
CLO_BA3677AA	MMMOSAM:db0016a5-87b3-4eb7-9ba7-5a8ada4b9b23	cdifficile	United Kingdom	Human	2011	3967374	134081	11	5	8	5	11	9	11	8	5
CLO_BA5382AA	Symptomatic Infection 2594	cdifficile	United Kingdom	Human	2011	3967374	134081	11	5	8	5	11	9	11	8	5
CLO_AA3836AA	78	cdifficile	United Kingdom	Human	2011	3986326	141110	11	5	8	5	11	9	11	8	5
CLO_AA3860AA	78	cdifficile	United Kingdom	Human	2011	3987855	141554	11	5	8	5	11	9	11	8	5
CLO_BA3486AA	MMMOSAM:5e93a217-5d99-4c8c-acfb-095544c176f2	cdifficile	United Kingdom	Human	2011	3999879	108593	11	5	8	5	11	9	11	8	5
CLO_BA4627AA	Symptomatic Infection 2571	cdifficile	United Kingdom	Human	2011	3999879	108593	11	5	8	5	11	9	11	8	5
CLO_AA1485AA	C00008084	cdifficile	United Kingdom	Human	2011	4025085	134407	11	5	8	5	11	9	11	8	5
CLO_BA7035AA	C127	cdifficile	Australia	Human	2011	3958491	125602	11	5	8	5	11	9	11	8	5
CLO_BA7060AA	C102	cdifficile	France	Human	2011	3938042	163122	11	5	8	5	11	9	11	8	5
CLO_BA7116AA	C046	cdifficile	Taiwan	Human	2011	3940957	134081	11	5	8	5	11	9	11	8	5
CLO_BA5046AA	Symptomatic Infection 2578	cdifficile	United Kingdom	Human	2011	3995896	140805	11	5	8	5	11	9	11	8	5
CLO_BA3584AA	MMMOSAM:126b1e8a-e9be-4876-a33d-eac797b0d5da	cdifficile	United Kingdom	Human	2011	3995884	140805	11	5	8	5	11	9	11	8	5
CLO_BA3316AA	MMMOSAM:06ec0d0b-8143-49bb-b21c-23aff511197a	cdifficile	United Kingdom	Human	2011	3990419	140805	11	5	8	5	11	9	11	8	5
CLO_BA5107AA	Symptomatic Infection 2586	cdifficile	United Kingdom	Human	2011	3990419	140805	11	5	8	5	11	9	11	8	5
CLO_AA3709AA	B30_5	cdifficile	Netherlands	Swine	2011	3972758	142135	11	5	8	5	11	9	11	8	5
CLO_AA4109AA	078LVP022	cdifficile	United Kingdom	Human	2011	3938534	140781	11	5	8	5	11	9	11	8	5
CLO_AA3703AA	H88	cdifficile	Netherlands	Human	2011	3974027	142021	11	5	8	5	11	9	11	8	5
CLO_AA3752AA	B17_3	cdifficile	Netherlands	Swine	2011	3971983	142186	11	5	8	5	11	9	11	8	5
CLO_AA1530AA	C00007977	cdifficile	United Kingdom	Human	2011	4009402	91391	11	5	8	5	11	9	11	8	5
CLO_AA3754AA	H102	cdifficile	Netherlands	Human	2011	4009164	141427	11	5	8	5	11	9	11	8	5
CLO_CA0429AA	TW11	cdifficile	Taiwan	Swine	2011	4142594	4100340	11	5	8	5	11	9	11	8	5
CLO_AA3710AA	H21	cdifficile	Netherlands	Human	2011	4048878	140805	11	5	8	5	11	9	11	8	5
CLO_BA7075AA	C087	cdifficile	Taiwan	Human	2011	4096076	125665	11	5	8	5	11	9	11	8	5
CLO_AA3890AA	078GUE008	cdifficile	Iran	Human	2011	3981697	147255	11	5	8	5	11	9	11	8	5
CLO_AA3753AA	B31_3	cdifficile	Netherlands	Swine	2011	4060928	142009	11	5	8	5	11	9	11	8	5
CLO_AA3704AA	H158	cdifficile	Netherlands	Human	2011	4061464	142249	11	5	8	5	11	9	11	8	5
CLO_AA3932AA	078NET047	cdifficile	Netherlands	Human	2011	4098070	128392	11	5	8	5	11	9	11	8	5
CLO_BA6160AA	Symptomatic Infection 1298	cdifficile	United Kingdom	Human	2011	3968959	134133	11	5	8	5	11	9	11	8	5
CLO_BA4769AA	Symptomatic Infection 2588	cdifficile	United Kingdom	Human	2011	3979197	134133	11	5	8	5	11	9	11	8	5
CLO_BA8725AA	MT390	cdifficile	United States	Human	2011	3979815	162796	11	5	8	5	11	9	11	8	5
CLO_AA1947AA	C00008350	cdifficile	United Kingdom	Human	2011	3997166	148103	11	5	8	5	11	9	11	8	5
CLO_BA3331AA	MMMOSAM:f1767896-e5c3-4f84-9afd-e2fc5c9b7f63	cdifficile	United Kingdom	Human	2011	3968669	134133	11	5	8	5	11	9	11	8	5
CLO_BA5229AA	Symptomatic Infection 2572	cdifficile	United Kingdom	Human	2011	3968669	134133	11	5	8	5	11	9	11	8	5
CLO_BA6642AA	Symptomatic Infection 1293	cdifficile	United Kingdom	Human	2011	3969116	140805	11	5	8	5	11	9	11	8	5
CLO_BA3538AA	MMMOSAM:3056fc87-f865-478e-9ddf-9f66f30127c8	cdifficile	United Kingdom	Human	2011	3969642	140613	11	5	8	5	11	9	11	8	5
CLO_BA4890AA	Symptomatic Infection 2573	cdifficile	United Kingdom	Human	2011	3969642	140613	11	5	8	5	11	9	11	8	5
CLO_BA3318AA	MMMOSAM:062b0204-464c-4752-84b8-d3545faca0eb	cdifficile	United Kingdom	Human	2011	3968750	128446	11	5	8	5	11	9	11	8	5
CLO_AA3750AA	B27_7	cdifficile	Netherlands	Swine	2011	4090844	141205	11	5	8	5	11	9	11	8	5
CLO_BA3507AA	MMMOSAM:48e503c9-418b-43d9-9c38-96a01a217097	cdifficile	United Kingdom	Human	2011	3979197	134133	11	5	8	5	11	9	11	8	5
CLO_BA7049AA	C113	cdifficile	Australia	Human	2011	3982275	134126	11	5	8	5	11	9	11	8	5
CLO_AA3751AA	H121	cdifficile	Netherlands	Human	2011	3986185	147333	11	5	8	5	11	9	11	8	5
CLO_AA3861AA	78	cdifficile	United Kingdom	Human	2011	3990258	140805	11	5	8	5	11	9	11	8	5
CLO_AA3745AA	H189	cdifficile	Netherlands	Human	2011	4094840	141114	11	5	8	5	11	9	11	8	5
CLO_AA4037AA	ES_471	cdifficile	Australia	Human	2011	3961765	125473	11	5	8	5	11	9	11	8	5
CLO_AA3694AA	B22_6	cdifficile	Netherlands	Swine	2011	4076530	134013	11	5	8	5	11	9	11	8	5
CLO_BA8565AA	DA00779	cdifficile	United States	Human	2011	3976695	64492	11	5	8	5	11	9	11	8	5
CLO_BA3394AA	MMMOSAM:af95b8ea-8bbf-407b-8159-069c2c1b97dc	cdifficile	United Kingdom	Human	2011	4098014	118606	11	5	8	5	11	9	11	8	5
CLO_BA3339AA	MMMOSAM:eaeda5bd-efda-46be-934b-05fc336b6e27	cdifficile	United Kingdom	Human	2011	4092555	128535	11	5	8	5	11	9	11	8	5
CLO_BA5666AA	Symptomatic Infection 2597	cdifficile	United Kingdom	Human	2011	4098014	118606	11	5	8	5	11	9	11	8	5
CLO_AA3749AA	H230	cdifficile	Netherlands	Human	2011	4081301	134013	11	5	8	5	11	9	11	8	5
CLO_BA6242AA	Symptomatic Infection 1291	cdifficile	United Kingdom	Human	2011	4013808	95188	11	5	8	5	11	9	11	8	5
CLO_AA3744AA	B23_6	cdifficile	Netherlands	Swine	2011	4124676	125903	11	5	8	5	11	9	11	8	5
CLO_BA8430AA	UMPH130	cdifficile	United States	Human	2011	4062334	140904	11	5	8	5	11	9	11	8	5
CLO_BA7157AA	C003	cdifficile	Australia	Human	2011	4005427	124055	11	5	8	5	11	9	11	8	5
CLO_BA3510AA	MMMOSAM:4758b735-40fa-40de-9509-62fe9f3b72e8	cdifficile	United Kingdom	Human	2011	4008100	140606	11	5	8	5	11	9	11	8	5
CLO_BA4782AA	Symptomatic Infection 2598	cdifficile	United Kingdom	Human	2011	4008100	140606	11	5	8	5	11	9	11	8	5
CLO_AA1476AA	C00008096	cdifficile	United Kingdom	Human	2011	4017106	141793	11	5	8	5	11	9	11	8	5
CLO_BA3534AA	MMMOSAM:33c47ec6-9f54-49f2-8649-4309b530eb4d	cdifficile	United Kingdom	Human	2011	4041508	140673	11	5	8	5	11	9	11	8	5
CLO_BA4875AA	Symptomatic Infection 2612	cdifficile	United Kingdom	Human	2011	4041508	140673	11	5	8	5	11	9	11	8	5
CLO_BA4017AA	Symptomatic Infection 2610	cdifficile	United Kingdom	Human	2011	4004691	141669	11	5	8	5	11	9	11	8	5
CLO_AA2115AA	C00008291	cdifficile	United Kingdom	Human	2011	4017010	134013	11	5	8	5	11	9	11	8	5
CLO_AA3706AA	B28_1	cdifficile	Netherlands	Swine	2011	4142099	92458	11	5	8	5	11	9	11	8	5
CLO_BA7158AA	C002	cdifficile	Australia	Human	2011	4013642	134081	11	5	8	5	11	9	11	8	5
CLO_AA4106AA	078LVP025	cdifficile	United Kingdom	Human	2011	4031947	128929	11	5	8	5	11	9	11	8	5
CLO_AA3891AA	078GUE007	cdifficile	Iran	Human	2011	4042855	119883	11	5	8	5	11	9	11	8	5
CLO_BA4369AA	Symptomatic Infection 3198	cdifficile	United Kingdom	Human	2011	4030419	140805	11	5	8	5	11	9	11	8	5
CLO_BA3680AA	MMMOSAM:d9fde9ff-8131-4671-a095-1a3bb839a64e	cdifficile	United Kingdom	Human	2011	4055440	119899	11	5	8	5	11	9	11	8	5
CLO_BA5389AA	Symptomatic Infection 2584	cdifficile	United Kingdom	Human	2011	4055440	119899	11	5	8	5	11	9	11	8	5
CLO_BA7943AA	PSM083	cdifficile	United States	Human	2012	3875008	180415	11	5	8	5	11	9	11	8	5
CLO_BA5118AA	Symptomatic Infection 2626	cdifficile	United Kingdom	Human	2012	3878118	149989	11	5	8	5	11	9	11	8	5
CLO_BA7090AA	C072	cdifficile	Australia	Human	2012	3872048	163417	258	5	24	5	11	9	11	36	5
CLO_BA7142AA	C018	cdifficile	Australia	Human	2012	3871721	188194	258	5	24	5	11	9	11	36	5
CLO_BA7143AA	C017	cdifficile	Australia	Human	2012	3880792	152778	258	5	24	5	11	9	11	36	5
CLO_BA1695AA	MMMOSAM:d6c4a1db-7e68-4456-b1f3-187d22add3b8	cdifficile	United Kingdom	Human	2012	3954514	147440	11	5	8	5	11	9	11	8	5
CLO_BA4334AA	Symptomatic Infection 2646	cdifficile	United Kingdom	Human	2012	3865990	141425	11	5	8	5	11	9	11	8	5
CLO_BA6762AA	Asymptomatic infection 73	cdifficile	United Kingdom	Human	2012	3955438	162797	11	5	8	5	11	9	11	8	5
CLO_BA1800AA	MMMOSAM:adcc71f2-5003-4d11-83bb-76a434e52d10	cdifficile	United Kingdom	Human	2012	3956415	162797	11	5	8	5	11	9	11	8	5
CLO_BA4924AA	Symptomatic Infection 2647	cdifficile	United Kingdom	Human	2012	3849910	54328	11	5	8	5	11	9	11	8	5
CLO_BA7965AA	PSM163	cdifficile	United States	Human	2012	3960322	147343	11	5	8	5	11	9	11	8	5
CLO_BA4304AA	Symptomatic Infection 1303	cdifficile	United Kingdom	Human	2012	3914929	140739	11	5	8	5	11	9	11	8	5
CLO_CA2772AA	SIRN_HA-007	cdifficile	United Kingdom	Human	2012	3931305	250598	11	5	8	5	11	9	11	8	5
CLO_BA6760AA	Symptomatic Infection 1304	cdifficile	United Kingdom	Human	2012	3915654	141024	11	5	8	5	11	9	11	8	5
CLO_BA6333AA	Symptomatic Infection 1300	cdifficile	United Kingdom	Human	2012	3914021	147304	11	5	8	5	11	9	11	8	5
CLO_BA3297AA	MMMOSAM:1ac6a9b4-7b4f-41a7-a7b2-de1f4eab9a54	cdifficile	United Kingdom	Human	2012	3912503	101481	11	5	8	5	11	9	11	8	5
CLO_BA4995AA	Symptomatic Infection 2620	cdifficile	United Kingdom	Human	2012	3912503	101481	11	5	8	5	11	9	11	8	5
CLO_BA4309AA	Symptomatic Infection 1313	cdifficile	United Kingdom	Human	2012	3925825	180558	11	5	8	5	11	9	11	8	5
CLO_BA5581AA	Symptomatic Infection 1308	cdifficile	United Kingdom	Human	2012	3913772	140966	11	5	8	5	11	9	11	8	5
CLO_BA7036AA	C126	cdifficile	Australia	Human	2012	3918645	114419	11	5	8	5	11	9	11	8	5
CLO_BA4407AA	Symptomatic Infection 2648	cdifficile	United Kingdom	Human	2012	3970833	119984	11	5	8	5	11	9	11	8	5
CLO_BA8788AA	MT797	cdifficile	United States	Human	2012	3998596	152818	11	5	8	5	11	9	11	8	5
CLO_BA1824AA	MMMOSAM:a0d96e6a-349d-422e-9d3f-142704795d20	cdifficile	United Kingdom	Human	2012	3869220	53951	11	5	8	5	11	9	11	8	5
CLO_AA3827AA	78	cdifficile	United Kingdom	Human	2012	3867326	147282	11	5	8	5	11	9	11	8	5
CLO_AA3830AA	78	cdifficile	United Kingdom	Human	2012	3867824	141942	11	5	8	5	11	9	11	8	5
CLO_AA3789AA	78	cdifficile	United Kingdom	Human	2012	3869846	158421	11	5	8	5	11	9	11	8	5
CLO_BA4720AA	Symptomatic Infection 2641	cdifficile	United Kingdom	Human	2012	3898370	143053	11	5	8	5	11	9	11	8	5
CLO_BA4885AA	Symptomatic Infection 3205	cdifficile	United Kingdom	Human	2012	3888172	152818	11	5	8	5	11	9	11	8	5
CLO_BA4754AA	Symptomatic Infection 1316	cdifficile	United Kingdom	Human	2012	3888402	152818	11	5	8	5	11	9	11	8	5
CLO_AA3788AA	78	cdifficile	United Kingdom	Human	2012	3864738	147302	11	5	8	5	11	9	11	8	5
CLO_AA3787AA	78	cdifficile	United Kingdom	Human	2012	3866129	140800	11	5	8	5	11	9	11	8	5
CLO_BA5669AA	Symptomatic Infection 1315	cdifficile	United Kingdom	Human	2012	3885347	162797	11	5	8	5	11	9	11	8	5
CLO_BA9722AA	CD-18-00357	cdifficile	Germany	Swine	2012	3945914	140985	11	5	8	5	11	9	11	8	5
CLO_AA8562AA	Not Available	cdifficile	Germany	Swine	2012	4040188	106443	11	5	8	5	11	9	11	8	5
CLO_BA9617AA	CD-18-00496	cdifficile	Germany	Swine	2012	4036051	106704	11	5	8	5	11	9	11	8	5
CLO_BA1770AA	MMMOSAM:ba0e2ba8-012b-43c5-a51f-074b03c70116	cdifficile	United Kingdom	Human	2012	4006927	134080	11	5	8	5	11	9	11	8	5
CLO_BA9742AA	CD-18-00484	cdifficile	Germany	Swine	2012	4035200	105732	11	5	8	5	11	9	11	8	5
CLO_BA3871AA	MMMOSAM:5ed9f260-8898-4979-b8f1-f692a7927bdb	cdifficile	United Kingdom	Human	2012	3896792	140892	11	5	8	5	11	9	11	8	5
CLO_BA4624AA	Symptomatic Infection 2616	cdifficile	United Kingdom	Human	2012	3896792	140892	11	5	8	5	11	9	11	8	5
CLO_AA8610AA	Not Available	cdifficile	Germany	Swine	2012	3946338	133980	11	5	8	5	11	9	11	8	5
CLO_AA8680AA	Not Available	cdifficile	Germany	Swine	2012	4034426	104459	11	5	8	5	11	9	11	8	5
CLO_CA7190AA	2021EL-00222	cdifficile	United States	Human	2012	3888868	165725	11	5	8	5	11	9	11	8	5
CLO_AA8652AA	Not Available	cdifficile	Germany	Swine	2012	3945374	133974	11	5	8	5	11	9	11	8	5
CLO_BA9753AA	CD-18-00453	cdifficile	Germany	Swine	2012	3946914	133974	11	5	8	5	11	9	11	8	5
CLO_AA9337AA	ES1046	cdifficile	Australia	Human	2012	3871390	106361	11	5	8	5	11	9	11	8	5
CLO_BA5018AA	Symptomatic Infection 1306	cdifficile	United Kingdom	Human	2012	4008880	103235	11	5	8	5	11	9	11	8	5
CLO_AA8612AA	Not Available	cdifficile	Germany	Swine	2012	3949817	125598	11	5	8	5	11	9	11	8	5
CLO_AA8608AA	Not Available	cdifficile	Germany	Swine	2012	3945934	107878	11	5	8	5	11	9	11	8	5
CLO_BA9701AA	CD-18-00356	cdifficile	Germany	Swine	2012	3914261	125594	11	5	8	5	11	9	11	8	5
CLO_BA4891AA	Symptomatic Infection 2631	cdifficile	United Kingdom	Human	2012	3879376	89386	11	5	8	5	11	9	11	8	5
CLO_AA8653AA	Not Available	cdifficile	Germany	Swine	2012	3947511	111916	11	5	8	5	11	9	11	8	5
CLO_BA9751AA	CD-18-00454	cdifficile	Germany	Swine	2012	3944780	112129	11	5	8	5	11	9	11	8	5
CLO_AA8611AA	Not Available	cdifficile	Germany	Swine	2012	3914606	133752	11	5	8	5	11	9	11	8	5
CLO_BA9748AA	CD-18-00455	cdifficile	Germany	Swine	2012	4010168	110675	11	5	8	5	11	9	11	8	5
CLO_BA9720AA	CD-18-00358	cdifficile	Germany	Swine	2012	3952024	136509	11	5	8	5	11	9	11	8	5
CLO_AA8607AA	Not Available	cdifficile	Germany	Swine	2012	3947559	135693	11	5	8	5	11	9	11	8	5
CLO_BA9713AA	CD-18-00355	cdifficile	Germany	Swine	2012	3948468	107999	11	5	8	5	11	9	11	8	5
CLO_BA9593AA	CD-18-00562	cdifficile	Germany	Swine	2012	3982049	108942	11	5	8	5	11	9	11	8	5
CLO_BA9684AA	CD-18-00447	cdifficile	Germany	Swine	2012	3986309	135752	11	5	8	5	11	9	11	8	5
CLO_AA8647AA	Not Available	cdifficile	Germany	Swine	2012	3982291	135065	11	5	8	5	11	9	11	8	5
CLO_AA8609AA	Not Available	cdifficile	Germany	Swine	2012	3955218	135817	11	5	8	5	11	9	11	8	5
CLO_BA9714AA	CD-18-00354	cdifficile	Germany	Swine	2012	3947746	135693	11	5	8	5	11	9	11	8	5
CLO_AA8651AA	Not Available	cdifficile	Germany	Swine	2012	3954563	133736	11	5	8	5	11	9	11	8	5
CLO_AA8649AA	Not Available	cdifficile	Germany	Swine	2012	3987229	135752	11	5	8	5	11	9	11	8	5
CLO_BA9678AA	CD-18-00449	cdifficile	Germany	Swine	2012	3983639	135067	11	5	8	5	11	9	11	8	5
CLO_BA9604AA	CD-18-00456	cdifficile	Germany	Swine	2012	3952107	141105	11	5	8	5	11	9	11	8	5
CLO_AA8558AA	Not Available	cdifficile	Germany	Swine	2012	3957031	140873	11	5	8	5	11	9	11	8	5
CLO_BA9726AA	CD-18-00451	cdifficile	Germany	Swine	2012	3985193	135043	11	5	8	5	11	9	11	8	5
CLO_AA8554AA	Not Available	cdifficile	Germany	Swine	2012	3988328	140869	11	5	8	5	11	9	11	8	5
CLO_AA8557AA	Not Available	cdifficile	Germany	Swine	2012	3952147	141105	11	5	8	5	11	9	11	8	5
CLO_AA8654AA	Not Available	cdifficile	Germany	Swine	2012	3981146	110675	11	5	8	5	11	9	11	8	5
CLO_BA9719AA	CD-18-00359	cdifficile	Germany	Swine	2012	3948547	135749	11	5	8	5	11	9	11	8	5
CLO_AA8650AA	Not Available	cdifficile	Germany	Swine	2012	3983205	125633	11	5	8	5	11	9	11	8	5
CLO_BA9664AA	CD-18-00452	cdifficile	Germany	Swine	2012	3958134	140873	11	5	8	5	11	9	11	8	5
CLO_BA5650AA	Symptomatic Infection 2645	cdifficile	United Kingdom	Human	2012	3981743	90320	11	5	8	5	11	9	11	8	5
CLO_BA9681AA	CD-18-00448	cdifficile	Germany	Swine	2012	3954570	141424	11	5	8	5	11	9	11	8	5
CLO_BA9584AA	CD-18-00450	cdifficile	Germany	Swine	2012	3988188	140869	11	5	8	5	11	9	11	8	5
CLO_AA8724AA	Not Available	cdifficile	Germany	Swine	2012	3979999	125646	11	5	8	5	11	9	11	8	5
CLO_BA9586AA	CD-18-00561	cdifficile	Germany	Swine	2012	3982546	133758	11	5	8	5	11	9	11	8	5
CLO_BA6672AA	Asymptomatic infection 76	cdifficile	United Kingdom	Human	2012	3951029	147280	11	5	8	5	11	9	11	8	5
CLO_AA8723AA	Not Available	cdifficile	Germany	Swine	2012	3979159	134441	11	5	8	5	11	9	11	8	5
CLO_BA1788AA	MMMOSAM:b27de65d-d4e9-4a47-a613-f722ef23f45c	cdifficile	United Kingdom	Human	2012	3950667	147277	11	5	8	5	11	9	11	8	5
CLO_BA2098AA	MMMOSAM:2e2ce228-db51-4630-b941-a25facd911d7	cdifficile	United Kingdom	Human	2012	3931383	152818	11	5	8	5	11	9	11	8	5
CLO_BA7032AA	C140	cdifficile	Australia	Human	2012	3952987	141112	11	5	8	5	11	9	11	8	5
CLO_BA4931AA	Symptomatic Infection 3204	cdifficile	United Kingdom	Human	2012	3933059	141220	11	5	8	5	11	9	11	8	5
CLO_BA5598AA	Symptomatic Infection 2627	cdifficile	United Kingdom	Human	2012	3925926	162797	11	5	8	5	11	9	11	8	5
CLO_BA1899AA	MMMOSAM:84ad5268-0762-4748-8c54-6802a77a6a20	cdifficile	United Kingdom	Human	2012	4138403	125602	11	5	8	5	11	9	11	8	5
CLO_BA4438AA	Symptomatic Infection 2634	cdifficile	United Kingdom	Human	2012	3871237	50917	11	5	8	5	11	9	11	8	5
CLO_BA5912AA	Asymptomatic infection 72	cdifficile	United Kingdom	Human	2012	4137791	152820	11	5	8	5	11	9	11	8	5
CLO_BA7091AA	C071	cdifficile	Australia	Human	2012	3952304	126244	11	5	8	5	11	9	11	8	5
CLO_AA8614AA	Not Available	cdifficile	Germany	Swine	2012	3880064	125880	11	5	8	5	11	9	11	8	5
CLO_AA3772AA	78	cdifficile	Austria	Human	2012	4008419	162644	11	5	8	5	11	9	11	8	5
CLO_AA8655AA	Not Available	cdifficile	Germany	Swine	2012	3879752	125725	11	5	8	5	11	9	11	8	5
CLO_BA9596AA	CD-18-00361	cdifficile	Germany	Swine	2012	3883019	108942	11	5	8	5	11	9	11	8	5
CLO_BA9583AA	CD-18-00360	cdifficile	Germany	Swine	2012	3886669	108950	11	5	8	5	11	9	11	8	5
CLO_BA4083AA	Asymptomatic infection 71	cdifficile	United Kingdom	Human	2012	3883574	138435	11	5	8	5	11	9	11	8	5
CLO_BA7092AA	C070	cdifficile	Australia	Human	2012	3937786	126168	11	5	8	5	11	9	11	8	5
CLO_BA3957AA	Symptomatic Infection 2618	cdifficile	United Kingdom	Human	2012	3920449	100061	11	5	8	5	11	9	11	8	5
CLO_BA3604AA	MMMOSAM:025d0444-8fa2-42ca-9b83-3abebf690e70	cdifficile	United Kingdom	Human	2012	3919784	103061	11	5	8	5	11	9	11	8	5
CLO_BA2001AA	MMMOSAM:56e396e2-1005-4475-a5d1-cdaf2f6f4161	cdifficile	United Kingdom	Human	2012	3884002	138303	11	5	8	5	11	9	11	8	5
CLO_BA7147AA	C013	cdifficile	Australia	Human	2012	3902753	104064	11	5	8	5	11	9	11	8	5
CLO_BA7015AA	V002	cdifficile	Australia	Bovine	2012	3951115	137450	11	5	8	5	11	9	11	8	5
CLO_AA8710AA	Not Available	cdifficile	Germany	Swine	2012	3988196	125650	11	5	8	5	11	9	11	8	5
CLO_BA9636AA	CD-18-00525	cdifficile	Germany	Swine	2012	3990158	134100	11	5	8	5	11	9	11	8	5
CLO_BA5653AA	Symptomatic Infection 2637	cdifficile	United Kingdom	Human	2012	3942427	110834	11	5	8	5	11	9	11	8	5
CLO_AA8613AA	Not Available	cdifficile	Germany	Swine	2012	3882523	125684	11	5	8	5	11	9	11	8	5
CLO_BA9765AA	CD-18-00457	cdifficile	Germany	Swine	2012	3879336	111790	11	5	8	5	11	9	11	8	5
CLO_CA2518AA	20121669	cdifficile	United States	Human	2012	3976108	125608	11	5	8	5	11	9	11	8	5
CLO_AA8709AA	Not Available	cdifficile	Germany	Swine	2012	3989539	127260	11	5	8	5	11	9	11	8	5
CLO_AA8656AA	Not Available	cdifficile	Germany	Swine	2012	3880889	101492	11	5	8	5	11	9	11	8	5
CLO_BA7016AA	V001	cdifficile	Australia	Bovine	2012	3950561	125747	11	5	8	5	11	9	11	8	5
CLO_BA3429AA	MMMOSAM:8e0d0225-4d54-44a3-826e-da7f60f58c49	cdifficile	United Kingdom	Human	2012	3922205	119967	11	5	8	5	11	9	11	8	5
CLO_BA4325AA	Symptomatic Infection 2615	cdifficile	United Kingdom	Human	2012	3922205	119967	11	5	8	5	11	9	11	8	5
CLO_BA9763AA	CD-18-00458	cdifficile	Germany	Swine	2012	3880909	101492	11	5	8	5	11	9	11	8	5
CLO_BA9629AA	CD-18-00532	cdifficile	Germany	Swine	2012	3985322	133752	11	5	8	5	11	9	11	8	5
CLO_BA7097AA	C065	cdifficile	Australia	Human	2012	3885038	81267	11	5	8	5	11	9	11	8	5
CLO_AA3774AA	78	cdifficile	Austria	Human	2012	4085182	130378	11	5	8	5	11	9	11	8	5
CLO_BA5337AA	Symptomatic Infection 2642	cdifficile	United Kingdom	Human	2012	3988733	128671	11	5	8	5	11	9	11	8	5
CLO_BA7074AA	C088	cdifficile	Taiwan	Human	2012	4036831	139092	11	5	8	5	11	9	11	8	5
CLO_BA7033AA	C139	cdifficile	Australia	Human	2012	4045842	205195	11	5	8	5	11	9	11	8	5
CLO_BA7013AA	V004	cdifficile	Australia	Bovine	2012	3945484	38712	11	5	8	5	11	9	11	8	5
CLO_BA7014AA	V003	cdifficile	Australia	Bovine	2012	3945526	39794	11	5	8	5	11	9	11	8	5
CLO_BA7012AA	V005	cdifficile	Australia	Bovine	2012	3948255	64213	11	5	8	5	11	9	11	8	5
CLO_CA8050AA	2021EL-01351	cdifficile	United States	Human	2012	4067323	20647	11	5	8	5	11	9	11	8	5
CLO_BA5513AA	Symptomatic Infection 2639	cdifficile	United Kingdom	Human	2012	3972524	62975	11	5	8	5	11	9	11	8	5
CLO_BA6998AA	V019	cdifficile	Australia	Bovine	2012	3956610	66870	11	5	8	5	11	9	11	8	5
CLO_BA9660AA	CD-18-00499	cdifficile	Germany	Swine	2012	4059551	140731	11	5	8	5	11	9	11	8	5
CLO_BA5418AA	Symptomatic Infection 2630	cdifficile	United Kingdom	Human	2012	3972125	147708	11	5	8	5	11	9	11	8	5
CLO_AA5498AA	5754	cdifficile	Spain	Swine	2012	3945736	102195	11	5	8	5	11	9	11	8	5
CLO_BA7932AA	PSM047	cdifficile	United States	Human	2012	4091607	163558	11	5	8	5	11	9	11	8	5
CLO_AA8693AA	Not Available	cdifficile	Germany	Swine	2012	4053706	140731	11	5	8	5	11	9	11	8	5
CLO_BA3885AA	MMMOSAM:57e07f49-8861-41ae-b430-d81269548081	cdifficile	United Kingdom	Human	2012	3970378	134081	11	5	8	5	11	9	11	8	5
CLO_BA6115AA	Symptomatic Infection 1305	cdifficile	United Kingdom	Human	2012	3962379	37389	11	5	8	5	11	9	11	8	5
CLO_AA3832AA	78	cdifficile	United Kingdom	Human	2012	3990119	140906	11	5	8	5	11	9	11	8	5
CLO_AA3828AA	78	cdifficile	United Kingdom	Human	2012	3963186	147282	11	5	8	5	11	9	11	8	5
CLO_BA3987AA	Symptomatic Infection 2617	cdifficile	United Kingdom	Human	2012	4045139	145331	11	5	8	5	11	9	11	8	5
CLO_BA6218AA	Symptomatic Infection 1302	cdifficile	United Kingdom	Human	2012	3965955	119908	11	5	8	5	11	9	11	8	5
CLO_BA4801AA	Symptomatic Infection 3203	cdifficile	United Kingdom	Human	2012	3968213	140739	11	5	8	5	11	9	11	8	5
CLO_BA5723AA	Symptomatic Infection 2635	cdifficile	United Kingdom	Human	2012	3983284	162891	11	5	8	5	11	9	11	8	5
CLO_BA4312AA	Symptomatic Infection 2640	cdifficile	United Kingdom	Human	2012	3981406	162797	11	5	8	5	11	9	11	8	5
CLO_BA3528AA	MMMOSAM:373cea2d-be5f-4441-8353-3179c497da44	cdifficile	United Kingdom	Human	2012	3915792	134039	11	5	8	5	11	9	11	8	5
CLO_BA3385AA	MMMOSAM:b717a09d-75f4-4eda-9140-f136971c239c	cdifficile	United Kingdom	Human	2012	3972000	140739	11	5	8	5	11	9	11	8	5
CLO_BA5605AA	Symptomatic Infection 3202	cdifficile	United Kingdom	Human	2012	3967469	110360	11	5	8	5	11	9	11	8	5
CLO_BA5174AA	Symptomatic Infection 2632	cdifficile	United Kingdom	Human	2012	3982714	152818	11	5	8	5	11	9	11	8	5
CLO_BA4947AA	Symptomatic Infection 2622	cdifficile	United Kingdom	Human	2012	4005530	134040	11	5	8	5	11	9	11	8	5
CLO_BA7037AA	C125	cdifficile	Australia	Human	2012	3970590	141019	11	5	8	5	11	9	11	8	5
CLO_BA3559AA	MMMOSAM:24f3599c-ba75-40c1-af6a-0f1d6ebf9284	cdifficile	United Kingdom	Human	2012	4005530	134040	11	5	8	5	11	9	11	8	5
CLO_BA5358AA	Symptomatic Infection 2629	cdifficile	United Kingdom	Human	2012	3987423	162891	11	5	8	5	11	9	11	8	5
CLO_BA7004AA	V013	cdifficile	Australia	Bovine	2012	3983251	166170	11	5	8	5	11	9	11	8	5
CLO_BA9721AA	CD-18-00375	cdifficile	Germany	Swine	2012	4050211	109915	11	5	8	5	11	9	11	8	5
CLO_BA7003AA	V014	cdifficile	Australia	Bovine	2012	3983248	162858	11	5	8	5	11	9	11	8	5
CLO_BA5219AA	Symptomatic Infection 2628	cdifficile	United Kingdom	Human	2012	3984731	152818	11	5	8	5	11	9	11	8	5
CLO_BA3521AA	MMMOSAM:3cb3e0e7-d1cd-4b3c-925a-cadea77c6474	cdifficile	United Kingdom	Human	2012	3916749	134040	11	5	8	5	11	9	11	8	5
CLO_AA8623AA	Not Available	cdifficile	Germany	Swine	2012	4050651	108653	11	5	8	5	11	9	11	8	5
CLO_BA7062AA	C100	cdifficile	France	Human	2012	4011771	139934	11	5	8	5	11	9	11	8	5
CLO_BA7059AA	C103	cdifficile	France	Human	2012	4018242	141135	11	5	8	5	11	9	11	8	5
CLO_BA6983AA	V034	cdifficile	Australia	Bovine	2012	3992798	125520	11	5	8	5	11	9	11	8	5
CLO_BA9725AA	CD-18-00377	cdifficile	Germany	Swine	2012	4140684	97479	11	5	8	5	11	9	11	8	5
CLO_BA9697AA	CD-18-00373	cdifficile	Germany	Swine	2012	3937581	137435	11	5	8	5	11	9	11	8	5
CLO_AA8618AA	Not Available	cdifficile	Germany	Swine	2012	3940077	125942	11	5	8	5	11	9	11	8	5
CLO_BA9699AA	CD-18-00433	cdifficile	Germany	Swine	2012	3971804	134091	11	5	8	5	11	9	11	8	5
CLO_AA8676AA	Not Available	cdifficile	Germany	Swine	2012	4023306	141221	11	5	8	5	11	9	11	8	5
CLO_BA7061AA	C101	cdifficile	France	Human	2012	3941916	156804	11	5	8	5	11	9	11	8	5
CLO_AA8648AA	Not Available	cdifficile	Germany	Swine	2012	4015818	133978	11	5	8	5	11	9	11	8	5
CLO_AA8679AA	Not Available	cdifficile	Germany	Swine	2012	4024005	140861	11	5	8	5	11	9	11	8	5
CLO_BA7070AA	C092	cdifficile	Australia	Human	2012	3919122	125570	11	5	8	5	11	9	11	8	5
CLO_BA7069AA	C093	cdifficile	Australia	Human	2012	3918353	125570	11	5	8	5	11	9	11	8	5
CLO_BA7072AA	C090	cdifficile	Australia	Human	2012	3969355	156804	11	5	8	5	11	9	11	8	5
CLO_AA8678AA	Not Available	cdifficile	Germany	Swine	2012	4023194	134186	11	5	8	5	11	9	11	8	5
CLO_CA0479AA	TNHP173	cdifficile	Not Available	Human	2012	3975570	163922	11	5	8	5	11	9	11	8	5
CLO_BA7071AA	C091	cdifficile	Australia	Human	2012	3918429	125570	11	5	8	5	11	9	11	8	5
CLO_BA9735AA	CD-18-00428	cdifficile	Germany	Swine	2012	4004295	134103	11	5	8	5	11	9	11	8	5
CLO_BA9605AA	CD-18-00436	cdifficile	Germany	Swine	2012	4004055	140869	11	5	8	5	11	9	11	8	5
CLO_AA8635AA	Not Available	cdifficile	Germany	Swine	2012	4006046	133754	11	5	8	5	11	9	11	8	5
CLO_BA9647AA	CD-18-00474	cdifficile	Germany	Swine	2012	4001877	118807	11	5	8	5	11	9	11	8	5
CLO_BA7028AA	C144	cdifficile	Australia	Human	2012	3887486	81318	11	5	8	5	11	9	11	8	5
CLO_AA8639AA	Not Available	cdifficile	Germany	Swine	2012	4014875	133748	11	5	8	5	11	9	11	8	5
CLO_AA8560AA	Not Available	cdifficile	Germany	Swine	2012	4023148	133736	11	5	8	5	11	9	11	8	5
CLO_AA8641AA	Not Available	cdifficile	Germany	Swine	2012	4004541	134058	11	5	8	5	11	9	11	8	5
CLO_BA9619AA	CD-18-00434	cdifficile	Germany	Swine	2012	4013304	134137	11	5	8	5	11	9	11	8	5
CLO_BA7068AA	C094	cdifficile	Australia	Human	2012	3918715	137444	11	5	8	5	11	9	11	8	5
CLO_BA9652AA	CD-18-00477	cdifficile	Germany	Swine	2012	4019325	119964	11	5	8	5	11	9	11	8	5
CLO_AA8555AA	Not Available	cdifficile	Germany	Swine	2012	4004053	111911	11	5	8	5	11	9	11	8	5
CLO_AA8672AA	Not Available	cdifficile	Germany	Swine	2012	4013785	133750	11	5	8	5	11	9	11	8	5
CLO_BA9602AA	CD-18-00315	cdifficile	Germany	Swine	2012	3962256	134061	11	5	8	5	11	9	11	8	5
CLO_BA9588AA	CD-18-00430	cdifficile	Germany	Swine	2012	4009272	125682	11	5	8	5	11	9	11	8	5
CLO_AA8634AA	Not Available	cdifficile	Germany	Swine	2012	4009942	125589	11	5	8	5	11	9	11	8	5
CLO_BA9715AA	CD-18-00476	cdifficile	Germany	Swine	2012	4011845	133750	11	5	8	5	11	9	11	8	5
CLO_BA7115AA	C047	cdifficile	Taiwan	Human	2012	3939477	101461	11	5	8	5	11	9	11	8	5
CLO_BA9595AA	CD-18-00432	cdifficile	Germany	Swine	2012	4006592	128368	11	5	8	5	11	9	11	8	5
CLO_BA9673AA	CD-18-00441	cdifficile	Germany	Swine	2012	3971782	133924	11	5	8	5	11	9	11	8	5
CLO_AA8671AA	Not Available	cdifficile	Germany	Swine	2012	4013954	125631	11	5	8	5	11	9	11	8	5
CLO_AA8571AA	Not Available	cdifficile	Germany	Swine	2012	3961997	133754	11	5	8	5	11	9	11	8	5
CLO_AA8637AA	Not Available	cdifficile	Germany	Swine	2012	4005885	133978	11	5	8	5	11	9	11	8	5
CLO_BA9666AA	CD-18-00440	cdifficile	Germany	Swine	2012	4001207	133750	11	5	8	5	11	9	11	8	5
CLO_BA9671AA	CD-18-00471	cdifficile	Germany	Swine	2012	4010023	140865	11	5	8	5	11	9	11	8	5
CLO_BA6996AA	V021	cdifficile	Australia	Bovine	2012	3985682	64661	11	5	8	5	11	9	11	8	5
CLO_BA9703AA	CD-18-00427	cdifficile	Germany	Swine	2012	4011431	134061	11	5	8	5	11	9	11	8	5
CLO_BA9745AA	CD-18-00483	cdifficile	Germany	Swine	2012	4023189	140861	11	5	8	5	11	9	11	8	5
CLO_BA9712AA	CD-18-00478	cdifficile	Germany	Swine	2012	4012146	133740	11	5	8	5	11	9	11	8	5
CLO_AA8677AA	Not Available	cdifficile	Germany	Swine	2012	4002014	96436	11	5	8	5	11	9	11	8	5
CLO_BA9732AA	CD-18-00480	cdifficile	Germany	Swine	2012	4014277	133740	11	5	8	5	11	9	11	8	5
CLO_AA8622AA	Not Available	cdifficile	Germany	Swine	2012	4146221	97479	11	5	8	5	11	9	11	8	5
CLO_AA8548AA	Not Available	cdifficile	Germany	Swine	2012	4012397	134061	11	5	8	5	11	9	11	8	5
CLO_BA4510AA	Symptomatic Infection 1314	cdifficile	United Kingdom	Human	2012	4033611	99866	11	5	8	5	11	9	11	8	5
CLO_AA8638AA	Not Available	cdifficile	Germany	Swine	2012	4004493	139118	11	5	8	5	11	9	11	8	5
CLO_BA9615AA	CD-18-00435	cdifficile	Germany	Swine	2012	4005868	133744	11	5	8	5	11	9	11	8	5
CLO_BA9670AA	CD-18-00444	cdifficile	Germany	Swine	2012	4007556	120063	11	5	8	5	11	9	11	8	5
CLO_AA8646AA	Not Available	cdifficile	Germany	Swine	2012	4004176	125632	11	5	8	5	11	9	11	8	5
CLO_AA8644AA	Not Available	cdifficile	Germany	Swine	2012	3970380	134141	11	5	8	5	11	9	11	8	5
CLO_AA8675AA	Not Available	cdifficile	Germany	Swine	2012	4009362	133698	11	5	8	5	11	9	11	8	5
CLO_AA8636AA	Not Available	cdifficile	Germany	Swine	2012	4002653	127917	11	5	8	5	11	9	11	8	5
CLO_AA8551AA	Not Available	cdifficile	Germany	Swine	2012	4014062	134141	11	5	8	5	11	9	11	8	5
CLO_BA9695AA	CD-18-00475	cdifficile	Germany	Swine	2012	4013211	133988	11	5	8	5	11	9	11	8	5
CLO_AA8673AA	Not Available	cdifficile	Germany	Swine	2012	4013067	133750	11	5	8	5	11	9	11	8	5
CLO_BA9709AA	CD-18-00479	cdifficile	Germany	Swine	2012	3972963	120006	11	5	8	5	11	9	11	8	5
CLO_BA9663AA	CD-18-00443	cdifficile	Germany	Swine	2012	4011494	140865	11	5	8	5	11	9	11	8	5
CLO_BA7024AA	C148	cdifficile	New Zealand	Human	2012	3972036	152818	11	5	8	5	11	9	11	8	5
CLO_BA9688AA	CD-18-00446	cdifficile	Germany	Swine	2012	4003291	133978	11	5	8	5	11	9	11	8	5
CLO_AA8643AA	Not Available	cdifficile	Germany	Swine	2012	4001328	133750	11	5	8	5	11	9	11	8	5
CLO_AA8674AA	Not Available	cdifficile	Germany	Swine	2012	3971188	125641	11	5	8	5	11	9	11	8	5
CLO_AA8547AA	Not Available	cdifficile	Germany	Swine	2012	4002723	134141	11	5	8	5	11	9	11	8	5
CLO_AA8552AA	Not Available	cdifficile	Germany	Swine	2012	3975186	103698	11	5	8	5	11	9	11	8	5
CLO_BA9637AA	CD-18-00438	cdifficile	Germany	Swine	2012	4005068	112089	11	5	8	5	11	9	11	8	5
CLO_AA8645AA	Not Available	cdifficile	Germany	Swine	2012	4013015	138658	11	5	8	5	11	9	11	8	5
CLO_AA8640AA	Not Available	cdifficile	Germany	Swine	2012	4007142	111873	11	5	8	5	11	9	11	8	5
CLO_BA9640AA	CD-18-00437	cdifficile	Germany	Swine	2012	4004265	135715	11	5	8	5	11	9	11	8	5
CLO_BA9752AA	CD-18-00481	cdifficile	Germany	Swine	2012	4009849	133700	11	5	8	5	11	9	11	8	5
CLO_BA9698AA	CD-18-00473	cdifficile	Germany	Swine	2012	4013791	125639	11	5	8	5	11	9	11	8	5
CLO_BA9623AA	CD-18-00431	cdifficile	Germany	Swine	2012	4008379	147828	11	5	8	5	11	9	11	8	5
CLO_BA9672AA	CD-18-00442	cdifficile	Germany	Swine	2012	4013391	138658	11	5	8	5	11	9	11	8	5
CLO_BA6984AA	V033	cdifficile	Australia	Bovine	2012	3991050	124381	11	5	8	5	11	9	11	8	5
CLO_AA8633AA	Not Available	cdifficile	Germany	Swine	2012	4012522	138670	11	5	8	5	11	9	11	8	5
CLO_BA9737AA	CD-18-00426	cdifficile	Germany	Swine	2012	4002381	134141	11	5	8	5	11	9	11	8	5
CLO_AA8550AA	Not Available	cdifficile	Germany	Swine	2012	4009601	140873	11	5	8	5	11	9	11	8	5
CLO_BA7039AA	C123	cdifficile	Australia	Human	2012	3960870	61111	11	5	8	5	11	9	11	8	5
CLO_AA8642AA	Not Available	cdifficile	Germany	Swine	2012	4009585	112232	11	5	8	5	11	9	11	8	5
CLO_BA9749AA	CD-18-00482	cdifficile	Germany	Swine	2012	4001575	106703	11	5	8	5	11	9	11	8	5
CLO_BA9702AA	CD-18-00472	cdifficile	Germany	Swine	2012	4011963	110819	11	5	8	5	11	9	11	8	5
CLO_BA7040AA	C122	cdifficile	Australia	Human	2012	3954843	53158	11	5	8	5	11	9	11	8	5
CLO_AA8670AA	Not Available	cdifficile	Germany	Swine	2012	4012606	125635	11	5	8	5	11	9	11	8	5
CLO_BA9633AA	CD-18-00439	cdifficile	Germany	Swine	2012	4009587	112232	11	5	8	5	11	9	11	8	5
CLO_BA4464AA	Symptomatic Infection 1311	cdifficile	United Kingdom	Human	2012	3940093	86144	11	5	8	5	11	9	11	8	5
CLO_BA9731AA	CD-18-00429	cdifficile	Germany	Swine	2012	4011674	138672	11	5	8	5	11	9	11	8	5
CLO_BA9650AA	CD-18-00349	cdifficile	Germany	Swine	2012	4121608	135578	11	5	8	5	11	9	11	8	5
CLO_BA9655AA	CD-18-00347	cdifficile	Germany	Swine	2012	4122480	134063	11	5	8	5	11	9	11	8	5
CLO_AA8668AA	Not Available	cdifficile	Germany	Swine	2012	4009610	110819	11	5	8	5	11	9	11	8	5
CLO_AA8601AA	Not Available	cdifficile	Germany	Swine	2012	4117688	135560	11	5	8	5	11	9	11	8	5
CLO_AA8598AA	Not Available	cdifficile	Germany	Swine	2012	4121656	135541	11	5	8	5	11	9	11	8	5
CLO_BA6980AA	V037	cdifficile	Australia	Swine	2012	4035334	155207	11	5	8	5	11	9	11	8	5
CLO_BA7057AA	C105	cdifficile	France	Human	2012	4116280	141132	11	5	8	5	11	9	11	8	5
CLO_AA8718AA	Not Available	cdifficile	Germany	Swine	2012	4029415	140873	11	5	8	5	11	9	11	8	5
CLO_BA9676AA	CD-18-00542	cdifficile	Germany	Swine	2012	4027999	133747	11	5	8	5	11	9	11	8	5
CLO_BA9674AA	CD-18-00543	cdifficile	Germany	Swine	2012	4028434	140869	11	5	8	5	11	9	11	8	5
CLO_BA6981AA	V036	cdifficile	Australia	Swine	2012	4036625	156899	11	5	8	5	11	9	11	8	5
CLO_AA8619AA	Not Available	cdifficile	Germany	Swine	2012	4060329	100103	11	5	8	5	11	9	11	8	5
CLO_AA3829AA	78	cdifficile	United Kingdom	Human	2012	4110070	128144	11	5	8	5	11	9	11	8	5
CLO_BA9646AA	CD-18-00537	cdifficile	Germany	Swine	2012	4030316	133796	11	5	8	5	11	9	11	8	5
CLO_AA8715AA	Not Available	cdifficile	Germany	Swine	2012	4031756	112217	11	5	8	5	11	9	11	8	5
CLO_AA8721AA	Not Available	cdifficile	Germany	Swine	2012	4029274	134104	11	5	8	5	11	9	11	8	5
CLO_BA9675AA	CD-18-00374	cdifficile	Germany	Swine	2012	4057407	101273	11	5	8	5	11	9	11	8	5
CLO_BA5133AA	Symptomatic Infection 2623	cdifficile	United Kingdom	Human	2012	3968839	133680	11	5	8	5	11	9	11	8	5
CLO_CA2474AA	20121740	cdifficile	United States	Human	2012	4056478	61117	11	5	8	5	11	9	11	8	5
CLO_AA8572AA	Not Available	cdifficile	Germany	Swine	2012	4116913	125725	11	5	8	5	11	9	11	8	5
CLO_AA8605AA	Not Available	cdifficile	Germany	Swine	2012	4117794	134144	11	5	8	5	11	9	11	8	5
CLO_AA8602AA	Not Available	cdifficile	Germany	Swine	2012	4114398	148095	11	5	8	5	11	9	11	8	5
CLO_BA9687AA	CD-18-00351	cdifficile	Germany	Swine	2012	4118403	134059	11	5	8	5	11	9	11	8	5
CLO_BA9658AA	CD-18-00346	cdifficile	Germany	Swine	2012	4122371	125650	11	5	8	5	11	9	11	8	5
CLO_BA5261AA	Symptomatic Infection 2624	cdifficile	United Kingdom	Human	2012	3978501	87357	11	5	8	5	11	9	11	8	5
CLO_BA9736AA	CD-18-00514	cdifficile	Germany	Swine	2012	4041162	128544	11	5	8	5	11	9	11	8	5
CLO_BA9622AA	CD-18-00316	cdifficile	Germany	Swine	2012	4117125	125725	11	5	8	5	11	9	11	8	5
CLO_BA5745AA	Symptomatic Infection 2644	cdifficile	United Kingdom	Human	2012	3982915	102028	11	5	8	5	11	9	11	8	5
CLO_BA9680AA	CD-18-00353	cdifficile	Germany	Swine	2012	4118751	135594	11	5	8	5	11	9	11	8	5
CLO_AA8599AA	Not Available	cdifficile	Germany	Swine	2012	4121184	134060	11	5	8	5	11	9	11	8	5
CLO_BA9690AA	CD-18-00350	cdifficile	Germany	Swine	2012	4121175	125726	11	5	8	5	11	9	11	8	5
CLO_BA9756AA	CD-18-00517	cdifficile	Germany	Swine	2012	4026280	97479	11	5	8	5	11	9	11	8	5
CLO_AA8708AA	Not Available	cdifficile	Germany	Swine	2012	4030586	120002	11	5	8	5	11	9	11	8	5
CLO_AA8606AA	Not Available	cdifficile	Germany	Swine	2012	4113627	135612	11	5	8	5	11	9	11	8	5
CLO_AA8597AA	Not Available	cdifficile	Germany	Swine	2012	4116887	139161	11	5	8	5	11	9	11	8	5
CLO_BA9630AA	CD-18-00345	cdifficile	Germany	Swine	2012	4119587	135611	11	5	8	5	11	9	11	8	5
CLO_AA8704AA	Not Available	cdifficile	Germany	Swine	2012	4029147	95958	11	5	8	5	11	9	11	8	5
CLO_BA9599AA	CD-18-00530	cdifficile	Germany	Swine	2012	4031399	113828	11	5	8	5	11	9	11	8	5
CLO_AA3777AA	78	cdifficile	Austria	Swine	2012	4041694	148017	11	5	8	5	11	9	11	8	5
CLO_BA9653AA	CD-18-00348	cdifficile	Germany	Swine	2012	4116644	138363	11	5	8	5	11	9	11	8	5
CLO_AA8711AA	Not Available	cdifficile	Germany	Swine	2012	4033563	108942	11	5	8	5	11	9	11	8	5
CLO_AA8600AA	Not Available	cdifficile	Germany	Swine	2012	4118257	138337	11	5	8	5	11	9	11	8	5
CLO_BA9683AA	CD-18-00352	cdifficile	Germany	Swine	2012	4119812	134144	11	5	8	5	11	9	11	8	5
CLO_AA8603AA	Not Available	cdifficile	Germany	Swine	2012	4117128	125729	11	5	8	5	11	9	11	8	5
CLO_BA9638AA	CD-18-00524	cdifficile	Germany	Swine	2012	4030316	125636	11	5	8	5	11	9	11	8	5
CLO_AA8705AA	Not Available	cdifficile	Germany	Swine	2012	4029765	85871	11	5	8	5	11	9	11	8	5
CLO_BA6975AA	V052	cdifficile	Australia	Bovine	2012	4105586	108593	11	5	8	5	11	9	11	8	5
CLO_BA9754AA	CD-18-00518	cdifficile	Germany	Swine	2012	4026177	95104	11	5	8	5	11	9	11	8	5
CLO_AA8700AA	Not Available	cdifficile	Germany	Swine	2012	4033141	113791	11	5	8	5	11	9	11	8	5
CLO_BA9730AA	CD-18-00334	cdifficile	Germany	Swine	2012	4135068	95713	11	5	8	5	11	9	11	8	5
CLO_BA9710AA	Not Available	cdifficile	Germany	Swine	2012	4104364	23591	11	5	8	5	11	9	11	8	5
CLO_AA8112AA	CD-15-00778	cdifficile	Germany	Human	2012	4021836	95989	11	5	8	5	11	9	11	8	5
CLO_BA9764AA	CD-18-00335	cdifficile	Germany	Swine	2012	4133069	95794	11	5	8	5	11	9	11	8	5
CLO_BA9639AA	CD-18-00342	cdifficile	Germany	Swine	2012	4132093	94940	11	5	8	5	11	9	11	8	5
CLO_BA9644AA	CD-18-00340	cdifficile	Germany	Swine	2012	4131143	93217	11	5	8	5	11	9	11	8	5
CLO_AA8593AA	Not Available	cdifficile	Germany	Swine	2012	4129429	94826	11	5	8	5	11	9	11	8	5
CLO_AA8587AA	Not Available	cdifficile	Germany	Swine	2012	4129310	73800	11	5	8	5	11	9	11	8	5
CLO_BA9728AA	CD-18-00302	cdifficile	Germany	Swine	2012	4048915	102321	11	5	8	5	11	9	11	8	5
CLO_BA3287AA	MMMOSAM:229ba094-ef9f-4389-a731-c134666fecc6	cdifficile	United Kingdom	Human	2012	4092762	125671	11	5	8	5	11	9	11	8	5
CLO_AA8539AA	Not Available	cdifficile	Germany	Swine	2012	4133613	95991	11	5	8	5	11	9	11	8	5
CLO_BA4953AA	Symptomatic Infection 2621	cdifficile	United Kingdom	Human	2012	4092762	125671	11	5	8	5	11	9	11	8	5
CLO_AA8595AA	Not Available	cdifficile	Germany	Swine	2012	4131018	94940	11	5	8	5	11	9	11	8	5
CLO_AA8561AA	Not Available	cdifficile	Germany	Swine	2012	4051287	102321	11	5	8	5	11	9	11	8	5
CLO_AA8591AA	Not Available	cdifficile	Germany	Swine	2012	4131492	101511	11	5	8	5	11	9	11	8	5
CLO_AA8594AA	Not Available	cdifficile	Germany	Swine	2012	4132323	94771	11	5	8	5	11	9	11	8	5
CLO_AA8538AA	Not Available	cdifficile	Germany	Swine	2012	4129453	120006	11	5	8	5	11	9	11	8	5
CLO_BA9755AA	CD-18-00336	cdifficile	Germany	Swine	2012	4132045	101529	11	5	8	5	11	9	11	8	5
CLO_BA9707AA	CD-18-00314	cdifficile	Germany	Swine	2012	4128626	120006	11	5	8	5	11	9	11	8	5
CLO_AA8592AA	Not Available	cdifficile	Germany	Swine	2012	4131264	99604	11	5	8	5	11	9	11	8	5
CLO_BA9738AA	CD-18-00332	cdifficile	Germany	Swine	2012	4130485	78126	11	5	8	5	11	9	11	8	5
CLO_AA8568AA	Not Available	cdifficile	Germany	Swine	2012	4052438	93870	11	5	8	5	11	9	11	8	5
CLO_BA9641AA	CD-18-00341	cdifficile	Germany	Swine	2012	4132855	93819	11	5	8	5	11	9	11	8	5
CLO_BA9609AA	CD-18-00337	cdifficile	Germany	Swine	2012	4133223	103483	11	5	8	5	11	9	11	8	5
CLO_AA8541AA	Not Available	cdifficile	Germany	Swine	2012	4135285	101532	11	5	8	5	11	9	11	8	5
CLO_AA3831AA	78	cdifficile	United Kingdom	Human	2012	4075666	133946	11	5	8	5	11	9	11	8	5
CLO_AA8590AA	Not Available	cdifficile	Germany	Swine	2012	4132616	95623	11	5	8	5	11	9	11	8	5
CLO_AA8689AA	Not Available	cdifficile	Germany	Swine	2012	4059260	94304	11	5	8	5	11	9	11	8	5
CLO_BA9612AA	CD-18-00309	cdifficile	Germany	Swine	2012	4056665	93870	11	5	8	5	11	9	11	8	5
CLO_AA8567AA	Not Available	cdifficile	Germany	Swine	2012	4055579	125620	11	5	8	5	11	9	11	8	5
CLO_BA9685AA	CD-18-00339	cdifficile	Germany	Swine	2012	4132840	110755	11	5	8	5	11	9	11	8	5
CLO_BA9632AA	CD-18-00344	cdifficile	Germany	Swine	2012	4133097	94880	11	5	8	5	11	9	11	8	5
CLO_AA8540AA	Not Available	cdifficile	Germany	Swine	2012	4133315	120014	11	5	8	5	11	9	11	8	5
CLO_BA9711AA	CD-18-00308	cdifficile	Germany	Swine	2012	4050589	125620	11	5	8	5	11	9	11	8	5
CLO_BA7119AA	C042	cdifficile	Italy	Human	2012	4024391	125582	11	5	8	5	11	9	11	8	5
CLO_AA8563AA	Not Available	cdifficile	Germany	Swine	2012	4055556	90249	11	5	8	5	11	9	11	8	5
CLO_AA3773AA	78	cdifficile	Austria	Human	2012	4015643	149591	11	5	8	5	11	9	11	8	5
CLO_BA9635AA	CD-18-00490	cdifficile	Germany	Swine	2012	4062838	45938	11	5	8	5	11	9	11	8	5
CLO_BA9692AA	CD-18-00371	cdifficile	Germany	Swine	2012	4054411	134064	11	5	8	5	11	9	11	8	5
CLO_BA9651AA	CD-18-00492	cdifficile	Germany	Swine	2012	4064829	69461	11	5	8	5	11	9	11	8	5
CLO_AA8596AA	Not Available	cdifficile	Germany	Swine	2012	4132697	96502	11	5	8	5	11	9	11	8	5
CLO_AA8687AA	Not Available	cdifficile	Germany	Swine	2012	4065658	125628	11	5	8	5	11	9	11	8	5
CLO_BA9694AA	CD-18-00321	cdifficile	Germany	Swine	2012	4055325	140873	11	5	8	5	11	9	11	8	5
CLO_AA8545AA	Not Available	cdifficile	Germany	Swine	2012	4056342	140873	11	5	8	5	11	9	11	8	5
CLO_BA9656AA	CD-18-00364	cdifficile	Germany	Swine	2012	4057412	147337	11	5	8	5	11	9	11	8	5
CLO_BA9662AA	CD-18-00303	cdifficile	Germany	Swine	2012	4054020	90294	11	5	8	5	11	9	11	8	5
CLO_BA9686AA	CD-18-00324	cdifficile	Germany	Swine	2012	4019017	134145	11	5	8	5	11	9	11	8	5
CLO_BA6659AA	Asymptomatic infection 74	cdifficile	United Kingdom	Human	2012	4024364	163571	11	5	8	5	11	9	11	8	5
CLO_BA7141AA	C019	cdifficile	Australia	Human	2012	4021147	147474	11	5	8	5	11	9	11	8	5
CLO_AA8582AA	Not Available	cdifficile	Germany	Swine	2012	4020443	134103	11	5	8	5	11	9	11	8	5
CLO_AA8544AA	Not Available	cdifficile	Germany	Swine	2012	4056139	140877	11	5	8	5	11	9	11	8	5
CLO_AA8621AA	Not Available	cdifficile	Germany	Swine	2012	4057365	134060	11	5	8	5	11	9	11	8	5
CLO_AA8690AA	Not Available	cdifficile	Germany	Swine	2012	4056707	61435	11	5	8	5	11	9	11	8	5
CLO_BA9589AA	CD-18-00489	cdifficile	Germany	Swine	2012	4066304	119964	11	5	8	5	11	9	11	8	5
CLO_AA8616AA	Not Available	cdifficile	Germany	Swine	2012	4050899	140967	11	5	8	5	11	9	11	8	5
CLO_BA9691AA	CD-18-00322	cdifficile	Germany	Swine	2012	4055933	134145	11	5	8	5	11	9	11	8	5
CLO_AA8722AA	Not Available	cdifficile	Germany	Swine	2012	4053860	135716	11	5	8	5	11	9	11	8	5
CLO_BA7150AA	C010	cdifficile	Australia	Human	2012	4046574	133884	11	5	8	5	11	9	11	8	5
CLO_AA8577AA	Not Available	cdifficile	Germany	Swine	2012	4053845	138600	11	5	8	5	11	9	11	8	5
CLO_BA9654AA	CD-18-00370	cdifficile	Germany	Swine	2012	4060011	141007	11	5	8	5	11	9	11	8	5
CLO_AA8570AA	Not Available	cdifficile	Germany	Swine	2012	4046900	93854	11	5	8	5	11	9	11	8	5
CLO_BA9648AA	CD-18-00493	cdifficile	Germany	Swine	2012	4062901	90343	11	5	8	5	11	9	11	8	5
CLO_AA8620AA	Not Available	cdifficile	Germany	Swine	2012	4055195	134104	11	5	8	5	11	9	11	8	5
CLO_BA9729AA	CD-18-00559	cdifficile	Germany	Swine	2012	4048499	134103	11	5	8	5	11	9	11	8	5
CLO_BA3498AA	MMMOSAM:52b7ef30-cf90-4b47-b7a1-a03767cab032	cdifficile	United Kingdom	Human	2012	4044371	141110	11	5	8	5	11	9	11	8	5
CLO_BA9758AA	CD-18-00488	cdifficile	Germany	Swine	2012	4063623	125632	11	5	8	5	11	9	11	8	5
CLO_BA3831AA	MMMOSAM:791bc41e-650b-498d-b229-6698fdaf8d8f	cdifficile	United Kingdom	Human	2012	4009708	134040	11	5	8	5	11	9	11	8	5
CLO_BA4465AA	Symptomatic Infection 2614	cdifficile	United Kingdom	Human	2012	4009708	134040	11	5	8	5	11	9	11	8	5
CLO_BA4341AA	Symptomatic Infection 2619	cdifficile	United Kingdom	Human	2012	4004834	133884	11	5	8	5	11	9	11	8	5
CLO_BA9621AA	CD-18-00317	cdifficile	Germany	Swine	2012	4054401	134855	11	5	8	5	11	9	11	8	5
CLO_BA9642AA	CD-18-00495	cdifficile	Germany	Swine	2012	4063443	61437	11	5	8	5	11	9	11	8	5
CLO_AA8576AA	Not Available	cdifficile	Germany	Swine	2012	4051499	111752	11	5	8	5	11	9	11	8	5
CLO_AA8575AA	Not Available	cdifficile	Germany	Swine	2012	4056188	133754	11	5	8	5	11	9	11	8	5
CLO_BA6754AA	Symptomatic Infection 1301	cdifficile	United Kingdom	Human	2012	4021220	134888	11	5	8	5	11	9	11	8	5
CLO_BA9759AA	CD-18-00362	cdifficile	Germany	Swine	2012	4055549	134582	11	5	8	5	11	9	11	8	5
CLO_BA9608AA	CD-18-00310	cdifficile	Germany	Swine	2012	4043140	93407	11	5	8	5	11	9	11	8	5
CLO_AA8658AA	Not Available	cdifficile	Germany	Swine	2012	4020436	141664	11	5	8	5	11	9	11	8	5
CLO_BA7149AA	C011	cdifficile	Australia	Human	2012	4001118	138619	11	5	8	5	11	9	11	8	5
CLO_AA8684AA	Not Available	cdifficile	Germany	Swine	2012	4060008	110769	11	5	8	5	11	9	11	8	5
CLO_BA5572AA	Symptomatic Infection 2636	cdifficile	United Kingdom	Human	2012	4058671	162796	11	5	8	5	11	9	11	8	5
CLO_AA8686AA	Not Available	cdifficile	Germany	Swine	2012	4068097	133600	11	5	8	5	11	9	11	8	5
CLO_AA8543AA	Not Available	cdifficile	Germany	Swine	2012	4057021	152814	11	5	8	5	11	9	11	8	5
CLO_BA9668AA	CD-18-00320	cdifficile	Germany	Swine	2012	4020315	134519	11	5	8	5	11	9	11	8	5
CLO_AA8542AA	Not Available	cdifficile	Germany	Swine	2012	4054615	134759	11	5	8	5	11	9	11	8	5
CLO_BA3432AA	MMMOSAM:8bf4145a-2b0e-4fed-bb3f-f7c85078b5d4	cdifficile	United Kingdom	Human	2012	4004834	133884	11	5	8	5	11	9	11	8	5
CLO_AA8578AA	Not Available	cdifficile	Germany	Swine	2012	4019484	125569	11	5	8	5	11	9	11	8	5
CLO_BA9659AA	CD-18-00368	cdifficile	Germany	Swine	2012	4053741	134566	11	5	8	5	11	9	11	8	5
CLO_AA8688AA	Not Available	cdifficile	Germany	Swine	2012	4057548	66025	11	5	8	5	11	9	11	8	5
CLO_BA9727AA	CD-18-00338	cdifficile	Germany	Swine	2012	4130021	120014	11	5	8	5	11	9	11	8	5
CLO_BA7144AA	C016	cdifficile	Australia	Human	2012	4033137	147343	11	5	8	5	11	9	11	8	5
CLO_BA9724AA	CD-18-00367	cdifficile	Germany	Swine	2012	4054343	134570	11	5	8	5	11	9	11	8	5
CLO_BA7048AA	C114	cdifficile	Australia	Human	2012	4032463	140813	11	5	8	5	11	9	11	8	5
CLO_AA8719AA	Not Available	cdifficile	Germany	Swine	2012	4050928	134103	11	5	8	5	11	9	11	8	5
CLO_BA9585AA	CD-18-00485	cdifficile	Germany	Swine	2012	4062165	133742	11	5	8	5	11	9	11	8	5
CLO_AA8546AA	Not Available	cdifficile	Germany	Swine	2012	4058263	141022	11	5	8	5	11	9	11	8	5
CLO_BA9734AA	CD-18-00369	cdifficile	Germany	Swine	2012	4055446	141073	11	5	8	5	11	9	11	8	5
CLO_AA8580AA	Not Available	cdifficile	Germany	Swine	2012	4054095	133754	11	5	8	5	11	9	11	8	5
CLO_BA9610AA	CD-18-00363	cdifficile	Germany	Swine	2012	4051023	135744	11	5	8	5	11	9	11	8	5
CLO_BA7151AA	C009	cdifficile	Australia	Human	2012	4001903	134126	11	5	8	5	11	9	11	8	5
CLO_BA9587AA	CD-18-00560	cdifficile	Germany	Swine	2012	4052257	125726	11	5	8	5	11	9	11	8	5
CLO_AA8579AA	Not Available	cdifficile	Germany	Swine	2012	4054778	133719	11	5	8	5	11	9	11	8	5
CLO_BA9761AA	CD-18-00459	cdifficile	Germany	Swine	2012	4021524	134463	11	5	8	5	11	9	11	8	5
CLO_AA8682AA	Not Available	cdifficile	Germany	Swine	2012	4067755	125893	11	5	8	5	11	9	11	8	5
CLO_AA8685AA	Not Available	cdifficile	Germany	Swine	2012	4056263	53018	11	5	8	5	11	9	11	8	5
CLO_BA9618AA	CD-18-00318	cdifficile	Germany	Swine	2012	4049794	75260	11	5	8	5	11	9	11	8	5
CLO_CA8491AA	CD-18-00304	cdifficile	Not Available	Swine	2012	4023297	134499	11	5	8	5	11	9	11	8	5
CLO_BA4979AA	Symptomatic Infection 2633	cdifficile	United Kingdom	Human	2012	4200790	125608	11	5	8	5	11	9	11	8	5
CLO_BA9716AA	CD-18-00509	cdifficile	Germany	Swine	2012	4092464	133752	11	5	8	5	11	9	11	8	5
CLO_AA8691AA	Not Available	cdifficile	Germany	Swine	2012	4059258	119960	11	5	8	5	11	9	11	8	5
CLO_AA8615AA	Not Available	cdifficile	Germany	Swine	2012	4049765	133992	11	5	8	5	11	9	11	8	5
CLO_AA8681AA	Not Available	cdifficile	Germany	Swine	2012	4059548	125628	11	5	8	5	11	9	11	8	5
CLO_BA7156AA	C004	cdifficile	Australia	Human	2012	4011519	134079	11	5	8	5	11	9	11	8	5
CLO_BA9689AA	CD-18-00323	cdifficile	Germany	Swine	2012	4052500	133754	11	5	8	5	11	9	11	8	5
CLO_BA9718AA	CD-18-00366	cdifficile	Germany	Swine	2012	4055349	140877	11	5	8	5	11	9	11	8	5
CLO_AA8695AA	Not Available	cdifficile	Germany	Swine	2012	4028252	125636	11	5	8	5	11	9	11	8	5
CLO_BA4648AA	Symptomatic Infection 2625	cdifficile	United Kingdom	Human	2012	4196721	126389	11	5	8	5	11	9	11	8	5
CLO_BA9762AA	CD-18-00486	cdifficile	Germany	Swine	2012	4059593	125628	11	5	8	5	11	9	11	8	5
CLO_BA9760AA	CD-18-00487	cdifficile	Germany	Swine	2012	4060589	125628	11	5	8	5	11	9	11	8	5
CLO_BA9645AA	CD-18-00494	cdifficile	Germany	Swine	2012	4061615	119964	11	5	8	5	11	9	11	8	5
CLO_BA9657AA	CD-18-00319	cdifficile	Germany	Swine	2012	4051032	111763	11	5	8	5	11	9	11	8	5
CLO_BA9631AA	CD-18-00365	cdifficile	Germany	Swine	2012	4050418	138642	11	5	8	5	11	9	11	8	5
CLO_BA7146AA	C014	cdifficile	Australia	Human	2012	4027354	125671	11	5	8	5	11	9	11	8	5
CLO_BA3303AA	MMMOSAM:141a2b56-ddbf-4fc4-b7bf-18297d3a7652	cdifficile	United Kingdom	Human	2012	4019021	81395	11	5	8	5	11	9	11	8	5
CLO_BA7041AA	C121	cdifficile	Australia	Human	2012	3985533	125608	11	5	8	5	11	9	11	8	5
CLO_AA8617AA	Not Available	cdifficile	Germany	Swine	2012	4053154	135635	11	5	8	5	11	9	11	8	5
CLO_BA7153AA	C007	cdifficile	Australia	Human	2012	4036810	128971	11	5	8	5	11	9	11	8	5
CLO_AA8574AA	Not Available	cdifficile	Germany	Swine	2012	4050152	78074	11	5	8	5	11	9	11	8	5
CLO_BA5575AA	Symptomatic Infection 1310	cdifficile	United Kingdom	Human	2012	3984620	54774	11	5	8	5	11	9	11	8	5
CLO_BA5686AA	Symptomatic Infection 2638	cdifficile	United Kingdom	Human	2012	4071693	134026	11	5	8	5	11	9	11	8	5
CLO_BA4687AA	Symptomatic Infection 2643	cdifficile	United Kingdom	Human	2012	4036100	70563	11	5	8	5	11	9	11	8	5
CLO_BA7155AA	C005	cdifficile	Australia	Human	2012	4026282	101498	11	5	8	5	11	9	11	8	5
CLO_AA8624AA	Not Available	cdifficile	Germany	Swine	2012	4047969	120063	11	5	8	5	11	9	11	8	5
CLO_BA9603AA	CD-18-00421	cdifficile	Germany	Swine	2012	4080783	134062	11	5	8	5	11	9	11	8	5
CLO_BA9665AA	CD-18-00470	cdifficile	Germany	Swine	2012	4090739	112075	11	5	8	5	11	9	11	8	5
CLO_BA9597AA	CD-18-00424	cdifficile	Germany	Swine	2012	4082952	120010	11	5	8	5	11	9	11	8	5
CLO_AA8628AA	Not Available	cdifficile	Germany	Swine	2012	4080215	120002	11	5	8	5	11	9	11	8	5
CLO_BA9624AA	CD-18-00469	cdifficile	Germany	Swine	2012	4075948	93259	11	5	8	5	11	9	11	8	5
CLO_AA8629AA	Not Available	cdifficile	Germany	Swine	2012	4081188	134062	11	5	8	5	11	9	11	8	5
CLO_BA9601AA	CD-18-00422	cdifficile	Germany	Swine	2012	4078680	120006	11	5	8	5	11	9	11	8	5
CLO_AA8666AA	Not Available	cdifficile	Germany	Swine	2012	4077308	99312	11	5	8	5	11	9	11	8	5
CLO_AA8667AA	Not Available	cdifficile	Germany	Swine	2012	4081081	120002	11	5	8	5	11	9	11	8	5
CLO_BA9747AA	CD-18-00418	cdifficile	Germany	Swine	2012	4033332	134103	11	5	8	5	11	9	11	8	5
CLO_BA9594AA	CD-18-00420	cdifficile	Germany	Swine	2012	4076133	127680	11	5	8	5	11	9	11	8	5
CLO_AA8630AA	Not Available	cdifficile	Germany	Swine	2012	4077388	112350	11	5	8	5	11	9	11	8	5
CLO_BA9625AA	CD-18-00500	cdifficile	Germany	Swine	2012	4121861	93049	11	5	8	5	11	9	11	8	5
CLO_BA9606AA	CD-18-00460	cdifficile	Germany	Swine	2012	4079149	134577	11	5	8	5	11	9	11	8	5
CLO_AA8665AA	Not Available	cdifficile	Germany	Swine	2012	4076274	90056	11	5	8	5	11	9	11	8	5
CLO_AA8632AA	Not Available	cdifficile	Germany	Swine	2012	4077715	119972	11	5	8	5	11	9	11	8	5
CLO_BA6969AA	CD-18-00506	cdifficile	Germany	Swine	2012	4129322	120762	11	5	8	5	11	9	11	8	5
CLO_AA8669AA	Not Available	cdifficile	Germany	Swine	2012	4084936	119964	11	5	8	5	11	9	11	8	5
CLO_AA8626AA	Not Available	cdifficile	Germany	Swine	2012	4074531	119972	11	5	8	5	11	9	11	8	5
CLO_AA8662AA	Not Available	cdifficile	Germany	Swine	2012	4076833	106698	11	5	8	5	11	9	11	8	5
CLO_BA9739AA	CD-18-00513	cdifficile	Germany	Swine	2012	4090638	132607	161	5	8	5	11	9	11	21	5
CLO_BA9634AA	CD-18-00466	cdifficile	Germany	Swine	2012	4079053	120002	11	5	8	5	11	9	11	8	5
CLO_BA9679AA	CD-18-00467	cdifficile	Germany	Swine	2012	4082490	134103	11	5	8	5	11	9	11	8	5
CLO_BA9614AA	CD-18-00463	cdifficile	Germany	Swine	2012	4086375	134298	11	5	8	5	11	9	11	8	5
CLO_AA8657AA	Not Available	cdifficile	Germany	Swine	2012	4077000	112342	11	5	8	5	11	9	11	8	5
CLO_AA8661AA	Not Available	cdifficile	Germany	Swine	2012	4083027	112346	11	5	8	5	11	9	11	8	5
CLO_AA8627AA	Not Available	cdifficile	Germany	Swine	2012	4079029	110762	11	5	8	5	11	9	11	8	5
CLO_AA8556AA	Not Available	cdifficile	Germany	Swine	2012	4083806	133744	11	5	8	5	11	9	11	8	5
CLO_AA8664AA	Not Available	cdifficile	Germany	Swine	2012	4085302	134298	11	5	8	5	11	9	11	8	5
CLO_BA9628AA	CD-18-00468	cdifficile	Germany	Swine	2012	4081002	119968	11	5	8	5	11	9	11	8	5
CLO_BA9616AA	CD-18-00462	cdifficile	Germany	Swine	2012	4078259	112342	11	5	8	5	11	9	11	8	5
CLO_BA9661AA	CD-18-00497	cdifficile	Germany	Swine	2012	4117502	133697	11	5	8	5	11	9	11	8	5
CLO_AA8701AA	Not Available	cdifficile	Germany	Swine	2012	4088283	135814	161	5	8	5	11	9	11	21	5
CLO_BA9620AA	CD-18-00461	cdifficile	Germany	Swine	2012	4087826	112350	11	5	8	5	11	9	11	8	5
CLO_AA8659AA	Not Available	cdifficile	Germany	Swine	2012	4079063	112427	11	5	8	5	11	9	11	8	5
CLO_AA8706AA	Not Available	cdifficile	Germany	Swine	2012	4085705	99866	161	5	8	5	11	9	11	21	5
CLO_BA9744AA	CD-18-00419	cdifficile	Germany	Swine	2012	4077719	134060	11	5	8	5	11	9	11	8	5
CLO_AA8698AA	Not Available	cdifficile	Germany	Swine	2012	4121949	108942	11	5	8	5	11	9	11	8	5
CLO_BA9613AA	CD-18-00464	cdifficile	Germany	Swine	2012	4076587	106698	11	5	8	5	11	9	11	8	5
CLO_AA8663AA	Not Available	cdifficile	Germany	Swine	2012	4077109	94675	11	5	8	5	11	9	11	8	5
CLO_AA8694AA	Not Available	cdifficile	Germany	Swine	2012	4116718	93049	11	5	8	5	11	9	11	8	5
CLO_AA8692AA	Not Available	cdifficile	Germany	Swine	2012	4118621	133689	11	5	8	5	11	9	11	8	5
CLO_BA9598AA	CD-18-00423	cdifficile	Germany	Swine	2012	4079596	110762	11	5	8	5	11	9	11	8	5
CLO_BA9667AA	CD-18-00502	cdifficile	Germany	Swine	2012	4119137	125638	11	5	8	5	11	9	11	8	5
CLO_BA9696AA	CD-18-00498	cdifficile	Germany	Swine	2012	4123305	133978	11	5	8	5	11	9	11	8	5
CLO_AA8696AA	Not Available	cdifficile	Germany	Swine	2012	4122594	134095	11	5	8	5	11	9	11	8	5
CLO_BA9611AA	CD-18-00465	cdifficile	Germany	Swine	2012	4079419	95579	11	5	8	5	11	9	11	8	5
CLO_AA8559AA	Not Available	cdifficile	Germany	Swine	2012	4122469	133978	11	5	8	5	11	9	11	8	5
CLO_BA9627AA	CD-18-00425	cdifficile	Germany	Swine	2012	4077572	120076	11	5	8	5	11	9	11	8	5
CLO_BA9693AA	Not Available	cdifficile	Germany	Swine	2012	4117864	94917	11	5	8	5	11	9	11	8	5
CLO_BA6968AA	CD-18-00503	cdifficile	Germany	Swine	2012	4127597	140881	11	5	8	5	11	9	11	8	5
CLO_BA9706AA	CD-18-00508	cdifficile	Germany	Swine	2012	4124597	99848	11	5	8	5	11	9	11	8	5
CLO_BA9746AA	CD-18-00510	cdifficile	Germany	Swine	2012	4121863	125640	11	5	8	5	11	9	11	8	5
CLO_AA8631AA	Not Available	cdifficile	Germany	Swine	2012	4078053	134054	11	5	8	5	11	9	11	8	5
CLO_BA9743AA	Not Available	cdifficile	Germany	Swine	2012	4080331	107601	161	5	8	5	11	9	11	21	5
CLO_AA8564AA	Not Available	cdifficile	Germany	Swine	2012	4131909	134099	11	5	8	5	11	9	11	8	5
CLO_BA9600AA	CD-18-00501	cdifficile	Germany	Swine	2012	4129276	133750	11	5	8	5	11	9	11	8	5
CLO_AA8697AA	Not Available	cdifficile	Germany	Swine	2012	4122545	99848	11	5	8	5	11	9	11	8	5
CLO_AA8712AA	Not Available	cdifficile	Germany	Swine	2012	4088590	101614	161	5	8	5	11	9	11	21	5
CLO_BA9766AA	CD-18-00519	cdifficile	Germany	Swine	2012	4083974	101614	161	5	8	5	11	9	11	21	5
CLO_BA6972AA	CD-18-00527	cdifficile	Germany	Swine	2012	4094056	141093	161	5	8	5	11	9	11	21	5
CLO_AA8703AA	Not Available	cdifficile	Germany	Swine	2012	4085901	125637	161	5	8	5	11	9	11	21	5
CLO_BA9757AA	CD-18-00516	cdifficile	Germany	Swine	2012	4085547	126976	161	5	8	5	11	9	11	21	5
CLO_BA9733AA	CD-18-00515	cdifficile	Germany	Swine	2012	4085512	92416	161	5	8	5	11	9	11	21	5
CLO_BA9626AA	CD-18-00533	cdifficile	Germany	Swine	2012	4091022	125645	161	5	8	5	11	9	11	21	5
CLO_BA9740AA	CD-18-00528	cdifficile	Germany	Swine	2012	4088926	108820	161	5	8	5	11	9	11	21	5
CLO_AA8702AA	Not Available	cdifficile	Germany	Swine	2012	4085828	92416	161	5	8	5	11	9	11	21	5
CLO_BA9607AA	CD-18-00520	cdifficile	Germany	Swine	2012	4085219	120047	161	5	8	5	11	9	11	21	5
CLO_AA8713AA	Not Available	cdifficile	Germany	Swine	2012	4093959	125645	161	5	8	5	11	9	11	21	5
CLO_AA8707AA	Not Available	cdifficile	Germany	Swine	2012	4085686	120047	161	5	8	5	11	9	11	21	5
CLO_AA7924AA	ES0548	cdifficile	Australia	Human	2012	4134115	178579	386	5	8	5	28	15	28	59	5
CLO_CA2314AA	20130329	cdifficile	United States	Human	2013	3863549	163472	11	5	8	5	11	9	11	8	5
CLO_CA3591AA	PFECD0346	cdifficile	Not Available	Human	2013	4035617	152818	11	5	8	5	11	9	11	8	5
CLO_CA2559AA	20131779	cdifficile	United States	Human	2013	3861675	134069	11	5	8	5	11	9	11	8	5
CLO_CA3590AA	PFECD0238	cdifficile	Not Available	Human	2013	3879991	140749	11	5	8	5	11	9	11	8	5
CLO_AA9432AA	MMMOSAM:196696b4-e630-41e9-bb94-c4f43a4c5cb0	cdifficile	Italy	Human	2013	3909037	134040	11	5	8	5	11	9	11	8	5
CLO_AA4377AA	Not Available	cdifficile	Germany	Human	2013	3878557	112355	11	5	8	5	11	9	11	8	5
CLO_BA4655AA	Symptomatic Infection 2654	cdifficile	United Kingdom	Human	2013	3854167	162797	11	5	8	5	11	9	11	8	5
CLO_BA5458AA	Symptomatic Infection 2651	cdifficile	United Kingdom	Human	2013	3851715	125956	11	5	8	5	11	9	11	8	5
CLO_CA0019AA	CD-15-00676	cdifficile	Germany	Human	2013	3866091	125636	11	5	8	5	11	9	11	8	5
CLO_BA4997AA	Symptomatic Infection 2655	cdifficile	United Kingdom	Human	2013	3896535	152818	11	5	8	5	11	9	11	8	5
CLO_CA2831AA	SIRN_ST-020	cdifficile	United Kingdom	Human	2013	3924565	204277	11	5	8	5	11	9	11	8	5
CLO_CA2816AA	SIRN_HT-024	cdifficile	United Kingdom	Human	2013	3925937	281825	11	5	8	5	11	9	11	8	5
CLO_BA2084AA	MMMOSAM:35ede3bd-0828-4ceb-b2f8-a2e5bfb11f75	cdifficile	United Kingdom	Human	2013	3927256	174551	11	5	8	5	11	9	11	8	5
CLO_BA0792AA	MMMOSAM:cf3a6a18-68e6-4ec0-a2ca-7012cade9be1	cdifficile	United Kingdom	Human	2013	3860142	44246	11	5	8	5	11	9	11	8	5
CLO_BA0747AA	MMMOSAM:07ac86dd-d3cf-4807-8541-f548b445ef93	cdifficile	United Kingdom	Human	2013	3914645	125580	11	5	8	5	11	9	11	8	5
CLO_CA1324AA	5538-BK/ST11	cdifficile	United States	Human	2013	3968957	152910	11	5	8	5	11	9	11	8	5
CLO_BA1096AA	MMMOSAM:01686bca-cd6e-4929-ab43-70c8c6060297	cdifficile	United Kingdom	Human	2013	3908531	125669	11	5	8	5	11	9	11	8	5
CLO_CA2810AA	SIRN_HT-022	cdifficile	United Kingdom	Human	2013	3988718	253778	11	5	8	5	11	9	11	8	5
CLO_BA1270AA	MMMOSAM:9d9b5782-7e96-4cb2-a695-be3fb433a0cb	cdifficile	United Kingdom	Human	2013	3861158	65153	11	5	8	5	11	9	11	8	5
CLO_CA7110AA	2021EL-00238	cdifficile	United States	Human	2013	3858394	24734	11	5	8	5	11	9	11	8	5
CLO_CA1262AA	6606-BK/ST11	cdifficile	United States	Human	2013	3958605	103304	11	5	8	5	11	9	11	8	5
CLO_CA2576AA	20131562	cdifficile	United States	Human	2013	3926031	116516	11	5	8	5	11	9	11	8	5
CLO_CA8046AA	2021EL-01355	cdifficile	United States	Human	2013	3946492	147583	11	5	8	5	11	9	11	8	5
CLO_BA4844AA	Symptomatic Infection 3206	cdifficile	United Kingdom	Human	2013	3972749	187613	11	5	8	5	11	9	11	8	5
CLO_BA0853AA	MMMOSAM:3ec5feb4-a78c-4dd7-be2b-f764840f5722	cdifficile	United Kingdom	Human	2013	3908068	84109	11	5	8	5	11	9	11	8	5
CLO_BA1935AA	MMMOSAM:738956fc-f1b9-481b-a30a-e04ec5ac43bf	cdifficile	United Kingdom	Human	2013	3886565	163571	11	5	8	5	11	9	11	8	5
CLO_CA2813AA	SIRN_HT-017	cdifficile	United Kingdom	Human	2013	3884908	258586	11	5	8	5	11	9	11	8	5
CLO_AA9566AA	MMMOSAM:7cbad540-efbb-4158-9227-5641bc9194ea	cdifficile	Spain	Human	2013	3859307	25438	11	5	8	5	11	9	11	8	5
CLO_AA9448AA	MMMOSAM:cc8c1189-f7be-4664-b6c8-dbe6818e0579	cdifficile	Portugal	Human	2013	3881814	82138	11	5	8	5	11	9	11	8	5
CLO_AA6746AA	Not Available	cdifficile	Germany	Human	2013	3931793	44245	11	5	8	5	11	9	11	8	5
CLO_BA2119AA	MMMOSAM:230889c0-6e61-48ed-a951-892348fbfde4	cdifficile	United Kingdom	Human	2013	3886601	162842	11	5	8	5	11	9	11	8	5
CLO_CA7441AA	2021EL-00296	cdifficile	United States	Human	2013	3959335	95328	11	5	8	5	11	9	11	8	5
CLO_CA0047AA	CD-15-00643	cdifficile	Germany	Human	2013	3912967	34823	11	5	8	5	11	9	11	8	5
CLO_BA7145AA	C015	cdifficile	Australia	Human	2013	3872316	101475	11	5	8	5	11	9	11	8	5
CLO_BA6989AA	V028	cdifficile	Australia	Bovine	2013	3903284	66867	11	5	8	5	11	9	11	8	5
CLO_BA6987AA	V030	cdifficile	Australia	Bovine	2013	3896277	122022	11	5	8	5	11	9	11	8	5
CLO_BA7154AA	C006	cdifficile	Australia	Human	2013	3884918	127555	11	5	8	5	11	9	11	8	5
CLO_AA9558AA	MMMOSAM:c6755f7e-697c-422a-ab7f-b23689f3d00b	cdifficile	Ireland	Human	2013	3902961	32418	11	5	8	5	11	9	11	8	5
CLO_BA6988AA	V029	cdifficile	Australia	Bovine	2013	3906651	78150	11	5	8	5	11	9	11	8	5
CLO_BA7011AA	V006	cdifficile	Australia	Bovine	2013	3909137	94762	11	5	8	5	11	9	11	8	5
CLO_BA6990AA	V027	cdifficile	Australia	Bovine	2013	3999361	70619	11	5	8	5	11	9	11	8	5
CLO_BA0875AA	MMMOSAM:251f3114-bf16-48be-aa6a-7f1ba4a25121	cdifficile	United Kingdom	Human	2013	3897093	162655	11	5	8	5	11	9	11	8	5
CLO_BA7030AA	C142	cdifficile	Australia	Human	2013	4062723	187628	11	5	8	5	11	9	11	8	5
CLO_AA0835AA	CDILTC-0426	cdifficile	United States	Human	2013	4027023	99715	11	5	8	5	11	9	11	8	5
CLO_BA6992AA	V025	cdifficile	Australia	Bovine	2013	3959646	83078	11	5	8	5	11	9	11	8	5
CLO_BA7010AA	V007	cdifficile	Australia	Bovine	2013	3925969	99283	11	5	8	5	11	9	11	8	5
CLO_BA6991AA	V026	cdifficile	Australia	Bovine	2013	3961941	100152	11	5	8	5	11	9	11	8	5
CLO_BA4540AA	Symptomatic Infection 2656	cdifficile	United Kingdom	Human	2013	3977189	128557	11	5	8	5	11	9	11	8	5
CLO_CA1289AA	7461-BK/ST11	cdifficile	United States	Human	2013	4113486	64312	11	5	8	5	11	9	11	8	5
CLO_BA6986AA	V031	cdifficile	Australia	Bovine	2013	3929276	49604	11	5	8	5	11	9	11	8	5
CLO_CA2579AA	20131214	cdifficile	United States	Human	2013	4206219	141100	11	5	8	5	11	9	11	8	5
CLO_CA1256AA	6615-NonSp/ST11	cdifficile	United States	Human	2013	4026332	102111	11	5	8	5	11	9	11	8	5
CLO_CA2550AA	20131906	cdifficile	United States	Human	2013	4000701	67419	11	5	8	5	11	9	11	8	5
CLO_BA4541AA	Symptomatic Infection 2652	cdifficile	United Kingdom	Human	2013	3982007	147297	11	5	8	5	11	9	11	8	5
CLO_AA8146AA	CD-15-00789	cdifficile	Germany	Human	2013	3961971	140743	11	5	8	5	11	9	11	8	5
CLO_CA3589AA	PFECD0310	cdifficile	Not Available	Human	2013	3972478	147213	11	5	8	5	11	9	11	8	5
CLO_AA9978AA	MMMOSAM:2ef7a248-d9c9-4df1-9560-242bf3676f5d	cdifficile	Italy	Human	2013	3967303	134081	11	5	8	5	11	9	11	8	5
CLO_BA0654AA	MMMOSAM:eda4a20a-ed4b-478b-af97-3dd2ed26689b	cdifficile	United Kingdom	Human	2013	3980608	141045	11	5	8	5	11	9	11	8	5
CLO_CA2126AA	20131285	cdifficile	United States	Human	2013	3985270	152818	11	5	8	5	11	9	11	8	5
CLO_BA1046AA	MMMOSAM:ba215898-23d8-436d-a882-431da899fe66	cdifficile	United Kingdom	Human	2013	3968581	140743	11	5	8	5	11	9	11	8	5
CLO_BA4499AA	Symptomatic Infection 2653	cdifficile	United Kingdom	Human	2013	3980988	152775	11	5	8	5	11	9	11	8	5
CLO_BA7038AA	C124	cdifficile	Australia	Human	2013	3977864	58939	11	5	8	5	11	9	11	8	5
CLO_BA7096AA	C066	cdifficile	Australia	Human	2013	3941990	121946	11	5	8	5	11	9	11	8	5
CLO_AA9541AA	MMMOSAM:233181a9-a2f7-4137-aa9b-38a8c86052dd	cdifficile	Germany	Human	2013	3963108	141114	11	5	8	5	11	9	11	8	5
CLO_AA9744AA	MMMOSAM:98e35058-46f3-4363-b7ef-2e16889a1229	cdifficile	Italy	Human	2013	4008052	128297	11	5	8	5	11	9	11	8	5
CLO_CA2429AA	20131757	cdifficile	United States	Human	2013	3996172	141194	11	5	8	5	11	9	11	8	5
CLO_BA7063AA	C099	cdifficile	Australia	Human	2013	3944969	152774	11	5	8	5	11	9	11	8	5
CLO_BA6979AA	V038	cdifficile	Australia	Bovine	2013	3939966	163210	11	5	8	5	11	9	11	8	5
CLO_BA6977AA	V040	cdifficile	Australia	Bovine	2013	4123843	29549	11	5	8	5	11	9	11	8	5
CLO_CA2950AA	SIRN_HA-005	cdifficile	United Kingdom	Human	2013	4313181	250586	11	5	8	5	11	9	11	8	5
CLO_CA2876AA	SIRN_HD-003	cdifficile	United Kingdom	Human	2013	3978471	152818	11	5	8	5	11	9	11	8	5
CLO_BA1093AA	MMMOSAM:4a157553-d7b9-40f6-aa00-703aaa6ed8de	cdifficile	United Kingdom	Human	2013	4008286	113922	11	5	8	5	11	9	11	8	5
CLO_BA1040AA	MMMOSAM:9a042d9f-99a3-44e8-b53e-b4005bfd0e1b	cdifficile	United Kingdom	Human	2013	4017186	84142	11	5	8	5	11	9	11	8	5
CLO_BA4315AA	Symptomatic Infection 2649	cdifficile	United Kingdom	Human	2013	3989915	93075	11	5	8	5	11	9	11	8	5
CLO_BA1342AA	MMMOSAM:edf69106-b5be-438d-8002-22d34f92d2e3	cdifficile	United Kingdom	Human	2013	3949611	35313	11	5	8	5	11	9	11	8	5
CLO_BA0776AA	MMMOSAM:f404bdbb-11ee-474d-b357-3c2363c08570	cdifficile	United Kingdom	Human	2013	4018601	52915	11	5	8	5	11	9	11	8	5
CLO_BA4848AA	Symptomatic Infection 2650	cdifficile	United Kingdom	Human	2013	3983950	98319	11	5	8	5	11	9	11	8	5
CLO_BA7125AA	C036	cdifficile	Italy	Human	2013	4056694	124134	11	5	8	5	11	9	11	8	5
CLO_AA9705AA	MMMOSAM:66108826-7a8c-4f03-8da1-3b6cd3cde48e	cdifficile	United Kingdom	Human	2013	4080636	141831	11	5	8	5	11	9	11	8	5
CLO_CA3260AA	PFECD0348	cdifficile	Not Available	Human	2013	4230581	163571	11	5	8	5	11	9	11	8	5
CLO_BA7058AA	C104	cdifficile	France	Human	2013	4144006	127102	11	5	8	5	11	9	11	8	5
CLO_BA7128AA	C033	cdifficile	Italy	Human	2013	4031855	133785	11	5	8	5	11	9	11	8	5
CLO_AA9505AA	MMMOSAM:439b2836-2bfc-4cb4-b5f2-96a1a9bbf9b4	cdifficile	Italy	Human	2013	4012650	96496	11	5	8	5	11	9	11	8	5
CLO_AA9914AA	MMMOSAM:4097a98a-3bbf-42a1-8d1b-0734ef75bcc2	cdifficile	Ireland	Human	2013	4051189	26085	11	5	8	5	11	9	11	8	5
CLO_BA7131AA	C030	cdifficile	Italy	Human	2013	3989228	96593	11	5	8	5	11	9	11	8	5
CLO_BA7152AA	C008	cdifficile	Australia	Human	2013	3957788	111679	11	5	8	5	11	9	11	8	5
CLO_BA7122AA	C039	cdifficile	Italy	Human	2013	4010982	134081	11	5	8	5	11	9	11	8	5
CLO_BA7130AA	C031	cdifficile	Italy	Human	2013	3814219	88581	11	5	8	5	11	9	11	8	5
CLO_BA7127AA	C034	cdifficile	Italy	Human	2013	4038244	128452	11	5	8	5	11	9	11	8	5
CLO_BA7126AA	C035	cdifficile	Italy	Human	2013	4045949	134081	11	5	8	5	11	9	11	8	5
CLO_AA9592AA	MMMOSAM:5d671d6a-f37b-4935-8b7c-630e3578b9af	cdifficile	Germany	Human	2013	4124537	133797	11	5	8	5	11	9	11	8	5
CLO_BA7124AA	C037	cdifficile	Italy	Human	2013	4075421	128464	11	5	8	5	11	9	11	8	5
CLO_BA7123AA	C038	cdifficile	Italy	Human	2013	4045510	106604	11	5	8	5	11	9	11	8	5
CLO_AA7514AA	ST11	cdifficile	United Kingdom	Human	2014	3875874	189035	11	5	8	5	11	9	11	8	5
CLO_AA7553AA	ST11	cdifficile	United Kingdom	Human	2014	3873970	188121	11	5	8	5	11	9	11	8	5
CLO_AA7511AA	ST11	cdifficile	United Kingdom	Human	2014	3875100	210909	11	5	8	5	11	9	11	8	5
CLO_AA7510AA	ST11	cdifficile	United Kingdom	Human	2014	3875674	164249	11	5	8	5	11	9	11	8	5
CLO_AA7473AA	ST11	cdifficile	United Kingdom	Human	2014	3873862	188935	11	5	8	5	11	9	11	8	5
CLO_AA7524AA	ST11	cdifficile	United Kingdom	Human	2014	3873862	188935	11	5	8	5	11	9	11	8	5
CLO_AA1114AA	CD16	cdifficile	United Kingdom	Water_River	2014	3839400	140791	11	5	8	5	11	9	11	8	5
CLO_AA1127AA	CD03	cdifficile	United Kingdom	Water_River	2014	3841898	147309	11	5	8	5	11	9	11	8	5
CLO_AA7512AA	ST11	cdifficile	United Kingdom	Human	2014	3917439	230546	11	5	8	5	11	9	11	8	5
CLO_AA7546AA	ST11	cdifficile	United Kingdom	Human	2014	3892635	164249	11	5	8	5	11	9	11	8	5
CLO_AA7586AA	ST11	cdifficile	United Kingdom	Human	2014	3882456	188886	11	5	8	5	11	9	11	8	5
CLO_AA7592AA	ST11	cdifficile	United Kingdom	Human	2014	3884283	188541	11	5	8	5	11	9	11	8	5
CLO_BA0529AA	MMMOSAM:a73884cc-755d-4575-9150-d09439bb0162	cdifficile	United Kingdom	Human	2014	3845158	24787	11	5	8	5	11	9	11	8	5
CLO_BA1127AA	MMMOSAM:9c7be42b-6f8f-4c6f-a385-31e2277d82a0	cdifficile	United Kingdom	Human	2014	3897040	141717	11	5	8	5	11	9	11	8	5
CLO_AA1087AA	CD43	cdifficile	United Kingdom	Water_River	2014	3909083	141853	11	5	8	5	11	9	11	8	5
CLO_BA7482AA	Cdiff_Madrid_WGS_Project_162	cdifficile	Spain	Human	2014	3905317	135759	11	5	8	5	11	9	11	8	5
CLO_AA7381AA	CD-17-00162	cdifficile	Spain	Human	2014	3913996	136474	11	5	8	5	11	9	11	8	5
CLO_AA7531AA	ST11	cdifficile	United Kingdom	Human	2014	3882880	164249	11	5	8	5	11	9	11	8	5
CLO_AA7530AA	ST11	cdifficile	United Kingdom	Human	2014	3881923	163630	11	5	8	5	11	9	11	8	5
CLO_AA1110AA	CD20	cdifficile	United Kingdom	Water_River	2014	3925996	147776	11	5	8	5	11	9	11	8	5
CLO_AA7556AA	ST11	cdifficile	United Kingdom	Human	2014	3944222	164573	11	5	8	5	11	9	11	8	5
CLO_AA7581AA	ST11	cdifficile	United Kingdom	Human	2014	3942011	188935	11	5	8	5	11	9	11	8	5
CLO_AA7600AA	ST11	cdifficile	United Kingdom	Human	2014	3939528	251895	11	5	8	5	11	9	11	8	5
CLO_AA7507AA	ST11	cdifficile	United Kingdom	Human	2014	3942605	211550	11	5	8	5	11	9	11	8	5
CLO_AA7554AA	ST11	cdifficile	United Kingdom	Human	2014	3944352	163857	11	5	8	5	11	9	11	8	5
CLO_AA7506AA	ST11	cdifficile	United Kingdom	Human	2014	3942145	211889	11	5	8	5	11	9	11	8	5
CLO_AA7500AA	ST11	cdifficile	United Kingdom	Human	2014	3945772	189266	11	5	8	5	11	9	11	8	5
CLO_AA7534AA	ST11	cdifficile	United Kingdom	Human	2014	3941782	189218	11	5	8	5	11	9	11	8	5
CLO_AA7597AA	ST11	cdifficile	United Kingdom	Human	2014	3940635	205237	11	5	8	5	11	9	11	8	5
CLO_AA7544AA	ST11	cdifficile	United Kingdom	Human	2014	3942159	188936	11	5	8	5	11	9	11	8	5
CLO_CA2955AA	SIRN_HG-024	cdifficile	United Kingdom	Human	2014	3919850	163472	11	5	8	5	11	9	11	8	5
CLO_AA7584AA	ST11	cdifficile	United Kingdom	Human	2014	3947190	188886	11	5	8	5	11	9	11	8	5
CLO_AA7526AA	ST11	cdifficile	United Kingdom	Human	2014	3941497	188952	11	5	8	5	11	9	11	8	5
CLO_AA0521AA	VRECD0123	cdifficile	United Kingdom	Human	2014	3945589	202201	11	5	8	5	11	9	11	8	5
CLO_AA7606AA	ST11	cdifficile	United Kingdom	Human	2014	3943537	164460	11	5	8	5	11	9	11	8	5
CLO_AA7574AA	ST11	cdifficile	United Kingdom	Human	2014	3941808	211862	11	5	8	5	11	9	11	8	5
CLO_CA2909AA	SIRN_HG-009	cdifficile	United Kingdom	Human	2014	3918285	180642	11	5	8	5	11	9	11	8	5
CLO_BA7568AA	Cdiff_Madrid_WGS_Project_72	cdifficile	Spain	Human	2014	3906878	141037	11	5	8	5	11	9	11	8	5
CLO_AA7579AA	ST11	cdifficile	United Kingdom	Human	2014	3939908	152910	11	5	8	5	11	9	11	8	5
CLO_AA7513AA	ST11	cdifficile	United Kingdom	Human	2014	3940817	188956	11	5	8	5	11	9	11	8	5
CLO_AA7501AA	ST11	cdifficile	United Kingdom	Human	2014	3941051	259089	11	5	8	5	11	9	11	8	5
CLO_AA7294AA	CD-17-00072	cdifficile	Spain	Human	2014	3923204	147415	11	5	8	5	11	9	11	8	5
CLO_AA7509AA	ST11	cdifficile	United Kingdom	Human	2014	3914200	230973	11	5	8	5	11	9	11	8	5
CLO_AA8168AA	CD-15-00829	cdifficile	Germany	Human	2014	3857688	77652	11	5	8	5	11	9	11	8	5
CLO_AA7558AA	ST11	cdifficile	United Kingdom	Human	2014	3936486	164249	11	5	8	5	11	9	11	8	5
CLO_AA7466AA	ST11	cdifficile	United Kingdom	Human	2014	3942866	252043	11	5	8	5	11	9	11	8	5
CLO_AA7517AA	ST11	cdifficile	United Kingdom	Human	2014	3942863	252043	11	5	8	5	11	9	11	8	5
CLO_BA7471AA	Cdiff_Madrid_WGS_Project_173	cdifficile	Spain	Human	2014	3922427	140803	11	5	8	5	11	9	11	8	5
CLO_BA9016AA	MT2717	cdifficile	United States	Human	2014	3926009	152466	11	5	8	5	11	9	11	8	5
CLO_AA7607AA	ST11	cdifficile	United Kingdom	Human	2014	3939772	253818	11	5	8	5	11	9	11	8	5
CLO_AA7392AA	CD-17-00173	cdifficile	Spain	Human	2014	3936869	140803	11	5	8	5	11	9	11	8	5
CLO_CA2936AA	SIRN_SD-008	cdifficile	United Kingdom	Human	2014	3922571	281887	11	5	8	5	11	9	11	8	5
CLO_CA2867AA	SIRN_ST-032	cdifficile	United Kingdom	Human	2014	4050391	187814	11	5	8	5	11	9	11	8	5
CLO_CA2501AA	20140270	cdifficile	United States	Human	2014	3940427	107512	11	5	8	5	11	9	11	8	5
CLO_AA7505AA	ST11	cdifficile	United Kingdom	Human	2014	3897451	230595	11	5	8	5	11	9	11	8	5
CLO_AA7561AA	ST11	cdifficile	United Kingdom	Human	2014	3901568	259089	11	5	8	5	11	9	11	8	5
CLO_AA7589AA	ST11	cdifficile	United Kingdom	Human	2014	3895735	196787	11	5	8	5	11	9	11	8	5
CLO_AA7571AA	ST11	cdifficile	United Kingdom	Human	2014	3901421	184491	11	5	8	5	11	9	11	8	5
CLO_AA7587AA	ST11	cdifficile	United Kingdom	Human	2014	3894788	197326	11	5	8	5	11	9	11	8	5
CLO_AA7548AA	ST11	cdifficile	United Kingdom	Human	2014	3899710	230581	11	5	8	5	11	9	11	8	5
CLO_AA7467AA	ST11	cdifficile	United Kingdom	Human	2014	3900541	210918	11	5	8	5	11	9	11	8	5
CLO_AA7518AA	ST11	cdifficile	United Kingdom	Human	2014	3900541	210918	11	5	8	5	11	9	11	8	5
CLO_AA7582AA	ST11	cdifficile	United Kingdom	Human	2014	3898018	189234	11	5	8	5	11	9	11	8	5
CLO_AA7580AA	ST11	cdifficile	United Kingdom	Human	2014	3898537	231032	11	5	8	5	11	9	11	8	5
CLO_AA7588AA	ST11	cdifficile	United Kingdom	Human	2014	3899364	230592	11	5	8	5	11	9	11	8	5
CLO_AA7552AA	ST11	cdifficile	United Kingdom	Human	2014	3908699	160541	11	5	8	5	11	9	11	8	5
CLO_AA7566AA	ST11	cdifficile	United Kingdom	Human	2014	3895667	210918	11	5	8	5	11	9	11	8	5
CLO_AA7591AA	ST11	cdifficile	United Kingdom	Human	2014	3900338	164249	11	5	8	5	11	9	11	8	5
CLO_AA7594AA	ST11	cdifficile	United Kingdom	Human	2014	3907079	200563	11	5	8	5	11	9	11	8	5
CLO_AA7583AA	ST11	cdifficile	United Kingdom	Human	2014	3897272	230589	11	5	8	5	11	9	11	8	5
CLO_AA7578AA	ST11	cdifficile	United Kingdom	Human	2014	3894894	163584	11	5	8	5	11	9	11	8	5
CLO_AA7539AA	ST11	cdifficile	United Kingdom	Human	2014	3911523	210875	11	5	8	5	11	9	11	8	5
CLO_AA7572AA	ST11	cdifficile	United Kingdom	Human	2014	3940031	210918	11	5	8	5	11	9	11	8	5
CLO_AA7533AA	ST11	cdifficile	United Kingdom	Human	2014	3908293	188929	11	5	8	5	11	9	11	8	5
CLO_AA7471AA	ST11	cdifficile	United Kingdom	Human	2014	3908557	164053	11	5	8	5	11	9	11	8	5
CLO_AA7522AA	ST11	cdifficile	United Kingdom	Human	2014	3908557	164053	11	5	8	5	11	9	11	8	5
CLO_AA7550AA	ST11	cdifficile	United Kingdom	Human	2014	3908626	201014	11	5	8	5	11	9	11	8	5
CLO_AA7555AA	ST11	cdifficile	United Kingdom	Human	2014	3905571	164177	11	5	8	5	11	9	11	8	5
CLO_AA7573AA	ST11	cdifficile	United Kingdom	Human	2014	3898183	197216	11	5	8	5	11	9	11	8	5
CLO_AA7608AA	ST11	cdifficile	United Kingdom	Human	2014	3908060	188949	11	5	8	5	11	9	11	8	5
CLO_AA7551AA	ST11	cdifficile	United Kingdom	Human	2014	3906871	188569	11	5	8	5	11	9	11	8	5
CLO_AA6627AA	Not Available	cdifficile	Germany	Human	2014	3991976	134225	11	5	8	5	11	9	11	8	5
CLO_AA6642AA	Not Available	cdifficile	Germany	Human	2014	3988685	113400	11	5	8	5	11	9	11	8	5
CLO_CA2840AA	SIRN_HG-021	cdifficile	United Kingdom	Human	2014	3973238	187582	11	5	8	5	11	9	11	8	5
CLO_AA6632AA	Not Available	cdifficile	Germany	Human	2014	3995367	134589	11	5	8	5	11	9	11	8	5
CLO_CA0167AA	CD-15-00221	cdifficile	Germany	Human	2014	3987759	119980	11	5	8	5	11	9	11	8	5
CLO_CA0149AA	CD-15-00247	cdifficile	Germany	Human	2014	3983439	119976	11	5	8	5	11	9	11	8	5
CLO_AA6638AA	Not Available	cdifficile	Germany	Human	2014	4000364	144441	11	5	8	5	11	9	11	8	5
CLO_AA6615AA	Not Available	cdifficile	Germany	Human	2014	3990244	134153	11	5	8	5	11	9	11	8	5
CLO_AA7474AA	ST11	cdifficile	United Kingdom	Human	2014	3922939	230213	11	5	8	5	11	9	11	8	5
CLO_AA7525AA	ST11	cdifficile	United Kingdom	Human	2014	3923442	230213	11	5	8	5	11	9	11	8	5
CLO_AA6610AA	Not Available	cdifficile	Germany	Human	2014	3988421	129115	11	5	8	5	11	9	11	8	5
CLO_AA6628AA	Not Available	cdifficile	Germany	Human	2014	3984988	141192	11	5	8	5	11	9	11	8	5
CLO_CA0173AA	CD-15-00215	cdifficile	Germany	Human	2014	3972423	128392	11	5	8	5	11	9	11	8	5
CLO_AA6621AA	Not Available	cdifficile	Germany	Human	2014	4000582	125826	11	5	8	5	11	9	11	8	5
CLO_CA0161AA	CD-15-00228	cdifficile	Germany	Human	2014	3982866	133614	11	5	8	5	11	9	11	8	5
CLO_AA6639AA	Not Available	cdifficile	Germany	Human	2014	3986013	128536	11	5	8	5	11	9	11	8	5
CLO_CA0160AA	CD-15-00229	cdifficile	Germany	Human	2014	3974532	125602	11	5	8	5	11	9	11	8	5
CLO_AA6620AA	Not Available	cdifficile	Germany	Human	2014	3998900	134108	11	5	8	5	11	9	11	8	5
CLO_AA6633AA	Not Available	cdifficile	Germany	Human	2014	3988224	140894	11	5	8	5	11	9	11	8	5
CLO_AA6626AA	Not Available	cdifficile	Germany	Human	2014	4000747	133982	11	5	8	5	11	9	11	8	5
CLO_CA0180AA	CD-15-00208	cdifficile	Germany	Human	2014	3991591	120071	11	5	8	5	11	9	11	8	5
CLO_CA0151AA	CD-15-00245	cdifficile	Germany	Human	2014	3983280	125648	11	5	8	5	11	9	11	8	5
CLO_AA6640AA	Not Available	cdifficile	Germany	Human	2014	3986589	114332	11	5	8	5	11	9	11	8	5
CLO_AA6619AA	Not Available	cdifficile	Germany	Human	2014	3987675	126039	11	5	8	5	11	9	11	8	5
CLO_AA6631AA	Not Available	cdifficile	Germany	Human	2014	3970457	134155	11	5	8	5	11	9	11	8	5
CLO_CA0168AA	CD-15-00220	cdifficile	Germany	Human	2014	3974528	119980	11	5	8	5	11	9	11	8	5
CLO_CA0150AA	CD-15-00246	cdifficile	Germany	Human	2014	3972718	125598	11	5	8	5	11	9	11	8	5
CLO_CA0156AA	CD-15-00233	cdifficile	Germany	Human	2014	3978627	114376	11	5	8	5	11	9	11	8	5
CLO_AA6613AA	Not Available	cdifficile	Germany	Human	2014	4015194	129337	11	5	8	5	11	9	11	8	5
CLO_CA0153AA	CD-15-00242	cdifficile	Germany	Human	2014	3974533	125598	11	5	8	5	11	9	11	8	5
CLO_CA0162AA	CD-15-00227	cdifficile	Germany	Human	2014	3984604	133762	11	5	8	5	11	9	11	8	5
CLO_AA6636AA	Not Available	cdifficile	Germany	Human	2014	3986746	136585	11	5	8	5	11	9	11	8	5
CLO_CA0088AA	CD-15-00568	cdifficile	Germany	Human	2014	3970718	124734	11	5	8	5	11	9	11	8	5
CLO_AA6612AA	Not Available	cdifficile	Germany	Human	2014	3990199	124788	11	5	8	5	11	9	11	8	5
CLO_AA7614AA	Not Available	cdifficile	Germany	Human	2014	3986806	142658	11	5	8	5	11	9	11	8	5
CLO_CA0170AA	CD-15-00218	cdifficile	Germany	Human	2014	3996880	125586	11	5	8	5	11	9	11	8	5
CLO_CA0147AA	CD-15-00251	cdifficile	Germany	Human	2014	3969933	112726	11	5	8	5	11	9	11	8	5
CLO_AA6634AA	Not Available	cdifficile	Germany	Human	2014	3989662	133982	11	5	8	5	11	9	11	8	5
CLO_AA6702AA	Not Available	cdifficile	Germany	Human	2014	3989365	141074	11	5	8	5	11	9	11	8	5
CLO_AA7567AA	ST11	cdifficile	United Kingdom	Human	2014	3956560	188900	11	5	8	5	11	9	11	8	5
CLO_AA6608AA	Not Available	cdifficile	Germany	Human	2014	4005621	120067	11	5	8	5	11	9	11	8	5
CLO_AA6618AA	Not Available	cdifficile	Germany	Human	2014	4009525	125725	11	5	8	5	11	9	11	8	5
CLO_AA6643AA	Not Available	cdifficile	Germany	Human	2014	3989105	163607	11	5	8	5	11	9	11	8	5
CLO_AA6625AA	Not Available	cdifficile	Germany	Human	2014	3988582	127027	11	5	8	5	11	9	11	8	5
CLO_AA7543AA	ST11	cdifficile	United Kingdom	Human	2014	3898852	259089	11	5	8	5	11	9	11	8	5
CLO_AA6635AA	Not Available	cdifficile	Germany	Human	2014	3982657	135769	11	5	8	5	11	9	11	8	5
CLO_CA0178AA	CD-15-00210	cdifficile	Germany	Human	2014	3970898	127280	11	5	8	5	11	9	11	8	5
CLO_CA0175AA	CD-15-00213	cdifficile	Germany	Human	2014	3975180	119980	11	5	8	5	11	9	11	8	5
CLO_AA6609AA	Not Available	cdifficile	Germany	Human	2014	3980930	120059	11	5	8	5	11	9	11	8	5
CLO_AA6623AA	Not Available	cdifficile	Germany	Human	2014	3985731	141981	11	5	8	5	11	9	11	8	5
CLO_AA6624AA	Not Available	cdifficile	Germany	Human	2014	3988327	133974	11	5	8	5	11	9	11	8	5
CLO_AA6622AA	Not Available	cdifficile	Germany	Human	2014	3989098	134379	11	5	8	5	11	9	11	8	5
CLO_CA0158AA	CD-15-00231	cdifficile	Germany	Human	2014	3971251	128937	11	5	8	5	11	9	11	8	5
CLO_CA0176AA	CD-15-00212	cdifficile	Germany	Human	2014	3978912	126390	11	5	8	5	11	9	11	8	5
CLO_CA0166AA	CD-15-00222	cdifficile	Germany	Human	2014	3973048	134726	11	5	8	5	11	9	11	8	5
CLO_AA6630AA	Not Available	cdifficile	Germany	Human	2014	3988359	120109	11	5	8	5	11	9	11	8	5
CLO_CA0181AA	CD-15-00207	cdifficile	Germany	Human	2014	3972597	140803	11	5	8	5	11	9	11	8	5
CLO_CA0154AA	CD-15-00241	cdifficile	Germany	Human	2014	3975696	128140	11	5	8	5	11	9	11	8	5
CLO_CA0164AA	CD-15-00225	cdifficile	Germany	Human	2014	3974357	121978	11	5	8	5	11	9	11	8	5
CLO_AA6617AA	Not Available	cdifficile	Germany	Human	2014	3984122	134379	11	5	8	5	11	9	11	8	5
CLO_CA0163AA	CD-15-00226	cdifficile	Germany	Human	2014	3974194	88694	11	5	8	5	11	9	11	8	5
CLO_AA6629AA	Not Available	cdifficile	Germany	Human	2014	3986537	128966	11	5	8	5	11	9	11	8	5
CLO_AA6641AA	Not Available	cdifficile	Germany	Human	2014	4010267	125963	11	5	8	5	11	9	11	8	5
CLO_AA7547AA	ST11	cdifficile	United Kingdom	Human	2014	3901680	164205	11	5	8	5	11	9	11	8	5
CLO_BA9404AA	CD-15-00236	cdifficile	Germany	Human	2014	3972064	125594	11	5	8	5	11	9	11	8	5
CLO_CA0157AA	CD-15-00232	cdifficile	Germany	Human	2014	3965420	119963	11	5	8	5	11	9	11	8	5
CLO_AA6637AA	Not Available	cdifficile	Germany	Human	2014	4010373	134492	11	5	8	5	11	9	11	8	5
CLO_CA0169AA	CD-15-00219	cdifficile	Germany	Human	2014	3975143	104063	11	5	8	5	11	9	11	8	5
CLO_CA0152AA	CD-15-00243	cdifficile	Germany	Human	2014	3998777	119980	11	5	8	5	11	9	11	8	5
CLO_CA0165AA	CD-15-00223	cdifficile	Germany	Human	2014	3974281	125640	11	5	8	5	11	9	11	8	5
CLO_AA6611AA	Not Available	cdifficile	Germany	Human	2014	3980732	125737	11	5	8	5	11	9	11	8	5
CLO_CA0146AA	CD-15-00253	cdifficile	Germany	Human	2014	3975862	135812	11	5	8	5	11	9	11	8	5
CLO_CA0155AA	CD-15-00237	cdifficile	Germany	Human	2014	3973966	128579	11	5	8	5	11	9	11	8	5
CLO_CA0159AA	CD-15-00230	cdifficile	Germany	Human	2014	3973581	125608	11	5	8	5	11	9	11	8	5
CLO_CA0148AA	CD-15-00248	cdifficile	Germany	Human	2014	3975807	101543	11	5	8	5	11	9	11	8	5
CLO_CA0171AA	CD-15-00217	cdifficile	Germany	Human	2014	3965472	133624	11	5	8	5	11	9	11	8	5
CLO_BA1315AA	MMMOSAM:2ff30790-a135-4e41-adbf-9601284a727d	cdifficile	United Kingdom	Human	2014	3931865	115081	11	5	8	5	11	9	11	8	5
CLO_CA0174AA	CD-15-00214	cdifficile	Germany	Human	2014	3967240	119972	11	5	8	5	11	9	11	8	5
CLO_CA0179AA	CD-15-00209	cdifficile	Germany	Human	2014	3971364	106570	11	5	8	5	11	9	11	8	5
CLO_AA6614AA	Not Available	cdifficile	Germany	Human	2014	3984516	127503	11	5	8	5	11	9	11	8	5
CLO_CA0177AA	CD-15-00211	cdifficile	Germany	Human	2014	3974572	113708	11	5	8	5	11	9	11	8	5
CLO_CA2515AA	20140101	cdifficile	United States	Human	2014	3959496	163571	11	5	8	5	11	9	11	8	5
CLO_AA7540AA	ST11	cdifficile	United Kingdom	Human	2014	3969117	230208	11	5	8	5	11	9	11	8	5
CLO_BA7073AA	C089	cdifficile	Taiwan	Human	2014	4015357	125619	11	5	8	5	11	9	11	8	5
CLO_AA7599AA	ST11	cdifficile	United Kingdom	Human	2014	3980489	188907	11	5	8	5	11	9	11	8	5
CLO_CA2890AA	SIRN_OT-003	cdifficile	United Kingdom	Human	2014	3961843	229752	11	5	8	5	11	9	11	8	5
CLO_BA1419AA	MMMOSAM:c13a80f0-ae1d-40cd-95b8-7959e18314f5	cdifficile	United Kingdom	Human	2014	3976347	145227	11	5	8	5	11	9	11	8	5
CLO_AA7541AA	ST11	cdifficile	United Kingdom	Human	2014	3974415	188611	11	5	8	5	11	9	11	8	5
CLO_AA9405AA	CPH1410581	cdifficile	New Zealand	Bovine	2014	3950758	99358	11	5	8	5	11	9	11	8	5
CLO_AA9407AA	CPH1410602	cdifficile	New Zealand	Swine	2014	3946023	46599	11	5	8	5	11	9	11	8	5
CLO_AA7537AA	ST11	cdifficile	United Kingdom	Human	2014	3950704	259089	11	5	8	5	11	9	11	8	5
CLO_CA3587AA	PFECD0234	cdifficile	Not Available	Human	2014	4001667	290955	11	5	8	5	11	9	11	8	5
CLO_AA7595AA	ST11	cdifficile	United Kingdom	Human	2014	4122404	163805	11	5	8	5	11	9	11	8	5
CLO_AA7609AA	ST11	cdifficile	United Kingdom	Human	2014	4034179	164228	11	5	8	5	11	9	11	8	5
CLO_AA7602AA	ST11	cdifficile	United Kingdom	Human	2014	3945065	188907	11	5	8	5	11	9	11	8	5
CLO_AA7585AA	ST11	cdifficile	United Kingdom	Human	2014	3993500	188950	11	5	8	5	11	9	11	8	5
CLO_AA7470AA	ST11	cdifficile	United Kingdom	Human	2014	3995037	195392	11	5	8	5	11	9	11	8	5
CLO_AA7521AA	ST11	cdifficile	United Kingdom	Human	2014	3995037	195392	11	5	8	5	11	9	11	8	5
CLO_AA7536AA	ST11	cdifficile	United Kingdom	Human	2014	4034530	192864	11	5	8	5	11	9	11	8	5
CLO_AA7468AA	ST11	cdifficile	United Kingdom	Human	2014	3996998	183395	11	5	8	5	11	9	11	8	5
CLO_AA7519AA	ST11	cdifficile	United Kingdom	Human	2014	3996998	183395	11	5	8	5	11	9	11	8	5
CLO_BA7474AA	Cdiff_Madrid_WGS_Project_170	cdifficile	Spain	Human	2014	3960300	125645	11	5	8	5	11	9	11	8	5
CLO_CA2820AA	SIRN_SA-019	cdifficile	United Kingdom	Human	2014	3921499	162798	11	5	8	5	11	9	11	8	5
CLO_AA7475AA	ST11	cdifficile	United Kingdom	Human	2014	3995555	195235	11	5	8	5	11	9	11	8	5
CLO_AA7527AA	ST11	cdifficile	United Kingdom	Human	2014	3995555	195235	11	5	8	5	11	9	11	8	5
CLO_AA7371AA	CD-17-00151	cdifficile	Spain	Human	2014	3961240	128190	11	5	8	5	11	9	11	8	5
CLO_AA7516AA	ST11	cdifficile	United Kingdom	Human	2014	3997082	190606	11	5	8	5	11	9	11	8	5
CLO_AA7565AA	ST11	cdifficile	United Kingdom	Human	2014	3930699	210884	11	5	8	5	11	9	11	8	5
CLO_BA7494AA	Cdiff_Madrid_WGS_Project_151	cdifficile	Spain	Human	2014	3953220	129076	11	5	8	5	11	9	11	8	5
CLO_AA7564AA	ST11	cdifficile	United Kingdom	Human	2014	3937741	189070	11	5	8	5	11	9	11	8	5
CLO_AA7389AA	CD-17-00170	cdifficile	Spain	Human	2014	3988905	140898	11	5	8	5	11	9	11	8	5
CLO_BA7479AA	Cdiff_Madrid_WGS_Project_165	cdifficile	Spain	Human	2014	3977540	125832	11	5	8	5	11	9	11	8	5
CLO_BA7484AA	Cdiff_Madrid_WGS_Project_160	cdifficile	Spain	Human	2014	3947812	103451	11	5	8	5	11	9	11	8	5
CLO_AA7577AA	ST11	cdifficile	United Kingdom	Human	2014	3963999	163933	11	5	8	5	11	9	11	8	5
CLO_AA7563AA	ST11	cdifficile	United Kingdom	Human	2014	3982800	165010	11	5	8	5	11	9	11	8	5
CLO_CA2841AA	SIRN_HG-022	cdifficile	United Kingdom	Human	2014	3975368	163472	11	5	8	5	11	9	11	8	5
CLO_CA3501AA	PFECD0309	cdifficile	Not Available	Human	2014	3965217	187689	11	5	8	5	11	9	11	8	5
CLO_AA7503AA	ST11	cdifficile	United Kingdom	Human	2014	3993393	173997	11	5	8	5	11	9	11	8	5
CLO_AA7538AA	ST11	cdifficile	United Kingdom	Human	2014	3993335	164249	11	5	8	5	11	9	11	8	5
CLO_AA7469AA	ST11	cdifficile	United Kingdom	Human	2014	3996003	226145	11	5	8	5	11	9	11	8	5
CLO_AA7520AA	ST11	cdifficile	United Kingdom	Human	2014	3996003	226145	11	5	8	5	11	9	11	8	5
CLO_AA7560AA	ST11	cdifficile	United Kingdom	Human	2014	3983515	259089	11	5	8	5	11	9	11	8	5
CLO_AA7605AA	ST11	cdifficile	United Kingdom	Human	2014	3995834	180775	11	5	8	5	11	9	11	8	5
CLO_AA7529AA	ST11	cdifficile	United Kingdom	Human	2014	3995215	206911	11	5	8	5	11	9	11	8	5
CLO_AA7515AA	ST11	cdifficile	United Kingdom	Human	2014	3994013	163584	11	5	8	5	11	9	11	8	5
CLO_AA0462AA	VRECD0078	cdifficile	United Kingdom	Human	2014	3981831	187468	11	5	8	5	11	9	11	8	5
CLO_CA2963AA	SIRN_HT-033	cdifficile	United Kingdom	Human	2014	3981379	204277	11	5	8	5	11	9	11	8	5
CLO_AA7532AA	ST11	cdifficile	United Kingdom	Human	2014	3995435	173338	11	5	8	5	11	9	11	8	5
CLO_AA7528AA	ST11	cdifficile	United Kingdom	Human	2014	3996213	188846	317	22	8	5	11	9	11	8	5
CLO_AA7549AA	ST11	cdifficile	United Kingdom	Human	2014	4068537	188887	11	5	8	5	11	9	11	8	5
CLO_AA7604AA	ST11	cdifficile	United Kingdom	Human	2014	3994638	206548	11	5	8	5	11	9	11	8	5
CLO_CA2822AA	SIRN_SA-022	cdifficile	United Kingdom	Human	2014	3977055	187759	11	5	8	5	11	9	11	8	5
CLO_BA0822AA	MMMOSAM:b4c5d397-e454-4512-9f01-a3fb595928f6	cdifficile	United Kingdom	Human	2014	3967379	110694	11	5	8	5	11	9	11	8	5
CLO_BA0959AA	MMMOSAM:a415226e-6fd0-4613-a98b-d981dd58113b	cdifficile	United Kingdom	Human	2014	3984725	140815	11	5	8	5	11	9	11	8	5
CLO_BA1174AA	MMMOSAM:6db98800-2218-421d-8e06-81ea4d7b0a9f	cdifficile	United Kingdom	Human	2014	3966580	95324	11	5	8	5	11	9	11	8	5
CLO_AA1063AA	CD67	cdifficile	United Kingdom	Water_River	2014	3961761	153556	11	5	8	5	11	9	11	8	5
CLO_AA7603AA	ST11	cdifficile	United Kingdom	Human	2014	3995916	188604	11	5	8	5	11	9	11	8	5
CLO_AA7535AA	ST11	cdifficile	United Kingdom	Human	2014	4034505	186993	11	5	8	5	11	9	11	8	5
CLO_AA7545AA	ST11	cdifficile	United Kingdom	Human	2014	4067670	164177	11	5	8	5	11	9	11	8	5
CLO_AA7303AA	CD-17-00081	cdifficile	Spain	Human	2014	3963120	127758	11	5	8	5	11	9	11	8	5
CLO_BA0601AA	MMMOSAM:d9b69b52-3a44-4cca-85a7-bf684af2a0a3	cdifficile	United Kingdom	Human	2014	3967489	101268	11	5	8	5	11	9	11	8	5
CLO_BA7560AA	Cdiff_Madrid_WGS_Project_81	cdifficile	Spain	Human	2014	3962008	140739	11	5	8	5	11	9	11	8	5
CLO_AA7379AA	CD-17-00160	cdifficile	Spain	Human	2014	3984098	141679	11	5	8	5	11	9	11	8	5
CLO_AA7384AA	CD-17-00165	cdifficile	Spain	Human	2014	3989097	134240	11	5	8	5	11	9	11	8	5
CLO_BA7093AA	C069	cdifficile	Australia	Human	2014	4031195	95086	11	5	8	5	11	9	11	8	5
CLO_BA0766AA	MMMOSAM:c5fb5ed8-1606-4701-84dc-71f34250e382	cdifficile	United Kingdom	Human	2014	3964308	54764	11	5	8	5	11	9	11	8	5
CLO_AA7590AA	ST11	cdifficile	United Kingdom	Human	2014	3980904	164249	11	5	8	5	11	9	11	8	5
CLO_AA7918AA	WA3103	cdifficile	Australia	Human	2014	4122297	224229	169	5	8	5	26	15	29	8	5
CLO_AA7601AA	ST11	cdifficile	United Kingdom	Human	2014	3953897	163820	11	5	8	5	11	9	11	8	5
CLO_AA4484AA	Not Available	cdifficile	Germany	Human	2014	3927170	147322	11	5	8	5	11	9	11	8	5
CLO_BA9926AA	CD-15-00893	cdifficile	Germany	Human	2014	3925731	141106	11	5	8	5	11	9	11	8	5
CLO_AA7568AA	ST11	cdifficile	United Kingdom	Human	2014	3986022	211477	11	5	8	5	11	9	11	8	5
CLO_AA7472AA	ST11	cdifficile	United Kingdom	Human	2014	3980405	188623	11	5	8	5	11	9	11	8	5
CLO_AA7523AA	ST11	cdifficile	United Kingdom	Human	2014	3980405	188623	11	5	8	5	11	9	11	8	5
CLO_AA9041AA	DSM 29747	cdifficile	Germany	Human	2014	4071596	4071596	11	5	8	5	11	9	11	8	5
CLO_CA2821AA	SIRN_SA-018	cdifficile	United Kingdom	Human	2014	3940006	188249	11	5	8	5	11	9	11	8	5
CLO_BA9922AA	CD-15-00921	cdifficile	Germany	Human	2014	4085680	140807	11	5	8	5	11	9	11	8	5
CLO_AA4487AA	Not Available	cdifficile	Germany	Human	2014	4087095	134149	11	5	8	5	11	9	11	8	5
CLO_CA3355AA	PFECD0124	cdifficile	Not Available	Human	2014	4008122	229690	11	5	8	5	11	9	11	8	5
CLO_AA7598AA	ST11	cdifficile	United Kingdom	Human	2014	4003134	163925	11	5	8	5	11	9	11	8	5
CLO_AA4262AA	Not Available	cdifficile	Germany	Human	2014	3997643	141208	11	5	8	5	11	9	11	8	5
CLO_AA7596AA	ST11	cdifficile	United Kingdom	Human	2014	4000746	188914	11	5	8	5	11	9	11	8	5
CLO_AA7542AA	ST11	cdifficile	United Kingdom	Human	2014	4001462	177565	11	5	8	5	11	9	11	8	5
CLO_BA9947AA	CD-15-00871	cdifficile	Germany	Human	2014	3971820	134581	11	5	8	5	11	9	11	8	5
CLO_AA7559AA	ST11	cdifficile	United Kingdom	Human	2014	3997499	164253	11	5	8	5	11	9	11	8	5
CLO_AA7502AA	ST11	cdifficile	United Kingdom	Human	2014	3995666	164190	11	5	8	5	11	9	11	8	5
CLO_AA7575AA	ST11	cdifficile	United Kingdom	Human	2014	3996829	164249	11	5	8	5	11	9	11	8	5
CLO_BA9945AA	CD-15-00873	cdifficile	Germany	Human	2014	3972410	140873	11	5	8	5	11	9	11	8	5
CLO_AA7570AA	ST11	cdifficile	United Kingdom	Human	2014	4014913	172766	11	5	8	5	11	9	11	8	5
CLO_AA4476AA	Not Available	cdifficile	Germany	Human	2014	3961176	141556	11	5	8	5	11	9	11	8	5
CLO_AA7562AA	ST11	cdifficile	United Kingdom	Human	2014	3998297	189070	11	5	8	5	11	9	11	8	5
CLO_AA7569AA	ST11	cdifficile	United Kingdom	Human	2014	4014807	196510	11	5	8	5	11	9	11	8	5
CLO_AA7508AA	ST11	cdifficile	United Kingdom	Human	2014	4032497	225830	11	5	8	5	11	9	11	8	5
CLO_AA7576AA	ST11	cdifficile	United Kingdom	Human	2014	4010625	152910	11	5	8	5	11	9	11	8	5
CLO_BA7446AA	Cdiff_Madrid_WGS_Project_205	cdifficile	Spain	Human	2014	4008613	101525	11	5	8	5	11	9	11	8	5
CLO_AA7557AA	ST11	cdifficile	United Kingdom	Human	2014	4062968	248232	11	5	8	5	11	9	11	8	5
CLO_AA7504AA	ST11	cdifficile	United Kingdom	Human	2014	4113363	164205	11	5	8	5	11	9	11	8	5
CLO_AA7417AA	CD-17-00205	cdifficile	Spain	Human	2014	3964973	141322	11	5	8	5	11	9	11	8	5
CLO_BA9941AA	CD-15-00877	cdifficile	Germany	Human	2014	4078816	73268	11	5	8	5	11	9	11	8	5
CLO_BA7492AA	Cdiff_Madrid_WGS_Project_153	cdifficile	Spain	Human	2014	4018933	134103	11	5	8	5	11	9	11	8	5
CLO_AA4286AA	Not Available	cdifficile	Germany	Human	2014	4099002	60279	11	5	8	5	11	9	11	8	5
CLO_BA7489AA	Cdiff_Madrid_WGS_Project_157	cdifficile	Spain	Human	2014	4020495	140873	11	5	8	5	11	9	11	8	5
CLO_BA0785AA	MMMOSAM:32bf854b-4a51-4ccd-8418-5610b0b0ecf2	cdifficile	United Kingdom	Human	2014	4000311	34314	11	5	8	5	11	9	11	8	5
CLO_AA7373AA	CD-17-00153	cdifficile	Spain	Human	2014	4029209	134290	11	5	8	5	11	9	11	8	5
CLO_BA7473AA	Cdiff_Madrid_WGS_Project_171	cdifficile	Spain	Human	2014	4051913	134118	11	5	8	5	11	9	11	8	5
CLO_AA7292AA	CD-17-00070	cdifficile	Spain	Human	2014	4024162	140809	11	5	8	5	11	9	11	8	5
CLO_BA0715AA	MMMOSAM:f0f2a7e3-91f4-4528-ae72-a6ec2f6af50e	cdifficile	United Kingdom	Human	2014	4052810	53532	11	5	8	5	11	9	11	8	5
CLO_CA0011AA	CD-15-00686	cdifficile	Germany	Human	2014	4012451	133754	11	5	8	5	11	9	11	8	5
CLO_AA4387AA	Not Available	cdifficile	Germany	Human	2014	4026491	134912	11	5	8	5	11	9	11	8	5
CLO_AA7622AA	CD-17-00154	cdifficile	Spain	Human	2014	4045744	152906	11	5	8	5	11	9	11	8	5
CLO_BA7563AA	Cdiff_Madrid_WGS_Project_77	cdifficile	Spain	Human	2014	4031516	140981	11	5	8	5	11	9	11	8	5
CLO_AA7390AA	CD-17-00171	cdifficile	Spain	Human	2014	4059652	134859	11	5	8	5	11	9	11	8	5
CLO_AA1111AA	CD19	cdifficile	United Kingdom	Water_River	2014	4022263	140793	11	5	8	5	11	9	11	8	5
CLO_BA7570AA	Cdiff_Madrid_WGS_Project_70	cdifficile	Spain	Human	2014	4003485	140805	11	5	8	5	11	9	11	8	5
CLO_AA7376AA	CD-17-00157	cdifficile	Spain	Human	2014	4031191	141759	11	5	8	5	11	9	11	8	5
CLO_AA7299AA	CD-17-00077	cdifficile	Spain	Human	2014	4051104	139058	11	5	8	5	11	9	11	8	5
CLO_BA1256AA	MMMOSAM:9d3b8c59-91e8-410e-b25d-641dd7568720	cdifficile	United Kingdom	Human	2014	4007350	55231	11	5	8	5	11	9	11	8	5
CLO_AA7397AA	CD-17-00179	cdifficile	Spain	Human	2014	4106003	134907	11	5	8	5	11	9	11	8	5
CLO_BA7466AA	Cdiff_Madrid_WGS_Project_179	cdifficile	Spain	Human	2014	4094500	134022	11	5	8	5	11	9	11	8	5
CLO_AA7378AA	CD-17-00159	cdifficile	Spain	Human	2014	4044944	128598	11	5	8	5	11	9	11	8	5
CLO_AA9047AA	DSM 29020	cdifficile	Indonesia	Human	2014	4139418	4139418	11	5	8	5	11	9	11	8	5
CLO_BA7567AA	Cdiff_Madrid_WGS_Project_73	cdifficile	Spain	Human	2014	4041528	140805	11	5	8	5	11	9	11	8	5
CLO_AA7377AA	CD-17-00158	cdifficile	Spain	Human	2014	4079167	139186	11	5	8	5	11	9	11	8	5
CLO_BA7485AA	Cdiff_Madrid_WGS_Project_159	cdifficile	Spain	Human	2014	4028556	133744	11	5	8	5	11	9	11	8	5
CLO_BA7550AA	Cdiff_Madrid_WGS_Project_91	cdifficile	Spain	Human	2014	3978900	140805	11	5	8	5	11	9	11	8	5
CLO_AA7313AA	CD-17-00091	cdifficile	Spain	Human	2014	3981948	126555	11	5	8	5	11	9	11	8	5
CLO_AA1129AA	CD01	cdifficile	United Kingdom	Water_River	2014	4032430	141498	11	5	8	5	11	9	11	8	5
CLO_BA7486AA	Cdiff_Madrid_WGS_Project_158	cdifficile	Spain	Human	2014	4069761	134068	11	5	8	5	11	9	11	8	5
CLO_AA7295AA	CD-17-00073	cdifficile	Spain	Human	2014	4064769	141134	11	5	8	5	11	9	11	8	5
CLO_AA0421AA	VRECD0003	cdifficile	United Kingdom	Human	2014	4105252	219704	11	5	8	5	11	9	11	8	5
CLO_BA0988AA	MMMOSAM:3962d71b-71bd-4bff-8919-85076fbc8637	cdifficile	United Kingdom	Human	2014	4052427	162796	11	5	8	5	11	9	11	8	5
CLO_AA7593AA	ST11	cdifficile	United Kingdom	Human	2014	4068977	211668	11	5	8	5	11	9	11	8	5
CLO_AA8160AA	CD-15-00821	cdifficile	Germany	Human	2014	4048018	81407	11	5	8	5	11	9	11	8	5
CLO_CA0012AA	CD-15-00685	cdifficile	Germany	Human	2014	4047611	125994	11	5	8	5	11	9	11	8	5
CLO_BA9972AA	CD-15-00730	cdifficile	Germany	Human	2014	4159764	81420	11	5	8	5	11	9	11	8	5
CLO_AA4386AA	Not Available	cdifficile	Germany	Human	2014	4063910	134145	11	5	8	5	11	9	11	8	5
CLO_AA4429AA	Not Available	cdifficile	Germany	Human	2014	4144156	78238	11	5	8	5	11	9	11	8	5
CLO_AA4895AA	3000565096	cdifficile	United States	Human	2014	4104719	140881	11	5	8	5	11	9	11	8	5
CLO_CA7044AA	2021EL-00406	cdifficile	United States	Human	2015	3948619	229120	11	5	8	5	11	9	11	8	5
CLO_CA5607AA	MMMOSAM:992a38b8-0539-4664-91eb-1c1b4849d857	cdifficile	United Kingdom	Human	2015	3892172	152818	11	5	8	5	11	9	11	8	5
CLO_AA7412AA	CD-17-00200	cdifficile	Spain	Human	2015	3929749	139671	11	5	8	5	11	9	11	8	5
CLO_CA5803AA	MMMOSAM:069721ad-1fe3-40ce-9a93-e43520b99e10	cdifficile	United Kingdom	Human	2015	3922526	163571	11	5	8	5	11	9	11	8	5
CLO_CA5574AA	MMMOSAM:aeb586af-5f00-4e81-a460-af1690cb05a9	cdifficile	United Kingdom	Human	2015	3929263	162797	11	5	8	5	11	9	11	8	5
CLO_BA7458AA	Cdiff_Madrid_WGS_Project_191	cdifficile	Spain	Human	2015	3919339	135815	11	5	8	5	11	9	11	8	5
CLO_BA8369AA	IB137 (025S)	cdifficile	Netherlands	Human	2015	3924525	162936	11	5	8	5	11	9	11	8	5
CLO_CA5784AA	MMMOSAM:17981ee2-624d-4cc8-9bb8-517158eb27f0	cdifficile	United Kingdom	Human	2015	3921960	160109	11	5	8	5	11	9	11	8	5
CLO_AA7405AA	CD-17-00191	cdifficile	Spain	Human	2015	3937322	141561	11	5	8	5	11	9	11	8	5
CLO_BA7619AA	Cdiff_Madrid_WGS_Project_20	cdifficile	Spain	Human	2015	3937126	141750	11	5	8	5	11	9	11	8	5
CLO_CA3577AA	PFECD0307	cdifficile	Not Available	Human	2015	3925177	253594	11	5	8	5	11	9	11	8	5
CLO_BA7634AA	Cdiff_Madrid_WGS_Project_5	cdifficile	Spain	Human	2015	3906911	140984	11	5	8	5	11	9	11	8	5
CLO_BA7623AA	Cdiff_Madrid_WGS_Project_12	cdifficile	Spain	Human	2015	3904781	141071	11	5	8	5	11	9	11	8	5
CLO_CA5538AA	MMMOSAM:d0b6f7a7-1b95-46c1-9926-aa29ff7a8105	cdifficile	United Kingdom	Human	2015	3923947	162797	11	5	8	5	11	9	11	8	5
CLO_AA6814AA	Not Available	cdifficile	Germany	Human	2015	3936773	147881	11	5	8	5	11	9	11	8	5
CLO_AA6813AA	Not Available	cdifficile	Germany	Human	2015	3931351	147395	11	5	8	5	11	9	11	8	5
CLO_BA9833AA	CD-16-00128	cdifficile	Germany	Human	2015	3908304	140731	11	5	8	5	11	9	11	8	5
CLO_AA7228AA	CD-17-00005	cdifficile	Spain	Human	2015	3929164	141648	11	5	8	5	11	9	11	8	5
CLO_BA9832AA	CD-16-00129	cdifficile	Germany	Human	2015	3928991	147345	11	5	8	5	11	9	11	8	5
CLO_AA7235AA	CD-17-00012	cdifficile	Spain	Human	2015	3922776	141966	11	5	8	5	11	9	11	8	5
CLO_AA7243AA	CD-17-00020	cdifficile	Spain	Human	2015	3946220	140910	11	5	8	5	11	9	11	8	5
CLO_BA9790AA	CD-16-00173	cdifficile	Germany	Human	2015	3953977	107575	11	5	8	5	11	9	11	8	5
CLO_AA6858AA	Not Available	cdifficile	Germany	Human	2015	3967116	125967	11	5	8	5	11	9	11	8	5
CLO_AA9029AA	CD21062	cdifficile	China	Human	2015	4105481	3996135	11	5	8	5	11	9	11	8	5
CLO_AA9031AA	CD10010	cdifficile	China	Human	2015	4049580	4049580	11	5	8	5	11	9	11	8	5
CLO_AA9030AA	12038	cdifficile	China	Human	2015	4077502	4066982	11	5	8	5	11	9	11	8	5
CLO_CA5559AA	MMMOSAM:ba20eda0-0f06-48f5-9659-62eca65f907e	cdifficile	United Kingdom	Human	2015	4020281	152528	11	5	8	5	11	9	11	8	5
CLO_CA5787AA	MMMOSAM:14191151-194a-42af-b3f4-971799642a19	cdifficile	United Kingdom	Human	2015	3973729	163558	11	5	8	5	11	9	11	8	5
CLO_CA3335AA	PFECD0117	cdifficile	Not Available	Human	2015	3967346	229698	11	5	8	5	11	9	11	8	5
CLO_AA7920AA	SE21C	cdifficile	Australia	Swine	2015	3921203	242086	280	5	8	5	27	15	28	8	5
CLO_AA7926AA	AM0014	cdifficile	Australia	Human	2015	4161673	282363	392	5	8	5	11	15	29	8	5
CLO_CA5636AA	MMMOSAM:8094bba9-e046-4866-8c98-71da92c9da01	cdifficile	United Kingdom	Human	2015	3995956	156636	11	5	8	5	11	9	11	8	5
CLO_CA3334AA	PFECD0127	cdifficile	Not Available	Human	2015	3882505	176524	11	5	8	5	11	9	11	8	5
CLO_BA7022AA	C150	cdifficile	Thailand	Human	2015	4049872	157207	11	5	8	5	11	9	11	8	5
CLO_CA3576AA	PFECD0262	cdifficile	Not Available	Human	2015	3950083	229744	11	5	8	5	11	9	11	8	5
CLO_CA7320AA	2021EL-00438	cdifficile	United States	Human	2015	3999859	23718	11	5	8	5	11	9	11	8	5
CLO_BA8554AA	ST2_69	cdifficile	United States	Human	2015	4079933	92354	393	5	8	5	1	9	11	3	5
CLO_AA7404AA	CD-17-00189	cdifficile	Spain	Human	2015	3982236	125961	11	5	8	5	11	9	11	8	5
CLO_BA7459AA	Cdiff_Madrid_WGS_Project_189	cdifficile	Spain	Human	2015	3966062	135767	11	5	8	5	11	9	11	8	5
CLO_CA5552AA	MMMOSAM:c42eabdb-25d9-4069-9f1a-ae66752f6431	cdifficile	United Kingdom	Human	2015	3974339	140815	11	5	8	5	11	9	11	8	5
CLO_CA5740AA	MMMOSAM:34330bf1-cdcc-41a7-839c-2856e119689f	cdifficile	United Kingdom	Human	2015	3974643	162797	11	5	8	5	11	9	11	8	5
CLO_CA5662AA	MMMOSAM:66f53693-ed0a-4e24-bd2e-db606ef84d7b	cdifficile	United Kingdom	Human	2015	3982047	164619	11	5	8	5	11	9	11	8	5
CLO_CA5752AA	MMMOSAM:2e46e8eb-9ae2-4ede-aadd-781ff8ebbb16	cdifficile	United Kingdom	Human	2015	3979529	147636	11	5	8	5	11	9	11	8	5
CLO_CA5506AA	MMMOSAM:e507d88f-e35e-42db-9b08-64542fb2184b	cdifficile	United Kingdom	Human	2015	3976665	152818	11	5	8	5	11	9	11	8	5
CLO_BA7637AA	Cdiff_Madrid_WGS_Project_2	cdifficile	Spain	Human	2015	3961005	141635	11	5	8	5	11	9	11	8	5
CLO_CA5775AA	MMMOSAM:20aaae88-03c3-43af-a836-7cbef84092a2	cdifficile	United Kingdom	Human	2015	3978680	162797	11	5	8	5	11	9	11	8	5
CLO_CA5771AA	MMMOSAM:2160cf0c-1708-44ce-8a11-d5e4cbb233e9	cdifficile	United Kingdom	Human	2015	3979738	162796	11	5	8	5	11	9	11	8	5
CLO_BA7638AA	Cdiff_Madrid_WGS_Project_1	cdifficile	Spain	Human	2015	3958285	125799	11	5	8	5	11	9	11	8	5
CLO_BA7635AA	Cdiff_Madrid_WGS_Project_4	cdifficile	Spain	Human	2015	3995097	125582	11	5	8	5	11	9	11	8	5
CLO_AA7225AA	CD-17-00002	cdifficile	Spain	Human	2015	3982050	147415	11	5	8	5	11	9	11	8	5
CLO_BA7632AA	Cdiff_Madrid_WGS_Project_7	cdifficile	Spain	Human	2015	3959637	140739	11	5	8	5	11	9	11	8	5
CLO_AA6833AA	Not Available	cdifficile	Germany	Human	2015	3984459	134002	11	5	8	5	11	9	11	8	5
CLO_BA9814AA	CD-16-00148	cdifficile	Germany	Human	2015	3976153	140881	11	5	8	5	11	9	11	8	5
CLO_AA7224AA	CD-17-00001	cdifficile	Spain	Human	2015	3961455	141272	11	5	8	5	11	9	11	8	5
CLO_AA7227AA	CD-17-00004	cdifficile	Spain	Human	2015	4015009	134256	11	5	8	5	11	9	11	8	5
CLO_AA7230AA	CD-17-00007	cdifficile	Spain	Human	2015	3973810	125861	11	5	8	5	11	9	11	8	5
CLO_BA7625AA	Cdiff_Madrid_WGS_Project_15	cdifficile	Spain	Human	2015	4036162	125903	11	5	8	5	11	9	11	8	5
CLO_AA7238AA	CD-17-00015	cdifficile	Spain	Human	2015	4057815	140981	11	5	8	5	11	9	11	8	5
CLO_CA5730AA	MMMOSAM:3968caae-670e-4781-bbef-0ed19ae1bb04	cdifficile	United Kingdom	Human	2015	4040077	156794	11	5	8	5	11	9	11	8	5
CLO_BA7445AA	Cdiff_Madrid_WGS_Project_206	cdifficile	Spain	Human	2015	4069485	31527	11	5	8	5	11	9	11	8	5
CLO_BA7021AA	E001	cdifficile	Australia	Swine	2015	4041273	163417	11	5	8	5	11	9	11	8	5
CLO_BA7019AA	E003	cdifficile	Australia	Swine	2015	4037872	165268	11	5	8	5	11	9	11	8	5
CLO_BA7018AA	E004	cdifficile	Australia	Swine	2015	4039511	247617	11	5	8	5	11	9	11	8	5
CLO_CA3336AA	PFECD0096	cdifficile	Not Available	Human	2015	3983433	187723	11	5	8	5	11	9	11	8	5
CLO_CA3584AA	PFECD0338	cdifficile	Not Available	Human	2015	3982020	146621	161	5	8	5	11	9	11	21	5
CLO_AA7925AA	AM0021	cdifficile	Australia	Human	2015	4068209	263082	387	31	8	5	26	15	29	8	5
CLO_AA6851AA	Not Available	cdifficile	Germany	Human	2015	4028866	148310	11	5	8	5	11	9	11	8	5
CLO_BA7628AA	Cdiff_Madrid_WGS_Project_11	cdifficile	Spain	Human	2015	3958904	133680	11	5	8	5	11	9	11	8	5
CLO_BA9797AA	CD-16-00166	cdifficile	Germany	Human	2015	4016027	141173	11	5	8	5	11	9	11	8	5
CLO_AA7234AA	CD-17-00011	cdifficile	Spain	Human	2015	3985309	140976	11	5	8	5	11	9	11	8	5
CLO_AA7986AA	0000-0056-5009	cdifficile	United States	Human	2015	4082769	111469	11	5	8	5	11	9	11	8	5
CLO_BA7026AA	C146	cdifficile	Australia	Human	2015	4131206	162841	11	5	8	5	11	9	11	8	5
CLO_BA7017AA	E005	cdifficile	Australia	Swine	2015	4054900	55634	11	5	8	5	11	9	11	8	5
CLO_CA3337AA	PFECD0085	cdifficile	Not Available	Human	2015	4066829	163571	11	5	8	5	11	9	11	8	5
CLO_BA7633AA	Cdiff_Madrid_WGS_Project_6	cdifficile	Spain	Human	2015	4019153	127365	11	5	8	5	11	9	11	8	5
CLO_CA3339AA	PFECD0132	cdifficile	Not Available	Human	2015	4072333	140881	11	5	8	5	11	9	11	8	5
CLO_AA7407AA	CD-17-00194	cdifficile	Spain	Human	2015	4065859	133978	11	5	8	5	11	9	11	8	5
CLO_AA7229AA	CD-17-00006	cdifficile	Spain	Human	2015	4043840	140524	11	5	8	5	11	9	11	8	5
CLO_BA7456AA	Cdiff_Madrid_WGS_Project_194	cdifficile	Spain	Human	2015	4052139	133792	11	5	8	5	11	9	11	8	5
CLO_CA7335AA	2021EL-00457	cdifficile	United States	Human	2015	4056652	118631	11	5	8	5	11	9	11	8	5
CLO_CA3352AA	PFECD0115	cdifficile	Not Available	Human	2015	3996794	162841	11	5	8	5	11	9	11	8	5
CLO_BA7611AA	Cdiff_Madrid_WGS_Project_28	cdifficile	Spain	Human	2015	4134372	134081	11	5	8	5	11	9	11	8	5
CLO_CA3350AA	PFECD0082	cdifficile	Not Available	Human	2015	3995956	162825	11	5	8	5	11	9	11	8	5
CLO_BA7596AA	Cdiff_Madrid_WGS_Project_44	cdifficile	Spain	Human	2015	4009153	134081	11	5	8	5	11	9	11	8	5
CLO_AA7188AA	f19d5400-8fae-11e6-95da-3c4a9275d6c8	cdifficile	United States	Human	2015	4107803	139393	11	5	8	5	11	9	11	8	5
CLO_AA7251AA	CD-17-00028	cdifficile	Spain	Human	2015	4063899	133687	11	5	8	5	11	9	11	8	5
CLO_CA3351AA	PFECD0133	cdifficile	Not Available	Human	2015	4049977	163496	11	5	8	5	11	9	11	8	5
CLO_CA3347AA	PFECD0136	cdifficile	Not Available	Human	2015	4045877	163397	11	5	8	5	11	9	11	8	5
CLO_AA7266AA	CD-17-00044	cdifficile	Spain	Human	2015	4035553	133954	11	5	8	5	11	9	11	8	5
CLO_CA5750AA	MMMOSAM:2e52d38c-42a6-4cbf-9a43-7a80c77ed012	cdifficile	United Kingdom	Human	2015	4030687	152818	11	5	8	5	11	9	11	8	5
CLO_AA7262AA	CD-17-00040	cdifficile	Spain	Human	2015	4083593	128295	11	5	8	5	11	9	11	8	5
CLO_CA3348AA	PFECD0118	cdifficile	Not Available	Human	2015	4066762	187765	11	5	8	5	11	9	11	8	5
CLO_CA5780AA	MMMOSAM:1b8f6b83-c7e1-40d5-8d4a-05c1f84c2546	cdifficile	United Kingdom	Human	2015	4041739	152537	11	5	8	5	11	9	11	8	5
CLO_CA3353AA	PFECD0114	cdifficile	Not Available	Human	2015	4064931	152818	11	5	8	5	11	9	11	8	5
CLO_CA5565AA	MMMOSAM:b65963f3-7bfb-457f-9b95-141ee7a731c8	cdifficile	United Kingdom	Human	2015	4041048	152537	11	5	8	5	11	9	11	8	5
CLO_CA5797AA	MMMOSAM:0a872b35-dd15-4535-8f1b-773fba8e0efb	cdifficile	United Kingdom	Human	2015	4066203	147278	11	5	8	5	11	9	11	8	5
CLO_CA7342AA	2021EL-00451	cdifficile	United States	Human	2015	4050549	125602	11	5	8	5	11	9	11	8	5
CLO_CA5627AA	MMMOSAM:877ba8f2-c8bc-4945-8cec-2ccdd14e7e85	cdifficile	United Kingdom	Human	2015	4065960	152818	11	5	8	5	11	9	11	8	5
CLO_CA5648AA	MMMOSAM:733a924a-5a3a-4961-a90a-ccf36eaf869b	cdifficile	United Kingdom	Human	2015	4067726	186702	11	5	8	5	11	9	11	8	5
CLO_CA5661AA	MMMOSAM:67674c17-182f-4ee2-ba00-ea0efaba2e5f	cdifficile	United Kingdom	Human	2015	4048696	152818	11	5	8	5	11	9	11	8	5
CLO_CA5544AA	MMMOSAM:cc9c7b43-67e8-4700-b033-21d0003b2519	cdifficile	United Kingdom	Human	2015	4074433	140975	11	5	8	5	11	9	11	8	5
CLO_AA7418AA	CD-17-00206	cdifficile	Spain	Human	2015	4087253	135013	11	5	8	5	11	9	11	8	5
CLO_BA7600AA	Cdiff_Madrid_WGS_Project_40	cdifficile	Spain	Human	2015	4066523	134040	11	5	8	5	11	9	11	8	5
CLO_BA7629AA	Cdiff_Madrid_WGS_Project_10	cdifficile	Spain	Human	2015	4106457	134081	11	5	8	5	11	9	11	8	5
CLO_AA7233AA	CD-17-00010	cdifficile	Spain	Human	2015	4126235	125861	11	5	8	5	11	9	11	8	5
CLO_BA7020AA	E002	cdifficile	Australia	Swine	2015	4072327	20926	11	5	8	5	11	9	11	8	5
CLO_AA7258AA	CD-17-00036	cdifficile	Spain	Human	2015	4141083	128304	11	5	8	5	11	9	11	8	5
CLO_BA7604AA	Cdiff_Madrid_WGS_Project_36	cdifficile	Spain	Human	2015	4122271	133912	11	5	8	5	11	9	11	8	5
CLO_BA7031AA	C141	cdifficile	Australia	Human	2015	4091068	188249	11	5	8	5	11	9	11	8	5
CLO_CA4388AA	CIM-386	cdifficile	United States	Human	2016	3873284	187817	11	5	8	5	11	9	11	8	5
CLO_CA2584AA	20161317	cdifficile	United States	Human	2016	3865291	147343	11	5	8	5	11	9	11	8	5
CLO_CA4599AA	CIM-146	cdifficile	United States	Human	2016	3851175	188230	11	5	8	5	11	9	11	8	5
CLO_BA0060AA	H074	cdifficile	United States	Human	2016	3876222	152818	11	5	8	5	11	9	11	8	5
CLO_CA4567AA	CIM-180	cdifficile	United States	Human	2016	3929139	230060	11	5	8	5	11	9	11	8	5
CLO_BA0046AA	S029	cdifficile	United States	Human	2016	3917624	144599	11	5	8	5	11	9	11	8	5
CLO_CA0720AA	TUM19255	cdifficile	Japan	Human	2016	3751840	20006	11	5	8	5	11	9	11	8	5
CLO_CA9688AA	SAT16-206	cdifficile	France	Human	2016	3929413	140815	11	5	8	5	11	9	11	8	5
CLO_CA3107AA	AR-1077	cdifficile	United States	Human	2016	3919070	62885	11	5	8	5	11	9	11	8	5
CLO_CA4514AA	CIM-240	cdifficile	United States	Human	2016	3930273	308107	11	5	8	5	11	9	11	8	5
CLO_BA7540AA	Cdiff_Madrid_WGS_Project_101	cdifficile	Spain	Human	2016	3908493	140739	11	5	8	5	11	9	11	8	5
CLO_CA3429AA	PFECD0380	cdifficile	Not Available	Human	2016	3930031	141220	11	5	8	5	11	9	11	8	5
CLO_BA7519AA	Cdiff_Madrid_WGS_Project_123	cdifficile	Spain	Human	2016	3907339	141127	11	5	8	5	11	9	11	8	5
CLO_AA7344AA	CD-17-00123	cdifficile	Spain	Human	2016	3925881	141050	11	5	8	5	11	9	11	8	5
CLO_AA7362AA	CD-17-00142	cdifficile	Spain	Human	2016	3933038	141656	11	5	8	5	11	9	11	8	5
CLO_CA6314AA	305393-16	cdifficile	Switzerland	Human	2016	3925952	152413	11	5	8	5	11	9	11	8	5
CLO_AA7341AA	CD-17-00120	cdifficile	Spain	Human	2016	3932499	162976	11	5	8	5	11	9	11	8	5
CLO_BA7522AA	Cdiff_Madrid_WGS_Project_120	cdifficile	Spain	Human	2016	3906266	140739	11	5	8	5	11	9	11	8	5
CLO_BA7524AA	Cdiff_Madrid_WGS_Project_118	cdifficile	Spain	Human	2016	3919517	141054	11	5	8	5	11	9	11	8	5
CLO_BA7503AA	Cdiff_Madrid_WGS_Project_142	cdifficile	Spain	Human	2016	3906894	141127	11	5	8	5	11	9	11	8	5
CLO_AA7323AA	CD-17-00101	cdifficile	Spain	Human	2016	3931293	130587	11	5	8	5	11	9	11	8	5
CLO_AA7339AA	CD-17-00118	cdifficile	Spain	Human	2016	3948124	141864	11	5	8	5	11	9	11	8	5
CLO_CA6792AA	2021EL-00708	cdifficile	United States	Human	2016	3972973	24665	11	5	8	5	11	9	11	8	5
CLO_CA5386AA	M2016019873	cdifficile	United States	Human	2016	3906030	26125	11	5	8	5	11	9	11	8	5
CLO_CA9700AA	SAT16-185	cdifficile	France	Human	2016	3926968	102489	11	5	8	5	11	9	11	8	5
CLO_CA6797AA	2021EL-00703	cdifficile	United States	Human	2016	4037326	118693	11	5	8	5	11	9	11	8	5
CLO_CA6779AA	2021EL-00660	cdifficile	United States	Human	2016	3887506	125602	11	5	8	5	11	9	11	8	5
CLO_CA4449AA	CIM-319	cdifficile	United States	Human	2016	3889837	188230	11	5	8	5	11	9	11	8	5
CLO_CA5387AA	M2016019867	cdifficile	United States	Human	2016	4037445	118694	11	5	8	5	11	9	11	8	5
CLO_CA4424AA	CIM-345	cdifficile	United States	Human	2016	3891969	188230	11	5	8	5	11	9	11	8	5
CLO_CA5388AA	M2016019799	cdifficile	United States	Human	2016	3886868	125602	11	5	8	5	11	9	11	8	5
CLO_CA5389AA	M2016019760	cdifficile	United States	Human	2016	4036968	141007	11	5	8	5	11	9	11	8	5
CLO_CA6880AA	2021EL-00625	cdifficile	United States	Human	2016	4037562	141007	11	5	8	5	11	9	11	8	5
CLO_AA7349AA	CD-17-00128	cdifficile	Spain	Human	2016	4020518	140894	11	5	8	5	11	9	11	8	5
CLO_CA9765AA	SAT16-114	cdifficile	France	Human	2016	3926729	37822	11	5	8	5	11	9	11	8	5
CLO_BA0047AA	S010	cdifficile	United States	Human	2016	4113131	134068	11	5	8	5	11	9	11	8	5
CLO_BA0048AA	S009	cdifficile	United States	Human	2016	4112245	142007	11	5	8	5	11	9	11	8	5
CLO_CA4237AA	CIM-099	cdifficile	United States	Human	2016	3956469	210379	11	5	8	5	11	9	11	8	5
CLO_CA4537AA	CIM-209	cdifficile	United States	Human	2016	3948970	163472	11	5	8	5	11	9	11	8	5
CLO_BA7514AA	Cdiff_Madrid_WGS_Project_128	cdifficile	Spain	Human	2016	3983952	111873	11	5	8	5	11	9	11	8	5
CLO_CA5394AA	M2016019875	cdifficile	United States	Human	2016	4031875	73305	11	5	8	5	11	9	11	8	5
CLO_CA4431AA	CIM-036	cdifficile	United States	Human	2016	3908194	180816	11	5	8	5	11	9	11	8	5
CLO_CA4370AA	CIM-407	cdifficile	United States	Human	2016	3953228	163453	11	5	8	5	11	9	11	8	5
CLO_CA0730AA	TUM19244	cdifficile	Japan	Human	2016	3643242	14359	11	5	8	5	11	9	11	8	5
CLO_CA4576AA	CIM-170	cdifficile	United States	Human	2016	3965699	147345	11	5	8	5	11	9	11	8	5
CLO_BA0064AA	H294	cdifficile	United States	Human	2016	3986571	141469	11	5	8	5	11	9	11	8	5
CLO_AA7316AA	CD-17-00094	cdifficile	Spain	Human	2016	3983950	130541	11	5	8	5	11	9	11	8	5
CLO_CA3434AA	PFECD0384	cdifficile	Not Available	Human	2016	3984299	152775	11	5	8	5	11	9	11	8	5
CLO_CA9753AA	SAT16-125	cdifficile	France	Human	2016	3918751	91931	11	5	8	5	11	9	11	8	5
CLO_BA7547AA	Cdiff_Madrid_WGS_Project_94	cdifficile	Spain	Human	2016	3965428	125582	11	5	8	5	11	9	11	8	5
CLO_CA3431AA	PFECD0363	cdifficile	Not Available	Human	2016	3984094	141172	11	5	8	5	11	9	11	8	5
CLO_BA0063AA	H333	cdifficile	United States	Human	2016	3952907	134115	11	5	8	5	11	9	11	8	5
CLO_BA7462AA	Cdiff_Madrid_WGS_Project_185	cdifficile	Spain	Human	2016	3995634	134018	11	5	8	5	11	9	11	8	5
CLO_CA6816AA	2021EL-00685	cdifficile	United States	Human	2016	3940617	27669	11	5	8	5	11	9	11	8	5
CLO_BA0059AA	H180	cdifficile	United States	Human	2016	3979922	148045	11	5	8	5	11	9	11	8	5
CLO_CA9628AA	SAT16-65	cdifficile	France	Human	2016	3985013	138539	11	5	8	5	11	9	11	8	5
CLO_CA9635AA	SAT16-57	cdifficile	France	Human	2016	3973722	152818	11	5	8	5	11	9	11	8	5
CLO_BA7053AA	C109	cdifficile	Australia	Human	2016	3983534	141100	11	5	8	5	11	9	11	8	5
CLO_BA7051AA	C111	cdifficile	Australia	Human	2016	3983495	162796	11	5	8	5	11	9	11	8	5
CLO_CA4460AA	CIM-306	cdifficile	United States	Human	2016	3974295	148927	11	5	8	5	11	9	11	8	5
CLO_CA9634AA	SAT16-58	cdifficile	France	Human	2016	3981741	125602	11	5	8	5	11	9	11	8	5
CLO_BA7050AA	C112	cdifficile	Australia	Human	2016	3983112	147505	11	5	8	5	11	9	11	8	5
CLO_AA7637AA	CD-17-00641	cdifficile	Spain	Human	2016	3989550	139075	11	5	8	5	11	9	11	8	5
CLO_AA7661AA	CD-17-00665	cdifficile	Spain	Human	2016	4000523	141081	11	5	8	5	11	9	11	8	5
CLO_AA7401AA	CD-17-00185	cdifficile	Spain	Human	2016	3992080	142332	11	5	8	5	11	9	11	8	5
CLO_CA6810AA	2021EL-00691	cdifficile	United States	Human	2016	4047353	125608	11	5	8	5	11	9	11	8	5
CLO_CA5396AA	M2016019847	cdifficile	United States	Human	2016	3951308	30092	11	5	8	5	11	9	11	8	5
CLO_CA3101AA	AR-1083	cdifficile	United States	Human	2016	3959863	54149	11	5	8	5	11	9	11	8	5
CLO_CA9754AA	SAT16-124	cdifficile	France	Human	2016	3980016	130441	11	5	8	5	11	9	11	8	5
CLO_AA7663AA	CD-17-00667	cdifficile	Spain	Human	2016	3989406	125967	11	5	8	5	11	9	11	8	5
CLO_CA5395AA	M2016019853	cdifficile	United States	Human	2016	4047980	125608	11	5	8	5	11	9	11	8	5
CLO_AA7650AA	CD-17-00654	cdifficile	Spain	Human	2016	3974727	125878	11	5	8	5	11	9	11	8	5
CLO_CA5391AA	M2016019466	cdifficile	United States	Human	2016	3964309	140881	11	5	8	5	11	9	11	8	5
CLO_CA7291AA	2021EL-00524	cdifficile	United States	Human	2016	3964783	148113	11	5	8	5	11	9	11	8	5
CLO_CA9643AA	SAT16-49	cdifficile	France	Human	2016	3986616	142078	11	5	8	5	11	9	11	8	5
CLO_CA9738AA	SAT16-14	cdifficile	France	Human	2016	3987265	125658	11	5	8	5	11	9	11	8	5
CLO_AA7413AA	CD-17-00201	cdifficile	Spain	Human	2016	3980412	127743	11	5	8	5	11	9	11	8	5
CLO_CA3426AA	PFECD0441	cdifficile	Not Available	Human	2016	4051840	140881	11	5	8	5	11	9	11	8	5
CLO_BA7054AA	C108	cdifficile	Australia	Human	2016	4091673	152818	11	5	8	5	11	9	11	8	5
CLO_BA7052AA	C110	cdifficile	Australia	Human	2016	4068800	147505	11	5	8	5	11	9	11	8	5
CLO_AA7654AA	CD-17-00658	cdifficile	Spain	Human	2016	4041108	141099	11	5	8	5	11	9	11	8	5
CLO_BA0045AA	S031	cdifficile	United States	Human	2016	4113613	133773	11	5	8	5	11	9	11	8	5
CLO_BA7520AA	Cdiff_Madrid_WGS_Project_122	cdifficile	Spain	Human	2016	4056822	119908	11	5	8	5	11	9	11	8	5
CLO_AA7343AA	CD-17-00122	cdifficile	Spain	Human	2016	4078792	125907	11	5	8	5	11	9	11	8	5
CLO_CA3430AA	PFECD0365	cdifficile	Not Available	Human	2016	4039127	141147	11	5	8	5	11	9	11	8	5
CLO_BA7537AA	Cdiff_Madrid_WGS_Project_105	cdifficile	Spain	Human	2016	4021742	140805	11	5	8	5	11	9	11	8	5
CLO_AA7639AA	CD-17-00643	cdifficile	Spain	Human	2016	4124855	138636	11	5	8	5	11	9	11	8	5
CLO_AA7326AA	CD-17-00105	cdifficile	Spain	Human	2016	4007431	133916	11	5	8	5	11	9	11	8	5
CLO_AA7651AA	CD-17-00655	cdifficile	Spain	Human	2016	4080680	152910	11	5	8	5	11	9	11	8	5
CLO_BA7450AA	Cdiff_Madrid_WGS_Project_201	cdifficile	Spain	Human	2016	4019150	133982	11	5	8	5	11	9	11	8	5
CLO_CA3333AA	PFECD0113	cdifficile	Not Available	Human	2016	4018914	163472	11	5	8	5	11	9	11	8	5
CLO_CA3551AA	PFECD0354	cdifficile	Not Available	Human	2016	4031961	134590	11	5	8	5	11	9	11	8	5
CLO_CA3432AA	PFECD0362	cdifficile	Not Available	Human	2016	4084552	134606	11	5	8	5	11	9	11	8	5
CLO_BA7539AA	Cdiff_Madrid_WGS_Project_102	cdifficile	Spain	Human	2016	4052980	133987	11	5	8	5	11	9	11	8	5
CLO_CA9651AA	SAT16-41	cdifficile	France	Human	2016	4021195	152818	11	5	8	5	11	9	11	8	5
CLO_CA9705AA	SAT16-180-1	cdifficile	France	Human	2016	4039895	147346	11	5	8	5	11	9	11	8	5
CLO_AA6870AA	Not Available	cdifficile	Germany	Human	2016	4128258	96099	11	5	8	5	11	9	11	8	5
CLO_CA9767AA	SAT16-112	cdifficile	France	Human	2016	4025285	141022	11	5	8	5	11	9	11	8	5
CLO_AA7662AA	CD-17-00666	cdifficile	Spain	Human	2016	4103557	125977	11	5	8	5	11	9	11	8	5
CLO_AA7361AA	CD-17-00141	cdifficile	Spain	Human	2016	4073894	140976	11	5	8	5	11	9	11	8	5
CLO_CA9610AA	SAT16-85	cdifficile	France	Human	2016	4020258	140881	11	5	8	5	11	9	11	8	5
CLO_BA7504AA	Cdiff_Madrid_WGS_Project_141	cdifficile	Spain	Human	2016	4050818	134081	11	5	8	5	11	9	11	8	5
CLO_AA7324AA	CD-17-00102	cdifficile	Spain	Human	2016	4078290	134017	11	5	8	5	11	9	11	8	5
CLO_BA9778AA	CD-16-00185	cdifficile	Germany	Human	2016	4117874	119854	11	5	8	5	11	9	11	8	5
CLO_CA9707AA	SAT16-179	cdifficile	France	Human	2016	4038684	145913	11	5	8	5	11	9	11	8	5
CLO_BA7523AA	Cdiff_Madrid_WGS_Project_119	cdifficile	Spain	Human	2016	4036425	140805	11	5	8	5	11	9	11	8	5
CLO_CA4501AA	CIM-257	cdifficile	United States	Human	2016	4049501	165177	11	5	8	5	11	9	11	8	5
CLO_CA9615AA	SAT16-79	cdifficile	France	Human	2016	4023775	135040	11	5	8	5	11	9	11	8	5
CLO_AA7340AA	CD-17-00119	cdifficile	Spain	Human	2016	4060324	141266	11	5	8	5	11	9	11	8	5
CLO_CA9664AA	SAT16-27	cdifficile	France	Human	2016	4022365	140881	11	5	8	5	11	9	11	8	5
CLO_BA7521AA	Cdiff_Madrid_WGS_Project_121	cdifficile	Spain	Human	2016	4053637	128271	11	5	8	5	11	9	11	8	5
CLO_CA3428AA	PFECD0386	cdifficile	Not Available	Human	2016	4040962	187786	11	5	8	5	11	9	11	8	5
CLO_AA7342AA	CD-17-00121	cdifficile	Spain	Human	2016	4061047	134126	11	5	8	5	11	9	11	8	5
CLO_CA9630AA	SAT16-62	cdifficile	France	Human	2016	4022545	141384	11	5	8	5	11	9	11	8	5
CLO_CA9633AA	SAT16-59	cdifficile	France	Human	2016	4113500	141741	11	5	8	5	11	9	11	8	5
CLO_AA7642AA	CD-17-00646	cdifficile	Spain	Human	2016	4101868	86943	11	5	8	5	11	9	11	8	5
CLO_CA3425AA	PFECD0394	cdifficile	Not Available	Human	2016	4302980	180537	11	5	8	5	11	9	11	8	5
CLO_BA7527AA	Cdiff_Madrid_WGS_Project_115	cdifficile	Spain	Human	2016	4120796	125659	11	5	8	5	11	9	11	8	5
CLO_CA3433AA	PFECD0496	cdifficile	Not Available	Human	2016	4136530	152774	11	5	8	5	11	9	11	8	5
CLO_BA7508AA	Cdiff_Madrid_WGS_Project_134	cdifficile	Spain	Human	2016	4120953	120985	11	5	8	5	11	9	11	8	5
CLO_BA7507AA	Cdiff_Madrid_WGS_Project_135	cdifficile	Spain	Human	2016	4120683	128111	11	5	8	5	11	9	11	8	5
CLO_AA7336AA	CD-17-00115	cdifficile	Spain	Human	2016	4147368	124374	11	5	8	5	11	9	11	8	5
CLO_AA7356AA	CD-17-00135	cdifficile	Spain	Human	2016	4140646	125907	11	5	8	5	11	9	11	8	5
CLO_AA7355AA	CD-17-00134	cdifficile	Spain	Human	2016	4147958	134017	11	5	8	5	11	9	11	8	5
CLO_CA4374AA	CIM-401	cdifficile	United States	Human	2016	4177731	152818	11	5	8	5	11	9	11	8	5
CLO_CA8803AA	2020HQ-00022	cdifficile	United States	Human	2017	3868609	141172	11	5	8	5	11	9	11	8	5
CLO_CA6305AA	301729-17	cdifficile	Switzerland	Human	2017	3858432	147347	11	5	8	5	11	9	11	8	5
CLO_CA6294AA	304453-17	cdifficile	Switzerland	Human	2017	3898961	152818	11	5	8	5	11	9	11	8	5
CLO_BA8845AA	MT5027	cdifficile	United States	Human	2017	3930390	152818	11	5	8	5	11	9	11	8	5
CLO_CA6292AA	304598-17	cdifficile	Switzerland	Human	2017	3928946	141245	11	5	8	5	11	9	11	8	5
CLO_CA6304AA	301875-17	cdifficile	Switzerland	Human	2017	3981328	152441	11	5	8	5	11	9	11	8	5
CLO_AA9197AA	0000-0074-7313-V1244	cdifficile	United States	Human	2017	3988242	72753	316	5	8	5	27	15	29	23	5
CLO_BA0105AA	0000-0075-3786	cdifficile	United States	Human	2017	3993394	166120	316	5	8	5	27	15	29	23	5
CLO_AA8021AA	17.8102	cdifficile	United Kingdom	Human	2017	3949968	128634	11	5	8	5	11	9	11	8	5
CLO_AA8019AA	17.8102	cdifficile	United Kingdom	Human	2017	3964916	124210	11	5	8	5	11	9	11	8	5
CLO_AA8020AA	17.8102	cdifficile	United Kingdom	Human	2017	3944762	125652	11	5	8	5	11	9	11	8	5
CLO_CA8806AA	2020HQ-00019	cdifficile	United States	Human	2017	3887581	99373	11	5	8	5	11	9	11	8	5
CLO_AA9140AA	0000-0076-8915	cdifficile	United States	Human	2017	3875134	102172	11	5	8	5	11	9	11	8	5
CLO_CA8763AA	2020HQ-00060	cdifficile	United States	Human	2017	3921665	134026	11	5	8	5	11	9	11	8	5
CLO_CA8242AA	0000-0081-4521	cdifficile	United States	Human	2017	3966373	188249	11	5	8	5	11	9	11	8	5
CLO_CA8789AA	2020HQ-00034	cdifficile	United States	Human	2017	3953653	87658	11	5	8	5	11	9	11	8	5
CLO_CA8203AA	0000-0081-4862	cdifficile	United States	Human	2017	3960845	152818	11	5	8	5	11	9	11	8	5
CLO_AA9113AA	0000-0072-2033	cdifficile	United States	Human	2017	3995214	55026	11	5	8	5	11	9	11	8	5
CLO_CA4674AA	HA32	cdifficile	United States	Human	2017	3980702	95901	11	5	8	5	11	9	11	8	5
CLO_CA4677AA	HA31	cdifficile	United States	Human	2017	3980630	134026	11	5	8	5	11	9	11	8	5
CLO_CA8213AA	0000-0081-5031	cdifficile	United States	Human	2017	3977025	147343	11	5	8	5	11	9	11	8	5
CLO_CA8239AA	0000-0081-4522	cdifficile	United States	Human	2017	3976603	140903	11	5	8	5	11	9	11	8	5
CLO_CA8236AA	0000-0081-5029	cdifficile	United States	Human	2017	3976325	147343	11	5	8	5	11	9	11	8	5
CLO_AA9021AA	0000-0071-2777	cdifficile	United States	Human	2017	3977783	115994	11	5	8	5	11	9	11	8	5
CLO_CA8201AA	0000-0081-5028	cdifficile	United States	Human	2017	3979384	140816	11	5	8	5	11	9	11	8	5
CLO_BA8914AA	SH840	cdifficile	United States	Human	2017	3962257	152818	11	5	8	5	11	9	11	8	5
CLO_CA8238AA	0000-0081-5030	cdifficile	United States	Human	2017	4003529	128337	11	5	8	5	11	9	11	8	5
CLO_BA9110AA	SH813	cdifficile	United States	Human	2017	4126954	147004	11	5	8	5	11	9	11	8	5
CLO_BA8799AA	SH591	cdifficile	United States	Human	2017	3981064	152814	11	5	8	5	11	9	11	8	5
CLO_AA9027AA	0000-0075-7675	cdifficile	United States	Human	2017	3973196	60657	11	5	8	5	11	9	11	8	5
CLO_CA5392AA	M2017011671	cdifficile	United States	Human	2017	4052075	34530	11	5	8	5	11	9	11	8	5
CLO_CA7202AA	2021EL-00806	cdifficile	United States	Human	2017	4051102	34621	11	5	8	5	11	9	11	8	5
CLO_CA6323AA	300789-17	cdifficile	Switzerland	Human	2017	3981916	162796	11	5	8	5	11	9	11	8	5
CLO_CA3315AA	PFECD0506	cdifficile	Not Available	Human	2017	4014955	180880	11	5	8	5	11	9	11	8	5
CLO_CA3367AA	PFECD0487	cdifficile	Not Available	Human	2017	3979658	141173	11	5	8	5	11	9	11	8	5
CLO_CA0345AA	D17-MD166	cdifficile	France	Soil_Dust	2017	4013803	140571	11	5	8	5	11	9	11	8	5
CLO_CA0344AA	D17-MD174	cdifficile	France	Soil_Dust	2017	4009435	125626	11	5	8	5	11	9	11	8	5
CLO_CA4682AA	HA13	cdifficile	United States	Human	2017	3981135	134068	11	5	8	5	11	9	11	8	5
CLO_CA0346AA	D17-MD162	cdifficile	France	Soil_Dust	2017	4018494	141166	11	5	8	5	11	9	11	8	5
CLO_CA0343AA	D17-MD178	cdifficile	France	Soil_Dust	2017	4007090	125547	11	5	8	5	11	9	11	8	5
CLO_CA0342AA	D17-MD17	cdifficile	France	Soil_Dust	2017	4014216	140582	11	5	8	5	11	9	11	8	5
CLO_CA0341AA	D17-MD20	cdifficile	France	Soil_Dust	2017	4015122	129196	11	5	8	5	11	9	11	8	5
CLO_CA0351AA	D17-MD14	cdifficile	France	Soil_Dust	2017	4009741	128480	11	5	8	5	11	9	11	8	5
CLO_CA0352AA	D17-MD08	cdifficile	France	Soil_Dust	2017	4008189	140857	11	5	8	5	11	9	11	8	5
CLO_CA0435AA	CD07814	cdifficile	United States	Human	2017	4226733	4180658	11	5	8	5	11	9	11	8	5
CLO_CA4676AA	HA75	cdifficile	United States	Human	2017	4054166	64484	11	5	8	5	11	9	11	8	5
CLO_BA0141AA	0000-0075-3456	cdifficile	United States	Human	2017	4202648	91470	11	5	8	5	11	9	11	8	5
CLO_BA0485AA	0000-0072-7628	cdifficile	United States	Human	2017	4112337	42053	11	5	8	5	11	9	11	8	5
CLO_CA0349AA	D17-MD131	cdifficile	France	Soil_Dust	2017	4054716	128381	11	5	8	5	11	9	11	8	5
CLO_CA6281AA	305742-Mo2-17	cdifficile	Switzerland	Human	2017	4055428	162797	11	5	8	5	11	9	11	8	5
CLO_CA0335AA	D17-MD112	cdifficile	France	Soil_Dust	2017	4016189	139071	11	5	8	5	11	9	11	8	5
CLO_CA0336AA	D17-MD109	cdifficile	France	Soil_Dust	2017	4011340	110682	11	5	8	5	11	9	11	8	5
CLO_CA6299AA	302862-17	cdifficile	Switzerland	Human	2017	4073724	152818	11	5	8	5	11	9	11	8	5
CLO_CA0348AA	D17-MD135	cdifficile	France	Soil_Dust	2017	4050606	148108	11	5	8	5	11	9	11	8	5
CLO_CA0337AA	D17-MD103	cdifficile	France	Soil_Dust	2017	4021622	141162	11	5	8	5	11	9	11	8	5
CLO_CA6326AA	300482-17	cdifficile	Switzerland	Human	2017	4037335	141088	11	5	8	5	11	9	11	8	5
CLO_AA9127AA	0000-0076-3872	cdifficile	United States	Human	2017	4014033	77981	11	5	8	5	11	9	11	8	5
CLO_CA0347AA	D17-MD141	cdifficile	France	Soil_Dust	2017	4049087	141684	11	5	8	5	11	9	11	8	5
CLO_AA9126AA	0000-0076-6893	cdifficile	United States	Human	2017	4018113	94727	11	5	8	5	11	9	11	8	5
CLO_CA4778AA	HB152	cdifficile	United States	Human	2017	4028496	33819	11	5	8	5	11	9	11	8	5
CLO_CA0338AA	D17-MD99	cdifficile	France	Soil_Dust	2017	4025537	141097	11	5	8	5	11	9	11	8	5
CLO_AA9128AA	0000-0076-3871	cdifficile	United States	Human	2017	4044398	70447	11	5	8	5	11	9	11	8	5
CLO_CA6300AA	302451-17	cdifficile	Switzerland	Human	2017	4023051	140881	11	5	8	5	11	9	11	8	5
CLO_CA5397AA	M2017012854	cdifficile	United States	Human	2017	4124184	31249	11	5	8	5	11	9	11	8	5
CLO_CA0350AA	D17-MD126	cdifficile	France	Soil_Dust	2017	4032682	116653	11	5	8	5	11	9	11	8	5
CLO_CA4678AA	HA44	cdifficile	United States	Human	2017	4002369	80390	11	5	8	5	11	9	11	8	5
CLO_BA0309AA	0000-0073-3719	cdifficile	United States	Human	2017	4025377	52638	11	5	8	5	11	9	11	8	5
CLO_CA6254AA	304936-Mo1-17	cdifficile	Switzerland	Human	2017	4102390	134068	11	5	8	5	11	9	11	8	5
CLO_CA6297AA	303542-17	cdifficile	Switzerland	Human	2017	4341197	126204	11	5	8	5	11	9	11	8	5
CLO_CA4768AA	HB136	cdifficile	United States	Human	2017	4132683	122770	11	5	8	5	11	9	11	8	5
CLO_CA6318AA	301402-17	cdifficile	Switzerland	Human	2017	4197960	134114	11	5	8	5	11	9	11	8	5
CLO_CA6270AA	301699-18	cdifficile	Switzerland	Human	2018	3873953	147481	11	5	8	5	11	9	11	8	5
CLO_CA6273AA	301297-18	cdifficile	Switzerland	Human	2018	3853167	152818	11	5	8	5	11	9	11	8	5
CLO_CA8416AA	2022EL-00078	cdifficile	United States	Human	2018	3922671	152818	11	5	8	5	11	9	11	8	5
CLO_AA8989AA	SMG-19-11	cdifficile	United Kingdom	Human	2018	3919105	47368	11	5	8	5	11	9	11	8	5
CLO_CA6484AA	MT4899	cdifficile	United States	Human	2018	3930478	152817	11	5	8	5	11	9	11	8	5
CLO_CA6486AA	MHS-156	cdifficile	United States	Human	2018	3929254	152818	11	5	8	5	11	9	11	8	5
CLO_CA6485AA	MT4854	cdifficile	United States	Human	2018	3928294	162798	11	5	8	5	11	9	11	8	5
CLO_CA6483AA	MT5121	cdifficile	United States	Human	2018	3929132	162797	11	5	8	5	11	9	11	8	5
CLO_CA6264AA	302818-18	cdifficile	Switzerland	Human	2018	3923231	147345	11	5	8	5	11	9	11	8	5
CLO_AA8990AA	SMG-19-16	cdifficile	United Kingdom	Human	2018	3926461	63940	11	5	8	5	11	9	11	8	5
CLO_CA7137AA	2021EL-00984	cdifficile	United States	Human	2018	3922252	57499	11	5	8	5	11	9	11	8	5
CLO_BA9336AA	CD08314	cdifficile	United States	Human	2018	3886186	26094	11	5	8	5	11	9	11	8	5
CLO_CA8365AA	2022EL-00043	cdifficile	United States	Human	2018	3933425	147345	11	5	8	5	11	9	11	8	5
CLO_CA6548AA	ZZV18-9318	cdifficile	Italy	Plant	2018	4040783	125608	11	5	8	5	11	9	11	8	5
CLO_CA8368AA	2022EL-00040	cdifficile	United States	Human	2018	4026862	152818	11	5	8	5	11	9	11	8	5
CLO_CA6540AA	ZZV18-9385	cdifficile	Poland	Plant	2018	4030568	203265	11	5	8	5	11	9	11	8	5
CLO_CA6310AA	300606-18	cdifficile	Switzerland	Human	2018	3956086	139652	11	5	8	5	11	9	11	8	5
CLO_CA7173AA	2021EL-00919	cdifficile	United States	Human	2018	3947649	152818	11	5	8	5	11	9	11	8	5
CLO_CA6306AA	300944-18	cdifficile	Switzerland	Human	2018	3959879	146504	11	5	8	5	11	9	11	8	5
CLO_CA6242AA	306530-18	cdifficile	Switzerland	Human	2018	3924297	147485	11	5	8	5	11	9	11	8	5
CLO_CA6241AA	306808-18	cdifficile	Switzerland	Human	2018	3866497	177870	11	5	8	5	11	9	11	8	5
CLO_CA6244AA	306333-18	cdifficile	Switzerland	Human	2018	3970635	147661	11	5	8	5	11	9	11	8	5
CLO_CA6246AA	305739-18	cdifficile	Switzerland	Human	2018	3890859	141135	11	5	8	5	11	9	11	8	5
CLO_CA6308AA	300758-18	cdifficile	Switzerland	Human	2018	4105057	156327	11	5	8	5	11	9	11	8	5
CLO_CA6263AA	303136-18	cdifficile	Switzerland	Human	2018	3961897	153645	11	5	8	5	11	9	11	8	5
CLO_BA9309AA	CD08228	cdifficile	United States	Human	2018	3997662	72731	11	5	8	5	11	9	11	8	5
CLO_CA6307AA	300791-18	cdifficile	Switzerland	Human	2018	3984088	141147	11	5	8	5	11	9	11	8	5
CLO_CA6238AA	361897-18	cdifficile	Switzerland	Human	2018	4017354	141188	11	5	8	5	11	9	11	8	5
CLO_CA6546AA	ZZV18-9331	cdifficile	France	Plant	2018	4015836	162891	11	5	8	5	11	9	11	8	5
CLO_CA6545AA	ZZV18-9359	cdifficile	Romania	Plant	2018	4066143	147273	11	5	8	5	11	9	11	8	5
CLO_CA6535AA	ZZV18-9518	cdifficile	Spain	Plant	2018	4032158	113790	11	5	8	5	11	9	11	8	5
CLO_CA6536AA	ZZV18-9517	cdifficile	Spain	Plant	2018	4031703	100993	11	5	8	5	11	9	11	8	5
CLO_CA6547AA	ZZV18-9134	cdifficile	Austria	Plant	2018	4016250	147338	11	5	8	5	11	9	11	8	5
CLO_CA6231AA	302488-18	cdifficile	Switzerland	Human	2018	4035467	147345	11	5	8	5	11	9	11	8	5
CLO_CA6537AA	ZZV18-9514	cdifficile	Spain	Plant	2018	4030840	162797	11	5	8	5	11	9	11	8	5
CLO_CA8569AA	2022EL-00219	cdifficile	United States	Human	2018	4065231	140881	11	5	8	5	11	9	11	8	5
CLO_CA6255AA	304800-18	cdifficile	Switzerland	Human	2018	4114840	140881	11	5	8	5	11	9	11	8	5
CLO_CA6358AA	359591-19	cdifficile	Switzerland	Human	2019	3866857	147354	11	5	8	5	11	9	11	8	5
CLO_CA7583AA	2021EL-01208	cdifficile	United States	Human	2019	4060551	163002	11	5	8	5	11	9	11	8	5
CLO_CA7644AA	2021EL-01237	cdifficile	United States	Human	2019	3854231	68015	11	5	8	5	11	9	11	8	5
CLO_CA4149AA	TN_012_S02	cdifficile	United States	Human	2019	3923720	91775	11	5	8	5	11	9	11	8	5
CLO_CA4151AA	TN_012_S00	cdifficile	United States	Human	2019	3926419	134099	11	5	8	5	11	9	11	8	5
CLO_CA4152AA	TN_012_C04	cdifficile	United States	ND_Others	2019	3925785	140795	11	5	8	5	11	9	11	8	5
CLO_CA4154AA	TN_012_C01	cdifficile	United States	ND_Others	2019	3924554	133742	11	5	8	5	11	9	11	8	5
CLO_CA6387AA	302205-weissMo1-19	cdifficile	Switzerland	Human	2019	3924291	147345	11	5	8	5	11	9	11	8	5
CLO_CA4150AA	TN_012_S01	cdifficile	United States	Human	2019	3926345	140799	11	5	8	5	11	9	11	8	5
CLO_CA4153AA	TN_012_C02	cdifficile	United States	ND_Others	2019	3926401	127664	11	5	8	5	11	9	11	8	5
CLO_CA4147AA	TN_012_S03	cdifficile	United States	Human	2019	3927019	141135	11	5	8	5	11	9	11	8	5
CLO_CA6367AA	306577-19	cdifficile	Switzerland	Human	2019	3928672	141513	11	5	8	5	11	9	11	8	5
CLO_CA6441AA	999-Greece-outbreak-053	cdifficile	Greece	Human	2019	4019153	152820	11	5	8	5	11	9	11	8	5
CLO_CA6379AA	304190-19	cdifficile	Switzerland	Human	2019	3932698	141022	11	5	8	5	11	9	11	8	5
CLO_CA6415AA	300965-19	cdifficile	Switzerland	Human	2019	3962773	147336	11	5	8	5	11	9	11	8	5
CLO_CA6368AA	306515-19	cdifficile	Switzerland	Human	2019	3966308	147343	11	5	8	5	11	9	11	8	5
CLO_CA6381AA	303908-19	cdifficile	Switzerland	Human	2019	4004942	156845	11	5	8	5	11	9	11	8	5
CLO_CA9194AA	S179_1_44_CG	cdifficile	France	Human	2019	3989216	52903	11	5	8	5	11	9	11	8	5
[truncated: 23,168 more rows]

## Sheet: Table S3
Table S3. Extracted bclA1 amino acid sequences n=15680
Genome ID	Amino acid sequence
CLO_AA0989AA	MRNIILYLNDDTFISKKYPDKNFSNLDYCLIGSKCSNSFVKEKLITFFXVRIPDILKDKSILKAELFIHIDSNKNHIFKEKVDIEIKRISEYYNLRTITWNDRVSMENIRGYLPIGISDTSKYICLNITGTIKAWAMNKYPNYGLALSLNYPYQILEFTSSRGCNKPYILVTFEDRIIDNCYPKCECSPIRITGPMGPRGATGSIGPTGATGNSSQPVANFLVNAPSPQTLNNGDAITGWQTIIGNSSSITVDANGTFTVQENGVYYISVSVALQPGSSSTNQYSFAILFPILGGKDLAGLTTEPGGGGILSGYFAGFLFGGTTFTINNFSSTTVGIRNGQSAGTAATLATLTIFRIADTVMTX
CLO_BA7653AA	MRKIILYLNDDTFISKKYPDKNFSNLDYCLIGSKCSNSFVKEKLITFFXVRIPDILKDKSILKAELFIHIDSNKNHIFKEKVDIEIKRISEYYNLRTITWNDRVSMENIRGYLPIGISDTSNYICLNITGTIKAWAMNKYPNYGLALSLNYPYQILEFTSSRGCNKPYILVTFEDRIIDNCYPKCECPPIRITGPMGPRGATGSIGPTGATGNSSQPVANFLVNAPSPQTLNNGDAITGWQTIIGNSSSITVDANGTFTVQENGVYYISVSVALQPGSSSTNQYSFAILFPILGGKDLAGLTTEPGGGGILSGYFAGFLFGGTTFTINNFSSTTVGIRNGQSAGTAATLATLTIFRIADTVMTX
CLO_BA7655AA	MRKIILYLNDDTFISKKYPDKNFSNLDYCLIGSKCSNSFVKEKLITFFXVRIPDILKDKSILKAELFIHIDSNKNHIFKEKVDIEIKRISEYYNLRTITWNDRVSMENIRGYLPIGISDTSNYICLNITGTIKAWAMNKYPNYGLALSLNYPYQILEFTSSRGCNKPYILVTFEDRIIDNCYPKCECPPIRITGPMGPRGATGSIGPTGATGNSSQPVANFLVNAPSPQTLNNGDAITGWQTIIGNSSSITVDANGTFTVQENGVYYISVSVALQPGSSSTNQYSFAILFPILGGKDLAGLTTEPGGGGILSGYFAGFLFGGTTFTINNFSSTTVGIRNGQSAGTAATLATLTIFRIADTVMTX
CLO_BA7723AA	MRKIILYLNDDTFISKKYPDKNFSNLDYCLIGSKCSNSFVKEKLITFFXVRIPDILKDKSILKAELFIHIDSNKNHIFKEKVDIEIKRISEYYNLRTITWNDRVSMENIRGYLPIGISDTSNYICLNITGTIKAWAMNKYPNYGLALSLNYPYQILEFTSSRGCNKPYILVTFEDRIIDNCYPKCECPPIRITGPMGPRGATGSIGPTGATGNSSQPVANFLVNAPSPQTLNNGDAITGWQTIIGNSSSITVDANGTFTVQENGVYYISVSVALQPGSSSTNQYSFAILFPILGGKDLAGLTTEPGGGGILSGYFAGFLFGGTTFTINNFSSTTVGIRNGQSAGTAATLATLTIFRIADTVMTX
CLO_CA1228AA	MRNIILYLNDDTFISKKYPDKNFSNLDYCLIGSKCSNSFVKEKLITFFXVRIPDILKDKSILKAELFIHIDSNKNHIFKEKVDIEIKRISEYYNLRTITWNDRVSMENIRGYLPIGISDTSKYICLNITGTIKAWAMNKYPNYGLALSLNYPYQILEFTSSRGCNKPYILVTFEDRIIDNCYPKCECSPIRITGPMGPRGATGSIGPTGATGNSSQPVANFLVNAPSPQTLNNGDAITGWQTIIGNSSSITVDANGTFTVQENGVYYISVSVALQPGSSSTNQYSFAILFPILGGKDLAGLTTEPGGGGILSGYFAGFLFGGTTFTINNFSSTTVGIRNGQSAGTAATLATLTIFRIADTVMTX
CLO_CA6442AA	MRNIILYLNDDTFISKKYPDKNFSNLDYCLIGSKCSNSFVKEKLITFFXVRIPDILKDKSILKAELFIHIDSNKNHIFKEKVDIEIKRISEYYNLRTITWNDRVSMENIRGYLPIGISDTSNYICLNITGTIKAWAMNKYPNYGLALSLNYPYQILEFTSSRGCNKPYILVTFEDRIIDNCYPKCECPPIRITGPMGPRGATGSIGPTGATGNSSQPVANFLVNAPSPQTLNNGDAITGWQTIIGNSSSITVDANGTFTVQENGVYYISVSVALQPGSSSTNQYSFAILFPILGGKDLAGLTTEPGGGGILSGYFAGFLFGGTTFTINNFSSTTVGIRNGQSAGTAATLATLTIFRIADTVMTX
CLO_CA7570AA	MRNIILYLNDDTFISKKYPDKNFSNLDYCLIGSKCSNSFVKEKLITFFXVRIPDILKDKSILKAELFIHIDSNKNHIFKEKVDIEIKRISEYYNLRTITWNDRVSMENIRGYLPIGISDTSNYICLNITGTIKAWAMNKYPNYGLALSLNYPYQILEFTSSRGCNKPYILVTFEDRIIDNCYPKCECPPIRITGPMGPRGATGSIGPTGATGNSSQPVANFLVNAPSPQTLNNGDAITGWQTIIGNSSSITVDANGTFTVQENGVYYISVSVALQPGSSSTNQYSFAILFPILGGKDLAGLTTEPGGGGILSGYFAGFLFGGTTFTINNFSSTTVGIRNGQSAGTAATLATLTIFRIADTVMTX
CLO_AA0240AA	MRKIILYLNDDTFISKKYPDKNFSNLDYCLIGSKCSNSFVKEKLITFFXVRIPDILKDKSILKAELFIHIDSNKNHIFKEKVDIEIKRISEYYNLRTITWNDRVSMENIRGYLPIGISDTSNYICLNITGTIKAWAMNKYPNYGLALSLNYPYQIFEFTSSRDCNKPYILVTFEDRIIDNCYPKCECLPIRITGPMGPRGATGSIGPMGATGPTGATGNSSQPIANFLVNAPSPQTLNNGNAITGWXTIIGNSSSITVDANGTFTVQENGVYYISVSVALQPGSSSINQYSFAILFPILGGKDLAGLTTEPGGGGVLSGYFAGFLFGGTTFTINNFSSTTVGIRNGQSAGTAATLTIFRIADTVMTX
CLO_AA0244AA	MRKIILYLNDDTFISKKYPDKNFSNLDYCLIGSKCSNSFVKEKLITFFXVRIPDILKDKSILKAELFIHIDSNKNHIFKEKVDIEIKRISEYYNLRTITWNDRVSMENIRGYLPIGISDTSNYICLNITGTIKAWAMNKYPNYGLALSLNYPYQIFEFTSSRDCNKPYILVTFEDRIIDNCYPKCECLPIRITGPMGPRGATGSIGPMGATGPTGATGNSSQPIANFLVNAPSPQTLNNGNAITGWXTIIGNSSSITVDANGTFTVQENGVYYISVSVALQPGSSSINQYSFAILFPILGGKDLAGLTTEPGGGGVLSGYFAGFLFGGTTFTINNFSSTTVGIRNGQSAGTAATLTIFRIADTVMTX
CLO_AA0245AA	MRKIILYLNDDTFISKKYPDKNFSNLDYCLIGSKCSNSFVKEKLITFFXVRIPDILKDKSILKAELFIHIDSNKNHIFKEKVDIEIKRISEYYNLRTITWNDRVSMENIRGYLPIGISDTSNYICLNITGTIKAWAMNKYPNYGLALSLNYPYQIFEFTSSRDCNKPYILVTFEDRIIDNCYPKCECPPIRITGPMGPRGATGSIGPMGATGPTGATGNSSQPIANFLVNAPSPQTLNNGNAITGWXTIIGNSSSITVDANGTFTVQENGVYYISVSVALQPGSSSINQYSFAILFPILGGKDLAGLTTEPGGGGVLSGYFAGFLFGGTTFTINNFSSTKVGIRNGQSAGTAATLTIFRIADTVMTX
CLO_AA0246AA	MRKIILYLNDDTFISKKYPDKNFSNLDYCLIGSKCSNSFVKEKLITFFXVRIPDILKDKSILKAELFIHIDSNKNHIFKEKVDIEIKRISEYYNLRTITWNDRVSMENIRGYLPIGISDTSNYICLNITGTIKAWAMNKYPNYGLALSLNYPYQIFEFTSSRDCNKPYILVTFEDRIIDNCYPKCECLPIRITGPMGPRGATGSIGPMGATGPTGATGNSSQPIANFLVNAPSPQTLNNGNAITGWXTIIGNSSSITVDANGTFTVQENGVYYISVSVALQPGSSSINQYSFAILFPILGGKDLAGLTTEPGGGGVLSGYFAGFLFGGTTFTINNFSSTTVGIRNGQSAGTAATLTIFRIADTVMTX
CLO_AA0247AA	MRKIILYLNDDTFISKKYPDKNFSNLDYCLIGSKCSNSFVKEKLITFFXVRIPDILKDKSILKAELFIHIDSNKNHIFKEKVDIEIKRISEYYNLRTITWNDRVSMENIRGYLPIGISDTSNYICLNITGTIKAWAMNKYPNYGLALSLNYPYQIFEFTSSRDCNKPYILVTFEDRIIDNCYPKCECLPIRITGPMGPRGATGSIGPMGATGPTGATGNSSQPIANFLVNAPSPQTLNNGNAITGWXTIIGNSSSITVDANGTFTVQENGVYYISVSVALQPGSSSINQYSFAILFPILGGKDLAGLTTEPGGGGVLSGYFAGFLFGGTTFTINNFSSTTVGIRNGQSAGTAATLTIFRIADTVMTX
CLO_AA0249AA	MRKIILYLNDDTFISKKYPDKNFSNLDYCLIGSKCSNSFVKEKLITFFXVRIPDILKDKSILKAELFIHIDSNKNHIFKEKVDIEIKRISEYYNLRTITWNDRVSMENIRGYLPIGISDTSNYICLNITGTIKAWAMNKYPNYGLALSLNYPYQIFEFTSSRDCNKPYILVTFEDRIIDNCYPKCECLPIRITGPMGPRGATGSIGPMGATGPTGATGNSSQPIANFLVNAPSPQTLNNGNAITGWXTIIGNSSSITVDANGTFTVQENGVYYISVSVALQPGSSSINQYSFAILFPILGGKDLAGLTTEPGGGGVLSGYFAGFLFGGTTFTINNFSSTTVGIRNGQSAGTAATLTIFRIADTVMTX
CLO_AA0251AA	MRKIILYLNDDTFISKKYPDKNFSNLDYCLIGSKCSNSFVKEKLITFFXVRIPDILKDKSILKAELFIHIDSNKNHIFKEKVDIEIKRISEYYNLRTITWNDRVSMENIRGYLPIGISDTSNYICLNITGTIKAWAMNKYPNYGLALSLNYPYQIFEFTSSRDCNKPYILVTFEDRIIDNCYPKCECLPIRITGPMGPRGATGSIGPMGATGPTGATGNSSQPIANFLVNAPSPQTLNNGNAITGWXTIIGNSSSITVDANGTFTVQENGVYYISVSVALQPGSSSINQYSFAILFPILGGKDLAGLTTEPGGGGVLSGYFAGFLFGGTTFTINNFSSTTVGIRNGQSAGTAATLTIFRIADTVMTX
CLO_AA0312AA	MRKIILYLNDDTFISKKYPDKNFSNLDYCLIGSKCSNSFVKEKLITFFXVRIPDILKDKSILKAELFIHIDSNKNHIFKEKVDIEIKRISEYYNLRTITWNDRVSMENIRGYLPIGISDTSNYICLNITGTIKAWAMNKYPNYGLALSLNYPYQIFEFTSSRDCNKPYILVTFEDRIIDNCYPKCECPPIRITGPMGPRGATGSIGPMGATGPTGATGNSSQPIANFLVNAPSPQTLNNGNAITGWXTIIGNSSSITVDANGTFTVQENGVYYISVSVALQPGSSSINQYSFAILFPILGGKDLAGLTTEPGGGGVLSGYFAGFLFGGTTFTINNFSSTKVGIRNGQSAGTAATLTIFRIADTVMTX
CLO_AA0313AA	MRKIILYLNDDTFISKKYPDKNFSNLDYCLIGSKCSNSFVKEKLITFFXVRIPDILKDKSILKAELFIHIDSNKNHIFKEKVDIEIKRISEYYNLRTITWNDRVSMENIRGYLPIGISDTSNYICLNITGTIKAWAMNKYPNYGLALSLNYPYQIFEFTSSRDCNKPYILVTFEDRIIDNCYPKCECPPIRITGPMGPRGATGSIGPMGATGPTGATGNSSQPIANFLVNAPSPQTLNNGNAITGWXTIIGNSSSITVDANGTFTVQENGVYYISVSVALQPGSSSINQYSFAILFPILGGKDLAGLTTEPGGGGVLSGYFAGFLFGGTTFTINNFSSTKVGIRNGQSAGTAATLTIFRIADTVMTX
CLO_AA0314AA	MRKIILYLNDDTFISKKYPDKNFSNLDYCLIGSKCSNSFVKEKLITFFXVRIPDILKDKSILKAELFIHIDSNKNHIFKEKVDIEIKRISEYYNLRTITWNDRVSMENIRGYLPIGISDTSNYICLNITGTIKAWAMNKYPNYGLALSLNYPYQIFEFTSSRDCNKPYILVTFEDRIIDNCYPKCECPPIRITGPMGPRGATGSIGPMGATGPTGATGNSSQPIANFLVNAPSPQTLNNGNAITGWXTIIGNSSSITVDANGTFTVQENGVYYISVSVALQPGSSSINQYSFAILFPILGGKDLAGLTTEPGGGGVLSGYFAGFLFGGTTFTINNFSSTKVGIRNGQSAGTAATLTIFRIADTVMTX
CLO_AA0318AA	MRKIILYLNDDTFISKKYPDKNFSNLDYCLIGSKCSNSFVKEKLITFFXVRIPDILKDKSILKAELFIHIDSNKNHIFKEKVDIEIKRISEYYNLRTITWNDRVSMENIRGYLPIGISDTSNYICLNITGTIKAWAMNKYPNYGLALSLNYPYQIFEFTSSRDCNKPYILVTFEDRIIDNCYPKCECPPIRITGPMGPRGATGSIGPMGATGPTGATGNSSQPIANFLVNAPSPQTLNNGNAITGWXTIIGNSSSITVDANGTFTVQENGVYYISVSVALQPGSSSINQYSFAILFPILGGKDLAGLTTEPGGGGVLSGYFAGFLFGGTTFTINNFSSTKVGIRNGQSAGTAATLTIFRIADTVMTX
CLO_AA0538AA	MRKIILYLNDDTFISKKYPDKNFSNLDYCLIGSKCSNSFVKEKLITFFXVRIPDILKDKSILKAELFIHIDSNKNHIFKEKVDIEIKRISEYYNLRTITWNDRVSMENIRGYLPIGISDTSNYICLNITGTIKAWAMNKYPNYGLALSLNYPYQIFEFTSSRDCNKPYILVTFEDRIIDNCYPKCECLPIRITGPMGPRGATGSIGPMGATGPTGATGNSSQPIANFLVNAPSPQTLNNGNAITGWXTIIGNSSSITVDANGTFTVQENGVYYISVSVALQPGSSSINQYSFAILFPILGGKDLAGLTTEPGGGGVLSGYFAGFLFGGTTFTINNFSSTTVGIRNGQSAGTAATLTIFRIADTVMTX
CLO_AA0543AA	MRKIILYLNDDTFISKKYPDKNFSNLDYCLIGSKCSNSFVKEKLITFFXVRIPDILKDKSILKAELFIHIDSNKNHIFKEKVDIEIKRISEYYNLRTITWNDRVSMENIRGYLPIGISDTSNYICLNITGTIKAWAMNKYPNYGLALSLNYPYQIFEFTSSRDCNKPYILVTFEDRIIDNCYPKCECLPIRITGPMGPRGATGSIGPMGATGPTGATGNSSQPIANFLVNAPSPQTLNNGNAITGWXTIIGNSSSITVDANGTFTVQENGVYYISVSVALQPGSSSINQYSFAILFPILGGKDLAGLTTEPGGGGVLSGYFAGFLFGGTTFTINNFSSTTVGIRNGQSAGTAATLTIFRIADTVMTX
CLO_AA0546AA	MRKIILYLNDDTFISKKYPDKNFSNLDYCLIGSKCSNSFVKEKLITFFXVRIPDILKDKSILKAELFIHIDSNKNHIFKEKVDIEIKRISEYYNLRTITWNDRVSMENIRGYLPIGISDTSNYICLNITGTIKAWAMNKYPNYGLALSLNYPYQIFEFTSSRDCNKPYILVTFEDRIIDNCYPKCECLPIRITGPMGPRGATGSIGPMGATGPTGATGNSSQPIANFLVNAPSPQTLNNGNAITGWXTIIGNSSSITVDANGTFTVQENGVYYISVSVALQPGSSSINQYSFAILFPILGGKDLAGLTTEPGGGGVLSGYFAGFLFGGTTFTINNFSSTTVGIRNGQSAGTAATLTIFRIADTVMTX
CLO_AA0549AA	MRKIILYLNDDTFISKKYPDKNFSNLDYCLIGSKCSNSFVKEKLITFFXVRIPDILKDKSILKAELFIHIDSNKNHIFKEKVDIEIKRISEYYNLRTITWNDRVSMENIRGYLPIGISDTSNYICLNITGTIKAWAMNKYPNYGLALSLNYPYQIFEFTSSRDCNKPYILVTFEDRIIDNCYPKCECLPIRITGPMGPRGATGSIGPMGATGPTGATGNSSQPIANFLVNAPSPQTLNNGNAITGWXTIIGNSSSITVDANGTFTVQENGVYYISVSVALQPGSSSINQYSFAILFPILGGKDLAGLTTEPGGGGVLSGYFAGFLFGGTTFTINNFSSTTVGIRNGQSAGTAATLTIFRIADTVMTX
CLO_AA0550AA	MRKIILYLNDDTFISKKYPDKNFSNLDYCLIGSKCSNSFVKEKLITFFXVRIPDILKDKSILKAELFIHIDSNKNHIFKEKVDIEIKRISEYYNLRTITWNDRVSMENIRGYLPIGISDTSNYICLNITGTIKAWAMNKYPNYGLALSLNYPYQIFEFTSSRDCNKPYILVTFEDRIIDNCYPKCECLPIRITGPMGPRGATGSIGPMGATGPTGATGNSSQPIANFLVNAPSPQTLNNGNAITGWXTIIGNSSSITVDANGTFTVQENGVYYISVSVALQPGSSSINQYSFAILFPILGGKDLAGLTTEPGGGGVLSGYFAGFLFGGTTFTINNFSSTTVGIRNGQSAGTAATLTIFRIADTVMTX
CLO_AA0551AA	MRKIILYLNDDTFISKKYPDKNFSNLDYCLIGSKCSNSFVKEKLITFFXVRIPDILKDKSILKAELFIHIDSNKNHIFKEKVDIEIKRISEYYNLRTITWNDRVSMENIRGYLPIGISDTSNYICLNITGTIKAWAMNKYPNYGLALSLNYPYQIFEFTSSRDCNKPYILVTFEDRIIDNCYPKCECLPIRITGPMGPRGATGSIGPMGATGPTGATGNSSQPIANFLVNAPSPQTLNNGNAITGWXTIIGNSSSITVDANGTFTVQENGVYYISVSVALQPGSSSINQYSFAILFPILGGKDLAGLTTEPGGGGVLSGYFAGFLFGGTTFTINNFSSTTVGIRNGQSAGTAATLTIFRIADTVMTX
CLO_AA0552AA	MRKIILYLNDDTFISKKYPDKNFSNLDYCLIGSKCSNSFVKEKLITFFXVRIPDILKDKSILKAELFIHIDSNKNHIFKEKVDIEIKRISEYYNLRTITWNDRVSMENIRGYLPIGISDTSNYICLNITGTIKAWAMNKYPNYGLALSLNYPYQIFEFTSSRDCNKPYILVTFEDRIIDNCYPKCECLPIRITGPMGPRGATGSIGPMGATGPTGATGNSSQPIANFLVNAPSPQTLNNGNAITGWXTIIGNSSSITVDANGTFTVQENGVYYISVSVALQPGSSSINQYSFAILFPILGGKDLAGLTTEPGGGGVLSGYFAGFLFGGTTFTINNFSSTTVGIRNGQSAGTAATLTIFRIADTVMTX
CLO_AA0553AA	MRKIILYLNDDTFISKKYPDKNFSNLDYCLIGSKCSNSFVKEKLITFFXVRIPDILKDKSILKAELFIHIDSNKNHIFKEKVDIEIKRISEYYNLRTITWNDRVSMENIRGYLPIGISDTSNYICLNITGTIKAWAMNKYPNYGLALSLNYPYQIFEFTSSRDCNKPYILVTFEDRIIDNCYPKCECLPIRITGPMGPRGATGSIGPMGATGPTGATGNSSQPIANFLVNAPSPQTLNNGNAITGWXTIIGNSSSITVDANGTFTVQENGVYYISVSVALQPGSSSINQYSFAILFPILGGKDLAGLTTEPGGGGVLSGYFAGFLFGGTTFTINNFSSTTVGIRNGQSAGTAATLTIFRIADTVMTX
CLO_AA0554AA	MRKIILYLNDDTFISKKYPDKNFSNLDYCLIGSKCSNSFVKEKLITFFXVRIPDILKDKSILKAELFIHIDSNKNHIFKEKVDIEIKRISEYYNLRTITWNDRVSMENIRGYLPIGISDTSNYICLNITGTIKAWAMNKYPNYGLALSLNYPYQIFEFTSSRDCNKPYILVTFEDRIIDNCYPKCECLPIRITGPMGPRGATGSIGPMGATGPTGATGNSSQPIANFLVNAPSPQTLNNGNAITGWXTIIGNSSSITVDANGTFTVQENGVYYISVSVALQPGSSSINQYSFAILFPILGGKDLAGLTTEPGGGGVLSGYFAGFLFGGTTFTINNFSSTTVGIRNGQSAGTAATLTIFRIADTVMTX
CLO_AA0556AA	MRKIILYLNDDTFISKKYPDKNFSNLDYCLIGSKCSNSFVKEKLITFFXVRIPDILKDKSILKAELFIHIDSNKNHIFKEKVDIEIKRISEYYNLRTITWNDRVSMENIRGYLPIGISDTSNYICLNITGTIKAWAMNKYPNYGLALSLNYPYQIFEFTSSRDCNKPYILVTFEDRIIDNCYPKCECLPIRITGPMGPRGATGSIGPMGATGPTGATGNSSQPIANFLVNAPSPQTLNNGNAITGWXTIIGNSSSITVDANGTFTVQENGVYYISVSVALQPGSSSINQYSFAILFPILGGKDLAGLTTEPGGGGVLSGYFAGFLFGGTTFTINNFSSTTVGIRNGQSAGTAATLTIFRIADTVMTX
CLO_AA0558AA	MRKIILYLNDDTFISKKYPDKNFSNLDYCLIGSKCSNSFVKEKLITFFXVRIPDILKDKSILKAELFIHIDSNKNHIFKEKVDIEIKRISEYYNLRTITWNDRVSMENIRGYLPIGISDTSNYICLNITGTIKAWAMNKYPNYGLALSLNYPYQIFEFTSSRDCNKPYILVTFEDRIIDNCYPKCECLPIRITGPMGPRGATGSIGPMGATGPTGATGNSSQPIANFLVNAPSPQTLNNGNAITGWXTIIGNSSSITVDANGTFTVQENGVYYISVSVALQPGSSSINQYSFAILFPILGGKDLAGLTTEPGGGGVLSGYFAGFLFGGTTFTINNFSSTTVGIRNGQSAGTAATLTIFRIADTVMTX
CLO_AA0560AA	MRKIILYLNDDTFISKKYPDKNFSNLDYCLIGSKCSNSFVKEKLITFFXVRIPDILKDKSILKAELFIHIDSNKNHIFKEKVDIEIKRISEYYNLRTITWNDRVSMENIRGYLPIGISDTSNYICLNITGTIKAWAMNKYPNYGLALSLNYPYQIFEFTSSRDCNKPYILVTFEDRIIDNCYPKCECLPIRITGPMGPRGATGSIGPMGATGPTGATGNSSQPIANFLVNAPSPQTLNNGNAITGWXTIIGNSSSITVDANGTFTVQENGVYYISVSVALQPGSSSINQYSFAILFPILGGKDLAGLTTEPGGGGVLSGYFAGFLFGGTTFTINNFSSTTVGIRNGQSAGTAATLTIFRIADTVMTX
CLO_AA0561AA	MRKIILYLNDDTFISKKYPDKNFSNLDYCLIGSKCSNSFVKEKLITFFXVRIPDILKDKSILKAELFIHIDSNKNHIFKEKVDIEIKRISEYYNLRTITWNDRVSMENIRGYLPIGISDTSNYICLNITGTIKAWAMNKYPNYGLALSLNYPYQIFEFTSSRDCNKPYILVTFEDRIIDNCYPKCECLPIRITGPMGPRGATGSIGPMGATGPTGATGNSSQPIANFLVNAPSPQTLNNGNAITGWXTIIGNSSSITVDANGTFTVQENGVYYISVSVALQPGSSSINQYSFAILFPILGGKDLAGLTTEPGGGGVLSGYFAGFLFGGTTFTINNFSSTTVGIRNGQSAGTAATLTIFRIADTVMTX
CLO_AA0562AA	MRKIILYLNDDTFISKKYPDKNFSNLDYCLIGSKCSNSFVKEKLITFFXVRIPDILKDKSILKAELFIHIDSNKNHIFKEKVDIEIKRISEYYNLRTITWNDRVSMENIRGYLPIGISDTSNYICLNITGTIKAWAMNKYPNYGLALSLNYPYQIFEFTSSRDCNKPYILVTFEDRIIDNCYPKCECLPIRITGPMGPRGATGSIGPMGATGPTGATGNSSQPIANFLVNAPSPQTLNNGNAITGWXTIIGNSSSITVDANGTFTVQENGVYYISVSVALQPGSSSINQYSFAILFPILGGKDLAGLTTEPGGGGVLSGYFAGFLFGGTTFTINNFSSTTVGIRNGQSAGTAATLTIFRIADTVMTX
CLO_AA0566AA	MRKIILYLNDDTFISKKYPDKNFSNLDYCLIGSKCSNSFVKEKLITFFXVRIPDILKDKSILKAELFIHIDSNKNHIFKEKVDIEIKRISEYYNLRTITWNDRVSMENIRGYLPIGISDTSNYICLNITGTIKAWAMNKYPNYGLALSLNYPYQIFEFTSSRDCNKPYILVTFEDRIIDNCYPKCECLPIRITGPMGPRGATGSIGPMGATGPTGATGNSSQPIANFLVNAPSPQTLNNGNAITGWXTIIGNSSSITVDANGTFTVQENGVYYISVSVALQPGSSSINQYSFAILFPILGGKDLAGLTTEPGGGGVLSGYFAGFLFGGTTFTINNFSSTTVGIRNGQSAGTAATLTIFRIADTVMTX
CLO_AA0571AA	MRKIILYLNDDTFISKKYPDKNFSNLDYCLIGSKCSNSFVKEKLITFFXVRIPDILKDKSILKAELFIHIDSNKNHIFKEKVDIEIKRISEYYNLRTITWNDRVSMENIRGYLPIGISDTSNYICLNITGTIKAWAMNKYPNYGLALSLNYPYQIFEFTSSRDCNKPYILVTFEDRIIDNCYPKCECLPIRITGPMGPRGATGSIGPMGATGPTGATGNSSQPIANFLVNAPSPQTLNNGNAITGWXTIIGNSSSITVDANGTFTVQENGVYYISVSVALQPGSSSINQYSFAILFPILGGKDLAGLTTEPGGGGVLSGYFAGFLFGGTTFTINNFSSTTVGIRNGQSAGTAATLTIFRIADTVMTX
CLO_AA0573AA	MRKIILYLNDDTFISKKYPDKNFSNLDYCLIGSKCSNSFVKEKLITFFXVRIPDILKDKSILKAELFIHIDSNKNHIFKEKVDIEIKRISEYYNLRTITWNDRVSMENIRGYLPIGISDTSNYICLNITGTIKAWAMNKYPNYGLALSLNYPYQIFEFTSSRDCNKPYILVTFEDRIIDNCYPKCECLPIRITGPMGPRGATGSIGPMGATGPTGATGNSSQPIANFLVNAPSPQTLNNGNAITGWXTIIGNSSSITVDANGTFTVQENGVYYISVSVALQPGSSSINQYSFAILFPILGGKDLAGLTTEPGGGGVLSGYFAGFLFGGTTFTINNFSSTTVGIRNGQSAGTAATLTIFRIADTVMTX
CLO_AA0577AA	MRKIILYLNDDTFISKKYPDKNFSNLDYCLIGSKCSNSFVKEKLITFFXVRIPDILKDKSILKAELFIHIDSNKNHIFKEKVDIEIKRISEYYNLRTITWNDRVSMENIRGYLPIGISDTSNYICLNITGTIKAWAMNKYPNYGLALSLNYPYQIFEFTSSRDCNKPYILVTFEDRIIDNCYPKCECLPIRITGPMGPRGATGSIGPMGATGPTGATGNSSQPIANFLVNAPSPQTLNNGNAITGWXTIIGNSSSITVDANGTFTVQENGVYYISVSVALQPGSSSINQYSFAILFPILGGKDLAGLTTEPGGGGVLSGYFAGFLFGGTTFTINNFSSTTVGIRNGQSAGTAATLTIFRIADTVMTX
CLO_AA0582AA	MRKIILYLNDDTFISKKYPDKNFSNLDYCLIGSKCSNSFVKEKLITFFXVRIPDILKDKSILKAELFIHIDSNKNHIFKEKVDIEIKRISEYYNLRTITWNDRVSMENIRGYLPIGISDTSNYICLNITGTIKAWAMNKYPNYGLALSLNYPYQIFEFTSSRDCNKPYILVTFEDRIIDNCYPKCECLPIRITGPMGPRGATGSIGPMGATGPTGATGNSSQPIANFLVNAPSPQTLNNGNAITGWXTIIGNSSSITVDANGTFTVQENGVYYISVSVALQPGSSSINQYSFAILFPILGGKDLAGLTTEPGGGGVLSGYFAGFLFGGTTFTINNFSSTTVGIRNGQSAGTAATLTIFRIADTVMTX
CLO_AA0583AA	MRKIILYLNDDTFISKKYPDKNFSNLDYCLIGSKCSNSFVKEKLITFFXVRIPDILKDKSILKAELFIHIDSNKNHIFKEKVDIEIKRISEYYNLRTITWNDRVSMENIRGYLPIGISDTSNYICLNITGTIKAWAMNKYPNYGLALSLNYPYQIFEFTSSRDCNKPYILVTFEDRIIDNCYPKCECLPIRITGPMGPRGATGSIGPMGATGPTGATGNSSQPIANFLVNAPSPQTLNNGNAITGWXTIIGNSSSITVDANGTFTVQENGVYYISVSVALQPGSSSINQYSFAILFPILGGKDLAGLTTEPGGGGVLSGYFAGFLFGGTTFTINNFSSTTVGIRNGQSAGTAATLTIFRIADTVMTX
CLO_AA0584AA	MRKIILYLNDDTFISKKYPDKNFSNLDYCLIGSKCSNSFVKEKLITFFXVRIPDILKDKSILKAELFIHIDSNKNHIFKEKVDIEIKRISEYYNLRTITWNDRVSMENIRGYLPIGISDTSNYICLNITGTIKAWAMNKYPNYGLALSLNYPYQIFEFTSSRDCNKPYILVTFEDRIIDNCYPKCECLPIRITGPMGPRGATGSIGPMGATGPTGATGNSSQPIANFLVNAPSPQTLNNGNAITGWXTIIGNSSSITVDANGTFTVQENGVYYISVSVALQPGSSSINQYSFAILFPILGGKDLAGLTTEPGGGGVLSGYFAGFLFGGTTFTINNFSSTTVGIRNGQSAGTAATLTIFRIADTVMTX
CLO_AA0586AA	MRKIILYLNDDTFISKKYPDKNFSNLDYCLIGSKCSNSFVKEKLITFFXVRIPDILKDKSILKAELFIHIDSNKNHIFKEKVDIEIKRISEYYNLRTITWNDRVSMENIRGYLPIGISDTSNYICLNITGTIKAWAMNKYPNYGLALSLNYPYQIFEFTSSRDCNKPYILVTFEDRIIDNCYPKCECLPIRITGPMGPRGATGSIGPMGATGPTGATGNSSQPIANFLVNAPSPQTLNNGNAITGWXTIIGNSSSITVDANGTFTVQENGVYYISVSVALQPGSSSINQYSFAILFPILGGKDLAGLTTEPGGGGVLSGYFAGFLFGGTTFTINNFSSTTVGIRNGQSAGTAATLTIFRIADTVMTX
CLO_AA0588AA	MRKIILYLNDDTFISKKYPDKNFSNLDYCLIGSKCSNSFVKEKLITFFXVRIPDILKDKSILKAELFIHIDSNKNHIFKEKVDIEIKRISEYYNLRTITWNDRVSMENIRGYLPIGISDTSNYICLNITGTIKAWAMNKYPNYGLALSLNYPYQIFEFTSSRDCNKPYILVTFEDRIIDNCYPKCECLPIRITGPMGPRGATGSIGPMGATGPTGATGNSSQPIANFLVNAPSPQTLNNGNAITGWXTIIGNSSSITVDANGTFTVQENGVYYISVSVALQPGSSSINQYSFAILFPILGGKDLAGLTTEPGGGGVLSGYFAGFLFGGTTFTINNFSSTTVGIRNGQSAGTAATLTIFRIADTVMTX
CLO_AA0589AA	MRKIILYLNDDTFISKKYPDKNFSNLDYCLIGSKCSNSFVKEKLITFFXVRIPDILKDKSILKAELFIHIDSNKNHIFKEKVDIEIKRISEYYNLRTITWNDRVSMENIRGYLPIGISDTSNYICLNITGTIKAWAMNKYPNYGLALSLNYPYQIFEFTSSRDCNKPYILVTFEDRIIDNCYPKCECLPIRITGPMGPRGATGSIGPMGATGPTGATGNSSQPIANFLVNAPSPQTLNNGNAITGWXTIIGNSSSITVDANGTFTVQENGVYYISVSVALQPGSSSINQYSFAILFPILGGKDLAGLTTEPGGGGVLSGYFAGFLFGGTTFTINNFSSTTVGIRNGQSAGTAATLTIFRIADTVMTX
CLO_AA0591AA	MRKIILYLNDDTFISKKYPDKNFSNLDYCLIGSKCSNSFVKEKLITFFXVRIPDILKDKSILKAELFIHIDSNKNHIFKEKVDIEIKRISEYYNLRTITWNDRVSMENIRGYLPIGISDTSNYICLNITGTIKAWAMNKYPNYGLALSLNYPYQIFEFTSSRDCNKPYILVTFEDRIIDNCYPKCECLPIRITGPMGPRGATGSIGPMGATGPTGATGNSSQPIANFLVNAPSPQTLNNGNAITGWXTIIGNSSSITVDANGTFTVQENGVYYISVSVALQPGSSSINQYSFAILFPILGGKDLAGLTTEPGGGGVLSGYFAGFLFGGTTFTINNFSSTTVGIRNGQSAGTAATLTIFRIADTVMTX
CLO_AA0592AA	MRKIILYLNDDTFISKKYPDKNFSNLDYCLIGSKCSNSFVKEKLITFFXVRIPDILKDKSILKAELFIHIDSNKNHIFKEKVDIEIKRISEYYNLRTITWNDRVSMENIRGYLPIGISDTSNYICLNITGTIKAWAMNKYPNYGLALSLNYPYQIFEFTSSRDCNKPYILVTFEDRIIDNCYPKCECLPIRITGPMGPRGATGSIGPMGATGPTGATGNSSQPIANFLVNAPSPQTLNNGNAITGWXTIIGNSSSITVDANGTFTVQENGVYYISVSVALQPGSSSINQYSFAILFPILGGKDLAGLTTEPGGGGVLSGYFAGFLFGGTTFTINNFSSTTVGIRNGQSAGTAATLTIFRIADTVMTX
CLO_AA0593AA	MRKIILYLNDDTFISKKYPDKNFSNLDYCLIGSKCSNSFVKEKLITFFXVRIPDILKDKSILKAELFIHIDSNKNHIFKEKVDIEIKRISEYYNLRTITWNDRVSMENIRGYLPIGISDTSNYICLNITGTIKAWAMNKYPNYGLALSLNYPYQIFEFTSSRDCNKPYILVTFEDRIIDNCYPKCECLPIRITGPMGPRGATGSIGPMGATGPTGATGNSSQPIANFLVNAPSPQTLNNGNAITGWXTIIGNSSSITVDANGTFTVQENGVYYISVSVALQPGSSSINQYSFAILFPILGGKDLAGLTTEPGGGGVLSGYFAGFLFGGTTFTINNFSSTTVGIRNGQSAGTAATLTIFRIADTVMTX
CLO_AA0594AA	MRKIILYLNDDTFISKKYPDKNFSNLDYCLIGSKCSNSFVKEKLITFFXVRIPDILKDKSILKAELFIHIDSNKNHIFKEKVDIEIKRISEYYNLRTITWNDRVSMENIRGYLPIGISDTSNYICLNITGTIKAWAMNKYPNYGLALSLNYPYQIFEFTSSRDCNKPYILVTFEDRIIDNCYPKCECLPIRITGPMGPRGATGSIGPMGATGPTGATGNSSQPIANFLVNAPSPQTLNNGNAITGWXTIIGNSSSITVDANGTFTVQENGVYYISVSVALQPGSSSINQYSFAILFPILGGKDLAGLTTEPGGGGVLSGYFAGFLFGGTTFTINNFSSTTVGIRNGQSAGTAATLTIFRIADTVMTX
CLO_AA0595AA	MRKIILYLNDDTFISKKYPDKNFSNLDYCLIGSKCSNSFVKEKLITFFXVRIPDILKDKSILKAELFIHIDSNKNHIFKEKVDIEIKRISEYYNLRTITWNDRVSMENIRGYLPIGISDTSNYICLNITGTIKAWAMNKYPNYGLALSLNYPYQIFEFTSSRDCNKPYILVTFEDRIIDNCYPKCECLPIRITGPMGPRGATGSIGPMGATGPTGATGNSSQPIANFLVNAPSPQTLNNGNAITGWXTIIGNSSSITVDANGTFTVQENGVYYISVSVALQPGSSSINQYSFAILFPILGGKDLAGLTTEPGGGGVLSGYFAGFLFGGTTFTINNFSSTTVGIRNGQSAGTAATLTIFRIADTVMTX
CLO_AA0596AA	MRKIILYLNDDTFISKKYPDKNFSNLDYCLIGSKCSNSFVKEKLITFFXVRIPDILKDKSILKAELFIHIDSNKNHIFKEKVDIEIKRISEYYNLRTITWNDRVSMENIRGYLPIGISDTSNYICLNITGTIKAWAMNKYPNYGLALSLNYPYQIFEFTSSRDCNKPYILVTFEDRIIDNCYPKCECLPIRITGPMGPRGATGSIGPMGATGPTGATGNSSQPIANFLVNAPSPQTLNNGNAITGWXTIIGNSSSITVDANGTFTVQENGVYYISVSVALQPGSSSINQYSFAILFPILGGKDLAGLTTEPGGGGVLSGYFAGFLFGGTTFTINNFSSTTVGIRNGQSAGTAATLTIFRIADTVMTX
CLO_AA0597AA	MRKIILYLNDDTFISKKYPDKNFSNLDYCLIGSKCSNSFVKEKLITFFXVRIPDILKDKSILKAELFIHIDSNKNHIFKEKVDIEIKRISEYYNLRTITWNDRVSMENIRGYLPIGISDTSNYICLNITGTIKAWAMNKYPNYGLALSLNYPYQIFEFTSSRDCNKPYILVTFEDRIIDNCYPKCECLPIRITGPMGPRGATGSIGPMGATGPTGATGNSSQPIANFLVNAPSPQTLNNGNAITGWXTIIGNSSSITVDANGTFTVQENGVYYISVSVALQPGSSSINQYSFAILFPILGGKDLAGLTTEPGGGGVLSGYFAGFLFGGTTFTINNFSSTTVGIRNGQSAGTAATLTIFRIADTVMTX
CLO_AA0598AA	MRKIILYLNDDTFISKKYPDKNFSNLDYCLIGSKCSNSFVKEKLITFFXVRIPDILKDKSILKAELFIHIDSNKNHIFKEKVDIEIKRISEYYNLRTITWNDRVSMENIRGYLPIGISDTSNYICLNITGTIKAWAMNKYPNYGLALSLNYPYQIFEFTSSRDCNKPYILVTFEDRIIDNCYPKCECLPIRITGPMGPRGATGSIGPMGATGPTGATGNSSQPIANFLVNAPSPQTLNNGNAITGWXTIIGNSSSITVDANGTFTVQENGVYYISVSVALQPGSSSINQYSFAILFPILGGKDLAGLTTEPGGGGVLSGYFAGFLFGGTTFTINNFSSTTVGIRNGQSAGTAATLTIFRIADTVMTX
CLO_AA0623AA	MRKIILYLNDDTFISKKYPDKNFSNLDYCLIGSKCSNSFVKEKLITFFXVRIPDILKDKSILKAELFIHIDSNKNHIFKEKVDIEIKRISEYYNLRTITWNDRVSMENIRGYLPIGISDTSNYICLNITGTIKAWAMNKYPNYGLALSLNYPYQIFEFTSSRDCNKPYILVTFEDRIIDNCYPKCECLPIRITGPMGPRGATGSIGPMGATGPTGATGNSSQPIANFLVNAPSPQTLNNGNAITGWXTIIGNSSSITVDANGTFTVQENGVYYISVSVALQPGSSSINQYSFAILFPILGGKDLAGLTTEPGGGGVLSGYFAGFLFGGTTFTINNFSSTTVGIRNGQSAGTAATLTIFRIADTVMTX
CLO_AA0672AA	MRKIILYLNDDTFISKKYPDKNFSNLDYCLIGSKCSNSFVKEKLITFFXVRIPDILKDKSILKAELFIHIDSNKNHIFKEKVDIEIKRISEYYNLRTITWNDRVSMENIRGYLPIGISDTSNYICLNITGTIKAWAMNKYPNYGLALSLNYPYQIFEFTSSRDCNKPYILVTFEDRIIDNCYPKCECLPIRITGPMGPRGATGSIGPMGATGPTGATGNSSQPIANFLVNAPSPQTLNNGNAITGWXTIIGNSSSITVDANGTFTVQENGVYYISVSVALQPGSSSINQYSFAILFPILGGKDLAGLTTEPGGGGVLSGYFAGFLFGGTTFTINNFSSTTVGIRNGQSAGTAATLTIFRIADTVMTX
CLO_AA0673AA	MRKIILYLNDDTFISKKYPDKNFSNLDYCLIGSKCSNSFVKEKLITFFXVRIPDILKDKSILKAELFIHIDSNKNHIFKEKVDIEIKRISEYYNLRTITWNDRVSMENIRGYLPIGISDTSNYICLNITGTIKAWAMNKYPNYGLALSLNYPYQIFEFTSSRDCNKPYILVTFEDRIIDNCYPKCECLPIRITGPMGPRGATGSIGPMGATGPTGATGNSSQPIANFLVNAPSPQTLNNGNAITGWXTIIGNSSSITVDANGTFTVQENGVYYISVSVALQPGSSSINQYSFAILFPILGGKDLAGLTTEPGGGGVLSGYFAGFLFGGTTFTINNFSSTTVGIRNGQSAGTAATLTIFRIADTVMTX
CLO_AA0674AA	MRKIILYLNDDTFISKKYPDKNFSNLDYCLIGSKCSNSFVKEKLITFFXVRIPDILKDKSILKAELFIHIDSNKNHIFKEKVDIEIKRISEYYNLRTITWNDRVSMENIRGYLPIGISDTSNYICLNITGTIKAWAMNKYPNYGLALSLNYPYQIFEFTSSRDCNKPYILVTFEDRIIDNCYPKCECLPIRITGPMGPRGATGSIGPMGATGPTGATGNSSQPIANFLVNAPSPQTLNNGNAITGWXTIIGNSSSITVDANGTFTVQENGVYYISVSVALQPGSSSINQYSFAILFPILGGKDLAGLTTEPGGGGVLSGYFAGFLFGGTTFTINNFSSTTVGIRNGQSAGTAATLTIFRIADTVMTX
CLO_AA0675AA	MRKIILYLNDDTFISKKYPDKNFSNLDYCLIGSKCSNSFVKEKLITFFXVRIPDILKDKSILKAELFIHIDSNKNHIFKEKVDIEIKRISEYYNLRTITWNDRVSMENIRGYLPIGISDTSNYICLNITGTIKAWAMNKYPNYGLALSLNYPYQIFEFTSSRDCNKPYILVTFEDRIIDNCYPKCECLPIRITGPMGPRGATGSIGPMGATGPTGATGNSSQPIANFLVNAPSPQTLNNGNAITGWXTIIGNSSSITVDANGTFTVQENGVYYISVSVALQPGSSSINQYSFAILFPILGGKDLAGLTTEPGGGGVLSGYFAGFLFGGTTFTINNFSSTTVGIRNGQSAGTAATLTIFRIADTVMTX
CLO_AA0676AA	MRKIILYLNDDTFISKKYPDKNFSNLDYCLIGSKCSNSFVKEKLITFFXVRIPDILKDKSILKAELFIHIDSNKNHIFKEKVDIEIKRISEYYNLRTITWNDRVSMENIRGYLPIGISDTSNYICLNITGTIKAWAMNKYPNYGLALSLNYPYQIFEFTSSRDCNKPYILVTFEDRIIDNCYPKCECLPIRITGPMGPRGATGSIGPMGATGPTGATGNSSQPIANFLVNAPSPQTLNNGNAITGWXTIIGNSSSITVDANGTFTVQENGVYYISVSVALQPGSSSINQYSFAILFPILGGKDLAGLTTEPGGGGVLSGYFAGFLFGGTTFTINNFSSTTVGIRNGQSAGTAATLTIFRIADTVMTX
CLO_AA0677AA	MRKIILYLNDDTFISKKYPDKNFSNLDYCLIGSKCSNSFVKEKLITFFXVRIPDILKDKSILKAELFIHIDSNKNHIFKEKVDIEIKRISEYYNLRTITWNDRVSMENIRGYLPIGISDTSNYICLNITGTIKAWAMNKYPNYGLALSLNYPYQIFEFTSSRDCNKPYILVTFEDRIIDNCYPKCECLPIRITGPMGPRGATGSIGPMGATGPTGATGNSSQPIANFLVNAPSPQTLNNGNAITGWXTIIGNSSSITVDANGTFTVQENGVYYISVSVALQPGSSSINQYSFAILFPILGGKDLAGLTTEPGGGGVLSGYFAGFLFGGTTFTINNFSSTTVGIRNGQSAGTAATLTIFRIADTVMTX
CLO_AA0678AA	MRKIILYLNDDTFISKKYPDKNFSNLDYCLIGSKCSNSFVKEKLITFFXVRIPDILKDKSILKAELFIHIDSNKNHIFKEKVDIEIKRISEYYNLRTITWNDRVSMENIRGYLPIGISDTSNYICLNITGTIKAWAMNKYPNYGLALSLNYPYQIFEFTSSRDCNKPYILVTFEDRIIDNCYPKCECLPIRITGPMGPRGATGSIGPMGATGPTGATGNSSQPIANFLVNAPSPQTLNNGNAITGWXTIIGNSSSITVDANGTFTVQENGVYYISVSVALQPGSSSINQYSFAILFPILGGKDLAGLTTEPGGGGVLSGYFAGFLFGGTTFTINNFSSTTVGIRNGQSAGTAATLTIFRIADTVMTX
CLO_AA0679AA	MRKIILYLNDDTFISKKYPDKNFSNLDYCLIGSKCSNSFVKEKLITFFXVRIPDILKDKSILKAELFIHIDSNKNHIFKEKVDIEIKRISEYYNLRTITWNDRVSMENIRGYLPIGISDTSNYICLNITGTIKAWAMNKYPNYGLALSLNYPYQIFEFTSSRDCNKPYILVTFEDRIIDNCYPKCECLPIRITGPMGPRGATGSIGPMGATGPTGATGNSSQPIANFLVNAPSPQTLNNGNAITGWXTIIGNSSSITVDANGTFTVQENGVYYISVSVALQPGSSSINQYSFAILFPILGGKDLAGLTTEPGGGGVLSGYFAGFLFGGTTFTINNFSSTTVGIRNGQSAGTAATLTIFRIADTVMTX
CLO_AA0680AA	MRKIILYLNDDTFISKKYPDKNFSNLDYCLIGSKCSNSFVKEKLITFFXVRIPDILKDKSILKAELFIHIDSNKNHIFKEKVDIEIKRISEYYNLRTITWNDRVSMENIRGYLPIGISDTSNYICLNITGTIKAWAMNKYPNYGLALSLNYPYQIFEFTSSRDCNKPYILVTFEDRIIDNCYPKCECLPIRITGPMGPRGATGSIGPMGATGPTGATGNSSQPIANFLVNAPSPQTLNNGNAITGWXTIIGNSSSITVDANGTFTVQENGVYYISVSVALQPGSSSINQYSFAILFPILGGKDLAGLTTEPGGGGVLSGYFAGFLFGGTTFTINNFSSTTVGIRNGQSAGTAATLTIFRIADTVMTX
CLO_AA0682AA	MRKIILYLNDDTFISKKYPDKNFSNLDYCLIGSKCSNSFVKEKLITFFXVRIPDILKDKSILKAELFIHIDSNKNHIFKEKVDIEIKRISEYYNLRTITWNDRVSMENIRGYLPIGISDTSNYICLNITGTIKAWAMNKYPNYGLALSLNYPYQIFEFTSSRDCNKPYILVTFEDRIIDNCYPKCECLPIRITGPMGPRGATGSIGPMGATGPTGATGNSSQPIANFLVNAPSPQTLNNGNAITGWXTIIGNSSSITVDANGTFTVQENGVYYISVSVALQPGSSSINQYSFAILFPILGGKDLAGLTTEPGGGGVLSGYFAGFLFGGTTFTINNFSSTTVGIRNGQSAGTAATLTIFRIADTVMTX
CLO_AA0683AA	MRKIILYLNDDTFISKKYPDKNFSNLDYCLIGSKCSNSFVKEKLITFFXVRIPDILKDKSILKAELFIHIDSNKNHIFKEKVDIEIKRISEYYNLRTITWNDRVSMENIRGYLPIGISDTSNYICLNITGTIKAWAMNKYPNYGLALSLNYPYQIFEFTSSRDCNKPYILVTFEDRIIDNCYPKCECLPIRITGPMGPRGATGSIGPMGATGPTGATGNSSQPIANFLVNAPSPQTLNNGNAITGWXTIIGNSSSITVDANGTFTVQENGVYYISVSVALQPGSSSINQYSFAILFPILGGKDLAGLTTEPGGGGVLSGYFAGFLFGGTTFTINNFSSTTVGIRNGQSAGTAATLTIFRIADTVMTX
CLO_AA0684AA	MRKIILYLNDDTFISKKYPDKNFSNLDYCLIGSKCSNSFVKEKLITFFXVRIPDILKDKSILKAELFIHIDSNKNHIFKEKVDIEIKRISEYYNLRTITWNDRVSMENIRGYLPIGISDTSNYICLNITGTIKAWAMNKYPNYGLALSLNYPYQIFEFTSSRDCNKPYILVTFEDRIIDNCYPKCECLPIRITGPMGPRGATGSIGPMGATGPTGATGNSSQPIANFLVNAPSPQTLNNGNAITGWXTIIGNSSSITVDANGTFTVQENGVYYISVSVALQPGSSSINQYSFAILFPILGGKDLAGLTTEPGGGGVLSGYFAGFLFGGTTFTINNFSSTTVGIRNGQSAGTAATLTIFRIADTVMTX
CLO_AA0685AA	MRKIILYLNDDTFISKKYPDKNFSNLDYCLIGSKCSNSFVKEKLITFFXVRIPDILKDKSILKAELFIHIDSNKNHIFKEKVDIEIKRISEYYNLRTITWNDRVSMENIRGYLPIGISDTSNYICLNITGTIKAWAMNKYPNYGLALSLNYPYQIFEFTSSRDCNKPYILVTFEDRIIDNCYPKCECLPIRITGPMGPRGATGSIGPMGATGPTGATGNSSQPIANFLVNAPSPQTLNNGNAITGWXTIIGNSSSITVDANGTFTVQENGVYYISVSVALQPGSSSINQYSFAILFPILGGKDLAGLTTEPGGGGVLSGYFAGFLFGGTTFTINNFSSTTVGIRNGQSAGTAATLTIFRIADTVMTX
CLO_AA0721AA	MRKIILYLNDDTFISKKYPDKNFSNLDYCLIGSKCSNSFVKEKLITFFXVRIPDILKDKSILKAELFIHIDSNKNHIFKEKVDIEIKRISEYYNLRTITWNDRVSMENIRGYLPIGISDTSNYICLNITGTIKAWAMNKYPNYGLALSLNYPYQIFEFTSSRDCNKPYILVTFEDRIIDNCYPKCECLPIRITGPMGPRGATGSIGPMGATGPTGATGNSSQPIANFLVNAPSPQTLNNGNAITGWXTIIGNSSSITVDANGTFTVQENGVYYISVSVALQPGSSSINQYSFAILFPILGGKDLAGLTTEPGGGGVLSGYFAGFLFGGTTFTINNFSSTTVGIRNGQSAGTAATLTIFRIADTVMTX
CLO_AA0728AA	MRKIILYLNDDTFISKKYPDKNFSNLDYCLIGSKCSNSFVKEKLITFFXVRIPDILKDKSILKAELFIHIDSNKNHIFKEKVDIEIKRISEYYNLRTITWNDRVSMENIRGYLPIGISDTSNYICLNITGTIKAWAMNKYPNYGLALSLNYPYQIFEFTSSRDCNKPYILVTFEDRIIDNCYPKCECLPIRITGPMGPRGATGSIGPMGATGPTGATGNSSQPIANFLVNAPSPQTLNNGNAITGWXTIIGNSSSITVDANGTFTVQENGVYYISVSVALQPGSSSINQYSFAILFPILGGKDLAGLTTEPGGGGVLSGYFAGFLFGGTTFTINNFSSTTVGIRNGQSAGTAATLTIFRIADTVMTX
CLO_AA0742AA	MRKIILYLNDDTFISKKYPDKNFSNLDYCLIGSKCSNSFVKEKLITFFXVRIPDILKDKSILKAELFIHIDSNKNHIFKEKVDIEIKRISEYYNLRTITWNDRVSMENIRGYLPIGISDTSNYICLNITGTIKAWAMNKYPNYGLALSLNYPYQIFEFTSSRDCNKPYILVTFEDRIIDNCYPKCECLPIRITGPMGPRGATGSIGPMGATGPTGATGNSSQPIANFLVNAPSPQTLNNGNAITGWXTIIGNSSSITVDANGTFTVQENGVYYISVSVALQPGSSSINQYSFAILFPILGGKDLAGLTTEPGGGGVLSGYFAGFLFGGTTFTINNFSSTTVGIRNGQSAGTAATLTIFRIADTVMTX
CLO_AA0754AA	MRKIILYLNDDTFISKKYPDKNFSNLDYCLIGSKCSNSFVKEKLITFFXVRIPDILKDKSILKAELFIHIDSNKNHIFKEKVDIEIKRISEYYNLRTITWNDRVSMENIRGYLPIGISDTSNYICLNITGTIKAWAMNKYPNYGLALSLNYPYQIFEFTSSRDCNKPYILVTFEDRIIDNCYPKCECLPIRITGPMGPRGATGSIGPMGATGPTGATGNSSQPIANFLVNAPSPQTLNNGNAITGWXTIIGNSSSITVDANGTFTVQENGVYYISVSVALQPGSSSINQYSFAILFPILGGKDLAGLTTEPGGGGVLSGYFAGFLFGGTTFTINNFSSTTVGIRNGQSAGTAATLTIFRIADTVMTX
CLO_AA0755AA	MRKIILYLNDDTFISKKYPDKNFSNLDYCLIGSKCSNSFVKEKLITFFXVRIPDILKDKSILKAELFIHIDSNKNHIFKEKVDIEIKRISEYYNLRTITWNDRVSMENIRGYLPIGISDTSNYICLNITGTIKAWAMNKYPNYGLALSLNYPYQIFEFTSSRDCNKPYILVTFEDRIIDNCYPKCECLPIRITGPMGPRGATGSIGPMGATGPTGATGNSSQPIANFLVNAPSPQTLNNGNAITGWXTIIGNSSSITVDANGTFTVQENGVYYISVSVALQPGSSSINQYSFAILFPILGGKDLAGLTTEPGGGGVLSGYFAGFLFGGTTFTINNFSSTTVGIRNGQSAGTAATLTIFRIADTVMTX
CLO_AA0772AA	MRKIILYLNDDTFISKKYPDKNFSNLDYCLIGSKCSNSFVKEKLITFFXVRIPDILKDKSILKAELFIHIDSNKNHIFKEKVDIEIKRISEYYNLRTITWNDRVSMENIRGYLPIGISDTSNYICLNITGTIKAWAMNKYPNYGLALSLNYPYQIFEFTSSRDCNKPYILVTFEDRIIDNCYPKCECPPIRITGPMGPRGATGSIGPMGATGPTGATGNSSQPIANFLVNAPSPQTLNNGNAITGWXTIIGNSSSITVDANGTFTVQENGVYYISVSVALQPGSSSINQYSFAILFPILGGKDLAGLTTEPGGGGVLSGYFAGFLFGGTTFTINNFSSTTVGIRNGQSAGTAATLTIFRIADTVMTX
CLO_AA0774AA	MRKIILYLNDDTFISKKYPDKNFSNLDYCLIGSKCSNSFVKEKLITFFXVRIPDILKDKSILKAELFIHIDSNKNHIFKEKVDIEIKRISEYYNLRTITWNDRVSMENIRGYLPIGISDTSNYICLNITGTIKAWAMNKYPNYGLALSLNYPYQIFEFTSSRDCNKPYILVTFEDRIIDNCYPKCECPPIRITGPMGPRGATGSIGPMGATGPTGATGNSSQPIANFLVNAPSPQTLNNGNAITGWXTIIGNSSSITVDANGTFTVQENGVYYISVSVALQPGSSSINQYSFAILFPILGGKDLAGLTTEPGGGGVLSGYFAGFLFGGTTFTINNFSSTTVGIRNGQSAGTAATLTIFRIADTVMTX
CLO_AA0780AA	MRKIILYLNDDTFISKKYPDKNFSNLDYCLIGSKCSNSFVKEKLITFFXVRIPDILKDKSILKAELFIHIDSNKNHIFKEKVDIEIKRISEYYNLRTITWNDRVSMENIRGYLPIGISDTSNYICLNITGTIKAWAMNKYPNYGLALSLNYPYQIFEFTSSRDCNKPYILVTFEDRIIDNCYPKCECLPIRITGPMGPRGATGSIGPMGATGPTGATGNSSQPIANFLVNAPSPQTLNNGNAITGWXTIIGNSSSITVDANGTFTVQENGVYYISVSVALQPGSSSINQYSFAILFPILGGKDLAGLTTEPGGGGVLSGYFAGFLFGGTTFTINNFSSTTVGIRNGQSAGTAATLTIFRIADTVMTX
CLO_AA0783AA	MRKIILYLNDDTFISKKYPDKNFSNLDYCLIGSKCSNSFVKEKLITFFXVRIPDILKDKSILKAELFIHIDSNKNHIFKEKVDIEIKRISEYYNLRTITWNDRVSMENIRGYLPIGISDTSNYICLNITGTIKAWAMNKYPNYGLALSLNYPYQIFEFTSSRDCNKPYILVTFEDRIIDNCYPKCECLPIRITGPMGPRGATGSIGPMGATGPTGATGNSSQPIANFLVNAPSPQTLNNGNAITGWXTIIGNSSSITVDANGTFTVQENGVYYISVSVALQPGSSSINQYSFAILFPILGGKDLAGLTTEPGGGGVLSGYFAGFLFGGTTFTINNFSSTTVGIRNGQSAGTAATLTIFRIADTVMTX
CLO_AA0791AA	MRKIILYLNDDTFISKKYPDKNFSNLDYCLIGSKCSNSFVKEKLITFFXVRIPDILKDKSILKAELFIHIDSNKNHIFKEKVDIEIKRISEYYNLRTITWNDRVSMENIRGYLPIGISDTSNYICLNITGTIKAWAMNKYPNYGLALSLNYPYQIFEFTSSRDCNKPYILVTFEDRIIDNCYPKCECLPIRITGPMGPRGATGSIGPMGATGPTGATGNSSQPIANFLVNAPSPQTLNNGNAITGWXTIIGNSSSITVDANGTFTVQENGVYYISVSVALQPGSSSINQYSFAILFPILGGKDLAGLTTEPGGGGVLSGYFAGFLFGGTTFTINNFSSTTVGIRNGQSAGTAATLTIFRIADTVMTX
CLO_AA0793AA	MRKIILYLNDDTFISKKYPDKNFSNLDYCLIGSKCSNSFVKEKLITFFXVRIPDILKDKSILKAELFIHIDSNKNHIFKEKVDIEIKRISEYYNLRTITWNDRVSMENIRGYLPIGISDTSNYICLNITGTIKAWAMNKYPNYGLALSLNYPYQIFEFTSSRDCNKPYILVTFEDRIIDNCYPKCECLPIRITGPMGPRGATGSIGPMGATGPTGATGNSSQPIANFLVNAPSPQTLNNGNAITGWXTIIGNSSSITVDANGTFTVQENGVYYISVSVALQPGSSSINQYSFAILFPILGGKDLAGLTTEPGGGGVLSGYFAGFLFGGTTFTINNFSSTTVGIRNGQSAGTAATLTIFRIADTVMTX
CLO_AA0795AA	MRKIILYLNDDTFISKKYPDKNFSNLDYCLIGSKCSNSFVKEKLITFFXVRIPDILKDKSILKAELFIHIDSNKNHIFKEKVDIEIKRISEYYNLRTITWNDRVSMENIRGYLPIGISDTSNYICLNITGTIKAWAMNKYPNYGLALSLNYPYQIFEFTSSRDCNKPYILVTFEDRIIDNCYPKCECLPIRITGPMGPRGATGSIGPMGATGPTGATGNSSQPIANFLVNAPSPQTLNNGNAITGWXTIIGNSSSITVDANGTFTVQENGVYYISVSVALQPGSSSINQYSFAILFPILGGKDLAGLTTEPGGGGVLSGYFAGFLFGGTTFTINNFSSTTVGIRNGQSAGTAATLTIFRIADTVMTX
CLO_AA0796AA	MRKIILYLNDDTFISKKYPDKNFSNLDYCLIGSKCSNSFVKEKLITFFXVRIPDILKDKSILKAELFIHIDSNKNHIFKEKVDIEIKRISEYYNLRTITWNDRVSMENIRGYLPIGISDTSNYICLNITGTIKAWAMNKYPNYGLALSLNYPYQIFEFTSSRDCNKPYILVTFEDRIIDNCYPKCECLPIRITGPMGPRGATGSIGPMGATGPTGATGNSSQPIANFLVNAPSPQTLNNGNAITGWXTIIGNSSSITVDANGTFTVQENGVYYISVSVALQPGSSSINQYSFAILFPILGGKDLAGLTTEPGGGGVLSGYFAGFLFGGTTFTINNFSSTTVGIRNGQSAGTAATLTIFRIADTVMTX
CLO_AA0799AA	MRKIILYLNDDTFISKKYPDKNFSNLDYCLIGSKCSNSFVKEKLITFFXVRIPDILKDKSILKAELFIHIDSNKNHIFKEKVDIEIKRISEYYNLRTITWNDRVSMENIRGYLPIGISDTSNYICLNITGTIKAWAMNKYPNYGLALSLNYPYQIFEFTSSRDCNKPYILVTFEDRIIDNCYPKCECPPIRITGPMGPRGATGSIGPMGATGPTGATGNSSQPIANFLVNAPSPQTLNNGNAITGWXTIIGNSSSITVDANGTFTVQENGVYYISVSVALQPGSSSINQYSFAILFPILGGKDLAGLTTEPGGGGVLSGYFAGFLFGGTTFTINNFSSTTVGIRNGQSAGTAATLTIFRIADTVMTX
CLO_AA0807AA	MRKIILYLNDDTFISKKYPDKNFSNLDYCLIGSKCSNSFVKEKLITFFXVRIPDILKDKSILKAELFIHIDSNKNHIFKEKVDIEIKRISEYYNLRTITWNDRVSMENIRGYLPIGISDTSNYICLNITGTIKAWAMNKYPNYGLALSLNYPYQIFEFTSSRDCNKPYILVTFEDRIIDNCYPKCECLPIRITGPMGPRGATGSIGPMGATGPTGATGNSSQPIANFLVNAPSPQTLNNGNAITGWXTIIGNSSSITVDANGTFTVQENGVYYISVSVALQPGSSSINQYSFAILFPILGGKDLAGLTTEPGGGGVLSGYFAGFLFGGTTFTINNFSSTTVGIRNGQSAGTAATLTIFRIADTVMTX
CLO_AA0808AA	MRKIILYLNDDTFISKKYPDKNFSNLDYCLIGSKCSNSFVKEKLITFFXVRIPDILKDKSILKAELFIHIDSNKNHIFKEKVDIEIKRISEYYNLRTITWNDRVSMENIRGYLPIGISDTSNYICLNITGTIKAWAMNKYPNYGLALSLNYPYQIFEFTSSRDCNKPYILVTFEDRIIDNCYPKCECLPIRITGPMGPRGATGSIGPMGATGPTGATGNSSQPIANFLVNAPSPQTLNNGNAITGWXTIIGNSSSITVDANGTFTVQENGVYYISVSVALQPGSSSINQYSFAILFPILGGKDLAGLTTEPGGGGVLSGYFAGFLFGGTTFTINNFSSTTVGIRNGQSAGTAATLTIFRIADTVMTX
CLO_AA0811AA	MRKIILYLNDDTFISKKYPDKNFSNLDYCLIGSKCSNSFVKEKLITFFXVRIPDILKDKSILKAELFIHIDSNKNHIFKEKVDIEIKRISEYYNLRTITWNDRVSMENIRGYLPIGISDTSNYICLNITGTIKAWAMNKYPNYGLALSLNYPYQIFEFTSSRDCNKPYILVTFEDRIIDNCYPKCECLPIRITGPMGPRGATGSIGPMGATGPTGATGNSSQPIANFLVNAPSPQTLNNGNAITGWXTIIGNSSSITVDANGTFTVQENGVYYISVSVALQPGSSSINQYSFAILFPILGGKDLAGLTTEPGGGGVLSGYFAGFLFGGTTFTINNFSSTTVGIRNGQSAGTAATLTIFRIADTVMTX
CLO_AA0812AA	MRKIILYLNDDTFISKKYPDKNFSNLDYCLIGSKCSNSFVKEKLITFFXVRIPDILKDKSILKAELFIHIDSNKNHIFKEKVDIEIKRISEYYNLRTITWNDRVSMENIRGYLPIGISDTSNYICLNITGTIKAWAMNKYPNYGLALSLNYPYQIFEFTSSRDCNKPYILVTFEDRIIDNCYPKCECLPIRITGPMGPRGATGSIGPMGATGPTGATGNSSQPIANFLVNAPSPQTLNNGNAITGWXTIIGNSSSITVDANGTFTVQENGVYYISVSVALQPGSSSINQYSFAILFPILGGKDLAGLTTEPGGGGVLSGYFAGFLFGGTTFTINNFSSTTVGIRNGQSAGTAATLTIFRIADTVMTX
CLO_AA0815AA	MRKIILYLNDDTFISKKYPDKNFSNLDYCLIGSKCSNSFVKEKLITFFXVRIPDILKDKSILKAELFIHIDSNKNHIFKEKVDIEIKRISEYYNLRTITWNDRVSMENIRGYLPIGISDTSNYICLNITGTIKAWAMNKYPNYGLALSLNYPYQIFEFTSSRDCNKPYILVTFEDRIIDNCYPKCECPPIRITGPMGPRGATGSIGPMGATGPTGATGNSSQPIANFLVNAPSPQTLNNGNAITGWXTIIGNSSSITVDANGTFTVQENGVYYISVSVALQPGSSSINQYSFAILFPILGGKDLAGLTTEPGGGGVLSGYFAGFLFGGTTFTINNFSSTTVGIRNGQSAGTAATLTIFRIADTVMTX
CLO_AA0817AA	MRKIILYLNDDTFISKKYPDKNFSNLDYCLIGSKCSNSFVKEKLITFFXVRIPDILKDKSILKAELFIHIDSNKNHIFKEKVDIEIKRISEYYNLRTITWNDRVSMENIRGYLPIGISDTSNYICLNITGTIKAWAMNKYPNYGLALSLNYPYQIFEFTSSRDCNKPYILVTFEDRIIDNCYPKCECLPIRITGPMGPRGATGSIGPMGATGPTGATGNSSQPIANFLVNAPSPQTLNNGNAITGWXTIIGNSSSITVDANGTFTVQENGVYYISVSVALQPGSSSINQYSFAILFPILGGKDLAGLTTEPGGGGVLSGYFAGFLFGGTTFTINNFSSTTVGIRNGQSAGTAATLTIFRIADTVMTX
CLO_AA0819AA	MRKIILYLNDDTFISKKYPDKNFSNLDYCLIGSKCSNSFVKEKLITFFXVRIPDILKDKSILKAELFIHIDSNKNHIFKEKVDIEIKRISEYYNLRTITWNDRVSMENIRGYLPIGISDTSNYICLNITGTIKAWAMNKYPNYGLALSLNYPYQIFEFTSSRDCNKPYILVTFEDRIIDNCYPKCECLPIRITGPMGPRGATGSIGPMGATGPTGATGNSSQPIANFLVNAPSPQTLNNGNAITGWXTIIGNSSSITVDANGTFTVQENGVYYISVSVALQPGSSSINQYSFAILFPILGGKDLAGLTTEPGGGGVLSGYFAGFLFGGTTFTINNFSSTTVGIRNGQSAGTAATLTIFRIADTVMTX
CLO_AA0828AA	MRKIILYLNDDTFISKKYPDKNFSNLDYCLIGSKCSNSFVKEKLITFFXVRIPDILKDKSILKAELFIHIDSNKNHIFKEKVDIEIKRISEYYNLRTITWNDRVSMENIRGYLPIGISDTSNYICLNITGTIKAWAMNKYPNYGLALSLNYPYQIFEFTSSRDCNKPYILVTFEDRIIDNCYPKCECLPIRITGPMGPRGATGSIGPMGATGPTGATGNSSQPIANFLVNAPSPQTLNNGNAITGWXTIIGNSSSITVDANGTFTVQENGVYYISVSVALQPGSSSINQYSFAILFPILGGKDLAGLTTEPGGGGVLSGYFAGFLFGGTTFTINNFSSTTVGIRNGQSAGTAATLTIFRIADTVMTX
CLO_AA0831AA	MRKIILYLNDDTFISKKYPDKNFSNLDYCLIGSKCSNSFVKEKLITFFXVRIPDILKDKSILKAELFIHIDSNKNHIFKEKVDIEIKRISEYYNLRTITWNDRVSMENIRGYLPIGISDTSNYICLNITGTIKAWAMNKYPNYGLALSLNYPYQIFEFTSSRDCNKPYILVTFEDRIIDNCYPKCECLPIRITGPMGPRGATGSIGPMGATGPTGATGNSSQPIANFLVNAPSPQTLNNGNAITGWXTIIGNSSSITVDANGTFTVQENGVYYISVSVALQPGSSSINQYSFAILFPILGGKDLAGLTTEPGGGGVLSGYFAGFLFGGTTFTINNFSSTTVGIRNGQSAGTAATLTIFRIADTVMTX
CLO_AA0833AA	MRKIILYLNDDTFISKKYPDKNFSNLDYCLIGSKCSNSFVKEKLITFFXVRIPDILKDKSILKAELFIHIDSNKNHIFKEKVDIEIKRISEYYNLRTITWNDRVSMENIRGYLPIGISDTSNYICLNITGTIKAWAMNKYPNYGLALSLNYPYQIFEFTSSRDCNKPYILVTFEDRIIDNCYPKCECLPIRITGPMGPRGATGSIGPMGATGPTGATGNSSQPIANFLVNAPSPQTLNNGNAITGWXTIIGNSSSITVDANGTFTVQENGVYYISVSVALQPGSSSINQYSFAILFPILGGKDLAGLTTEPGGGGVLSGYFAGFLFGGTTFTINNFSSTTVGIRNGQSAGTAATLTIFRIADTVMTX
CLO_AA0837AA	MRKIILYLNDDTFISKKYPDKNFSNLDYCLIGSKCSNSFVKEKLITFFXVRIPDILKDKSILKAELFIHIDSNKNHIFKEKVDIEIKRISEYYNLRTITWNDRVSMENIRGYLPIGISDTSNYICLNITGTIKAWAMNKYPNYGLALSLNYPYQIFEFTSSRDCNKPYILVTFEDRIIDNCYPKCECLPIRITGPMGPRGATGSIGPMGATGPTGATGNSSQPIANFLVNAPSPQTLNNGNAITGWXTIIGNSSSITVDANGTFTVQENGVYYISVSVALQPGSSSINQYSFAILFPILGGKDLAGLTTEPGGGGVLSGYFAGFLFGGTTFTINNFSSTTVGIRNGQSAGTAATLTIFRIADTVMTX
CLO_AA0838AA	MRKIILYLNDDTFISKKYPDKNFSNLDYCLIGSKCSNSFVKEKLITFFXVRIPDILKDKSILKAELFIHIDSNKNHIFKEKVDIEIKRISEYYNLRTITWNDRVSMENIRGYLPIGISDTSNYICLNITGTIKAWAMNKYPNYGLALSLNYPYQIFEFTSSRDCNKPYILVTFEDRIIDNCYPKCECLPIRITGPMGPRGATGSIGPMGATGPTGATGNSSQPIANFLVNAPSPQTLNNGNAITGWXTIIGNSSSITVDANGTFTVQENGVYYISVSVALQPGSSSINQYSFAILFPILGGKDLAGLTTEPGGGGVLSGYFAGFLFGGTTFTINNFSSTTVGIRNGQSAGTAATLTIFRIADTVMTX
CLO_AA0840AA	MRKIILYLNDDTFISKKYPDKNFSNLDYCLIGSKCSNSFVKEKLITFFXVRIPDILKDKSILKAELFIHIDSNKNHIFKEKVDIEIKRISEYYNLRTITWNDRVSMENIRGYLPIGISDTSNYICLNITGTIKAWAMNKYPNYGLALSLNYPYQIFEFTSSRDCNKPYILVTFEDRIIDNCYPKCECPPIRITGPMGPRGATGSIGPMGATGPTGATGNSSQPIANFLVNAPSPQTLNNGNAITGWXTIIGNSSSITVDANGTFTVQENGVYYISVSVALQPGSSSINQYSFAILFPILGGKDLAGLTTEPGGGGVLSGYFAGFLFGGTTFTINNFSSTTVGIRNGQSAGTAATLTIFRIADTVMTX
CLO_AA0841AA	MRKIILYLNDDTFISKKYPDKNFSNLDYCLIGSKCSNSFVKEKLITFFXVRIPDILKDKSILKAELFIHIDSNKNHIFKEKVDIEIKRISEYYNLRTITWNDRVSMENIRGYLPIGISDTSNYICLNITGTIKAWAMNKYPNYGLALSLNYPYQIFEFTSSRDCNKPYILVTFEDRIIDNCYPKCECLPIRITGPMGPRGATGSIGPMGATGPTGATGNSSQPIANFLVNAPSPQTLNNGNAITGWXTIIGNSSSITVDANGTFTVQENGVYYISVSVALQPGSSSINQYSFAILFPILGGKDLAGLTTEPGGGGVLSGYFAGFLFGGTTFTINNFSSTTVGIRNGQSAGTAATLTIFRIADTVMTX
CLO_AA0881AA	MRKIILYLNDDTFISKKYPDKNFSNLDYCLIGSKCSNSFVKEKLITFFXVRIPDILKDKSILKAELFIHIDSNKNHIFKEKVDIEIKRISEYYNLRTITWNDRVSMENIRGYLPIGISDTSNYICLNITGTIKAWAMNKYPNYGLALSLNYPYQIFEFTSSRDCNKPYILVTFEDRIIDNCYPKCECPPIRITGPMGPRGATGSIGPMGATGPTGATGNSSQPIANFLVNAPSPQTLNNGNAITGWXTIIGNSSSITVDANGTFTVQENGVYYISVSVALQPGSSSINQYSFAILFPILGGKDLAGLTTEPGGGGVLSGYFAGFLFGGTTFTINNFSSTTVGIRNGQSAGTAATLTIFRIADTVMTX
CLO_AA0883AA	MRKIILYLNDDTFISKKYPDKNFSNLDYCLIGSKCSNSFVKEKLITFFXVRIPDILKDKSILKAELFIHIDSNKNHIFKEKVDIEIKRISEYYNLRTITWNDRVSMENIRGYLPIGISDTSNYICLNITGTIKAWAMNKYPNYGLALSLNYPYQIFEFTSSRDCNKPYILVTFEDRIIDNCYPKCECLPIRITGPMGPRGATGSIGPMGATGPTGATGNSSQPIANFLVNAPSPQTLNNGNAITGWXTIIGNSSSITVDANGTFTVQENGVYYISVSVALQPGSSSINQYSFAILFPILGGKDLAGLTTEPGGGGVLSGYFAGFLFGGTTFTINNFSSTTVGIRNGQSAGTAATLTIFRIADTVMTX
CLO_AA0884AA	MRKIILYLNDDTFISKKYPDKNFSNLDYCLIGSKCSNSFVKEKLITFFXVRIPDILKDKSILKAELFIHIDSNKNHIFKEKVDIEIKRISEYYNLRTITWNDRVSMENIRGYLPIGISDTSNYICLNITGTIKAWAMNKYPNYGLALSLNYPYQIFEFTSSRDCNKPYILVTFEDRIIDNCYPKCECLPIRITGPMGPRGATGSIGPMGATGPTGATGNSSQPIANFLVNAPSPQTLNNGNAITGWXTIIGNSSSITVDANGTFTVQENGVYYISVSVALQPGSSSINQYSFAILFPILGGKDLAGLTTEPGGGGVLSGYFAGFLFGGTTFTINNFSSTTVGIRNGQSAGTAATLTIFRIADTVMTX
CLO_AA0885AA	MRKIILYLNDDTFISKKYPDKNFSNLDYCLIGSKCSNSFVKEKLITFFXVRIPDILKDKSILKAELFIHIDSNKNHIFKEKVDIEIKRISEYYNLRTITWNDRVSMENIRGYLPIGISDTSNYICLNITGTIKAWAMNKYPNYGLALSLNYPYQIFEFTSSRDCNKPYILVTFEDRIIDNCYPKCECLPIRITGPMGPRGATGSIGPMGATGPTGATGNSSQPIANFLVNAPSPQTLNNGNAITGWXTIIGNSSSITVDANGTFTVQENGVYYISVSVALQPGSSSINQYSFAILFPILGGKDLAGLTTEPGGGGVLSGYFAGFLFGGTTFTINNFSSTTVGIRNGQSAGTAATLTIFRIADTVMTX
CLO_AA0886AA	MRKIILYLNDDTFISKKYPDKNFSNLDYCLIGSKCSNSFVKEKLITFFXVRIPDILKDKSILKAELFIHIDSNKNHIFKEKVDIEIKRISEYYNLRTITWNDRVSMENIRGYLPIGISDTSNYICLNITGTIKAWAMNKYPNYGLALSLNYPYQIFEFTSSRDCNKPYILVTFEDRIIDNCYPKCECLPIRITGPMGPRGATGSIGPMGATGPTGATGNSSQPIANFLVNAPSPQTLNNGNAITGWXTIIGNSSSITVDANGTFTVQENGVYYISVSVALQPGSSSINQYSFAILFPILGGKDLAGLTTEPGGGGVLSGYFAGFLFGGTTFTINNFSSTTVGIRNGQSAGTAATLTIFRIADTVMTX
CLO_AA0893AA	MRKIILYLNDDTFISKKYPDKNFSNLDYCLIGSKCSNSFVKEKLITFFXVRIPDILKDKSILKAELFIHIDSNKNHIFKEKVDIEIKRISEYYNLRTITWNDRVSMENIRGYLPIGISDTSNYICLNITGTIKAWAMNKYPNYGLALSLNYPYQIFEFTSSRDCNKPYILVTFEDRIIDNCYPKCECPPIRITGPMGPRGATGSIGPMGATGPTGATGNSSQPIANFLVNAPSPQTLNNGNAITGWXTIIGNSSSITVDANGTFTVQENGVYYISVSVALQPGSSSINQYSFAILFPILGGKDLAGLTTEPGGGGVLSGYFAGFLFGGTTFTINNFSSTTVGIRNGQSAGTAATLTIFRIADTVMTX
CLO_AA0928AA	MRKIILYLNDDTFISKKYPDKNFSNLDYCLIGSKCSNSFVKEKLITFFXVRIPDILKDKSILKAELFIHIDSNKNHIFKEKVDIEIKRISEYYNLRTITWNDRVSMENIRGYLPIGISDTSNYICLNITGTIKAWAMNKYPNYGLALSLNYPYQIFEFTSSRDCNKPYILVTFEDRIIDNCYPKCECLPIRITGPMGPRGATGSIGPMGATGPTGATGNSSQPIANFLVNAPSPQTLNNGNAITGWXTIIGNSSSITVDANGTFTVQENGVYYISVSVALQPGSSSINQYSFAILFPILGGKDLAGLTTEPGGGGVLSGYFAGFLFGGTTFTINNFSSTTVGIRNGQSAGTAATLTIFRIADTVMTX
CLO_AA0929AA	MRKIILYLNDDTFISKKYPDKNFSNLDYCLIGSKCSNSFVKEKLITFFXVRIPDILKDKSILKAELFIHIDSNKNHIFKEKVDIEIKRISEYYNLRTITWNDRVSMENIRGYLPIGISDTSNYICLNITGTIKAWAMNKYPNYGLALSLNYPYQIFEFTSSRDCNKPYILVTFEDRIIDNCYPKCECLPIRITGPMGPRGATGSIGPMGATGPTGATGNSSQPIANFLVNAPSPQTLNNGNAITGWXTIIGNSSSITVDANGTFTVQENGVYYISVSVALQPGSSSINQYSFAILFPILGGKDLAGLTTEPGGGGVLSGYFAGFLFGGTTFTINNFSSTTVGIRNGQSAGTAATLTIFRIADTVMTX
CLO_AA0996AA	MRKIILYLNDDTFISKKYPDKNFSNLDYCLIGSKCSNSFVKEKLITFFXVRIPDILKDKSILKAELFIHIDSNKNHIFKEKVDIEIKRISEYYNLRTITWNDRVSMENIRGYLPIGISDTSNYICLNITGTIKAWAMNKYPNYGLALSLNYPYQIFEFTSSRDCNKPYILVTFEDRIIDNCYPKCECLPIRITGPMGPRGATGSIGPMGATGPTGATGNSSQPIANFLVNAPSPQTLNNGNAITGWXTIIGNSSSITVDANGTFTVQENGVYYISVSVALQPGSSSINQYSFAILFPILGGKDLAGLTTEPGGGGVLSGYFAGFLFGGTTFTINNFSSTTVGIRNGQSAGTAATLTIFRIADTVMTX
CLO_AA0999AA	MRKIILYLNDDTFISKKYPDKNFSNLDYCLIGSKCSNSFVKEKLITFFXVRIPDILKDKSILKAELFIHIDSNKNHIFKEKVDIEIKRISEYYNLRTITWNDRVSMENIRGYLPIGISDTSNYICLNITGTIKAWAMNKYPNYGLALSLNYPYQIFEFTSSRDCNKPYILVTFEDRIIDNCYPKCECLPIRITGPMGPRGATGSIGPMGATGPTGATGNSSQPIANFLVNAPSPQTLNNGNAITGWXTIIGNSSSITVDANGTFTVQENGVYYISVSVALQPGSSSINQYSFAILFPILGGKDLAGLTTEPGGGGVLSGYFAGFLFGGTTFTINNFSSTTVGIRNGQSAGTAATLTIFRIADTVMTX
CLO_AA1000AA	MRKIILYLNDDTFISKKYPDKNFSNLDYCLIGSKCSNSFVKEKLITFFXVRIPDILKDKSILKAELFIHIDSNKNHIFKEKVDIEIKRISEYYNLRTITWNDRVSMENIRGYLPIGISDTSNYICLNITGTIKAWAMNKYPNYGLALSLNYPYQIFEFTSSRDCNKPYILVTFEDRIIDNCYPKCECLPIRITGPMGPRGATGSIGPMGATGPTGATGNSSQPIANFLVNAPSPQTLNNGNAITGWXTIIGNSSSITVDANGTFTVQENGVYYISVSVALQPGSSSINQYSFAILFPILGGKDLAGLTTEPGGGGVLSGYFAGFLFGGTTFTINNFSSTTVGIRNGQSAGTAATLTIFRIADTVMTX
CLO_AA1005AA	MRKIILYLNDDTFISKKYPDKNFSNLDYCLIGSKCSNSFVKEKLITFFXVRIPDILKDKSILKAELFIHIDSNKNHIFKEKVDIEIKRISEYYNLRTITWNDRVSMENIRGYLPIGISDTSNYICLNITGTIKAWAMNKYPNYGLALSLNYPYQIFEFTSSRDCNKPYILVTFEDRIIDNCYPKCECLPIRITGPMGPRGATGSIGPMGATGPTGATGNSSQPIANFLVNAPSPQTLNNGNAITGWXTIIGNSSSITVDANGTFTVQENGVYYISVSVALQPGSSSINQYSFAILFPILGGKDLAGLTTEPGGGGVLSGYFAGFLFGGTTFTINNFSSTTVGIRNGQSAGTAATLTIFRIADTVMTX
CLO_AA1006AA	MRKIILYLNDDTFISKKYPDKNFSNLDYCLIGSKCSNSFVKEKLITFFXVRIPDILKDKSILKAELFIHIDSNKNHIFKEKVDIEIKRISEYYNLRTITWNDRVSMENIRGYLPIGISDTSNYICLNITGTIKAWAMNKYPNYGLALSLNYPYQIFEFTSSRDCNKPYILVTFEDRIIDNCYPKCECLPIRITGPMGPRGATGSIGPMGATGPTGATGNSSQPIANFLVNAPSPQTLNNGNAITGWXTIIGNSSSITVDANGTFTVQENGVYYISVSVALQPGSSSINQYSFAILFPILGGKDLAGLTTEPGGGGVLSGYFAGFLFGGTTFTINNFSSTTVGIRNGQSAGTAATLTIFRIADTVMTX
CLO_AA1007AA	MRKIILYLNDDTFISKKYPDKNFSNLDYCLIGSKCSNSFVKEKLITFFXVRIPDILKDKSILKAELFIHIDSNKNHIFKEKVDIEIKRISEYYNLRTITWNDRVSMENIRGYLPIGISDTSNYICLNITGTIKAWAMNKYPNYGLALSLNYPYQIFEFTSSRDCNKPYILVTFEDRIIDNCYPKCECPPIRITGPMGPRGATGSIGPMGATGPTGATGNSSQPIANFLVNAPSPQTLNNGNAITGWXTIIGNSSSITVDANGTFTVQENGVYYISVSVALQPGSSSINQYSFAILFPILGGKDLAGLTTEPGGGGVLSGYFAGFLFGGTTFTINNFSSTTVGIRNGQSAGTAATLTIFRIADTVMTX
CLO_AA1012AA	MRKIILYLNDDTFISKKYPDKNFSNLDYCLIGSKCSNSFVKEKLITFFXVRIPDILKDKSILKAELFIHIDSNKNHIFKEKVDIEIKRISEYYNLRTITWNDRVSMENIRGYLPIGISDTSNYICLNITGTIKAWAMNKYPNYGLALSLNYPYQIFEFTSSRDCNKPYILVTFEDRIIDNCYPKCECLPIRITGPMGPRGATGSIGPMGATGPTGATGNSSQPIANFLVNAPSPQTLNNGNAITGWXTIIGNSSSITVDANGTFTVQENGVYYISVSVALQPGSSSINQYSFAILFPILGGKDLAGLTTEPGGGGVLSGYFAGFLFGGTTFTINNFSSTTVGIRNGQSAGTAATLTIFRIADTVMTX
CLO_AA1013AA	MRKIILYLNDDTFISKKYPDKNFSNLDYCLIGSKCSNSFVKEKLITFFXVRIPDILKDKSILKAELFIHIDSNKNHIFKEKVDIEIKRISEYYNLRTITWNDRVSMENIRGYLPIGISDTSNYICLNITGTIKAWAMNKYPNYGLALSLNYPYQIFEFTSSRDCNKPYILVTFEDRIIDNCYPKCECLPIRITGPMGPRGATGSIGPMGATGPTGATGNSSQPIANFLVNAPSPQTLNNGNAITGWXTIIGNSSSITVDANGTFTVQENGVYYISVSVALQPGSSSINQYSFAILFPILGGKDLAGLTTEPGGGGVLSGYFAGFLFGGTTFTINNFSSTTVGIRNGQSAGTAATLTIFRIADTVMTX
CLO_AA1023AA	MRKIILYLNDDTFISKKYPDKNFSNLDYCLIGSKCSNSFVKEKLITFFXVRIPDILKDKSILKAELFIHIDSNKNHIFKEKVDIEIKRISEYYNLRTITWNDRVSMENIRGYLPIGISDTSNYICLNITGTIKAWAMNKYPNYGLALSLNYPYQIFEFTSSRDCNKPYILVTFEDRIIDNCYPKCECLPIRITGPMGPRGATGSIGPMGATGPTGATGNSSQPIANFLVNAPSPQTLNNGNAITGWXTIIGNSSSITVDANGTFTVQENGVYYISVSVALQPGSSSINQYSFAILFPILGGKDLAGLTTEPGGGGVLSGYFAGFLFGGTTFTINNFSSTTVGIRNGQSAGTAATLTIFRIADTVMTX
CLO_AA1025AA	MRKIILYLNDDTFISKKYPDKNFSNLDYCLIGSKCSNSFVKEKLITFFXVRIPDILKDKSILKAELFIHIDSNKNHIFKEKVDIEIKRISEYYNLRTITWNDRVSMENIRGYLPIGISDTSNYICLNITGTIKAWAMNKYPNYGLALSLNYPYQIFEFTSSRDCNKPYILVTFEDRIIDNCYPKCECLPIRITGPMGPRGATGSIGPMGATGPTGATGNSSQPIANFLVNAPSPQTLNNGNAITGWXTIIGNSSSITVDANGTFTVQENGVYYISVSVALQPGSSSINQYSFAILFPILGGKDLAGLTTEPGGGGVLSGYFAGFLFGGTTFTINNFSSTTVGIRNGQSAGTAATLTIFRIADTVMTX
CLO_AA1027AA	MRKIILYLNDDTFISKKYPDKNFSNLDYCLIGSKCSNSFVKEKLITFFXVRIPDILKDKSILKAELFIHIDSNKNHIFKEKVDIEIKRISEYYNLRTITWNDRVSMENIRGYLPIGISDTSNYICLNITGTIKAWAMNKYPNYGLALSLNYPYQIFEFTSSRDCNKPYILVTFEDRIIDNCYPKCECLPIRITGPMGPRGATGSIGPMGATGPTGATGNSSQPIANFLVNAPSPQTLNNGNAITGWXTIIGNSSSITVDANGTFTVQENGVYYISVSVALQPGSSSINQYSFAILFPILGGKDLAGLTTEPGGGGVLSGYFAGFLFGGTTFTINNFSSTTVGIRNGQSAGTAATLTIFRIADTVMTX
CLO_AA1028AA	MRKIILYLNDDTFISKKYPDKNFSNLDYCLIGSKCSNSFVKEKLITFFXVRIPDILKDKSILKAELFIHIDSNKNHIFKEKVDIEIKRISEYYNLRTITWNDRVSMENIRGYLPIGISDTSNYICLNITGTIKAWAMNKYPNYGLALSLNYPYQIFEFTSSRDCNKPYILVTFEDRIIDNCYPKCECLPIRITGPMGPRGATGSIGPMGATGPTGATGNSSQPIANFLVNAPSPQTLNNGNAITGWXTIIGNSSSITVDANGTFTVQENGVYYISVSVALQPGSSSINQYSFAILFPILGGKDLAGLTTEPGGGGVLSGYFAGFLFGGTTFTINNFSSTTVGIRNGQSAGTAATLTIFRIADTVMTX
CLO_AA1029AA	MRKIILYLNDDTFISKKYPDKNFSNLDYCLIGSKCSNSFVKEKLITFFXVRIPDILKDKSILKAELFIHIDSNKNHIFKEKVDIEIKRISEYYNLRTITWNDRVSMENIRGYLPIGISDTSNYICLNITGTIKAWAMNKYPNYGLALSLNYPYQIFEFTSSRDCNKPYILVTFEDRIIDNCYPKCECLPIRITGPMGPRGATGSIGPMGATGPTGATGNSSQPIANFLVNAPSPQTLNNGNAITGWXTIIGNSSSITVDANGTFTVQENGVYYISVSVALQPGSSSINQYSFAILFPILGGKDLAGLTTEPGGGGVLSGYFAGFLFGGTTFTINNFSSTTVGIRNGQSAGTAATLTIFRIADTVMTX
CLO_AA1031AA	MRKIILYLNDDTFISKKYPDKNFSNLDYCLIGSKCSNSFVKEKLITFFXVRIPDILKDKSILKAELFIHIDSNKNHIFKEKVDIEIKRISEYYNLRTITWNDRVSMENIRGYLPIGISDTSNYICLNITGTIKAWAMNKYPNYGLALSLNYPYQIFEFTSSRDCNKPYILVTFEDRIIDNCYPKCECLPIRITGPMGPRGATGSIGPMGATGPTGATGNSSQPIANFLVNAPSPQTLNNGNAITGWXTIIGNSSSITVDANGTFTVQENGVYYISVSVALQPGSSSINQYSFAILFPILGGKDLAGLTTEPGGGGVLSGYFAGFLFGGTTFTINNFSSTTVGIRNGQSAGTAATLTIFRIADTVMTX
CLO_AA1032AA	MRKIILYLNDDTFISKKYPDKNFSNLDYCLIGSKCSNSFVKEKLITFFXVRIPDILKDKSILKAELFIHIDSNKNHIFKEKVDIEIKRISEYYNLRTITWNDRVSMENIRGYLPIGISDTSNYICLNITGTIKAWAMNKYPNYGLALSLNYPYQIFEFTSSRDCNKPYILVTFEDRIIDNCYPKCECLPIRITGPMGPRGATGSIGPMGATGPTGATGNSSQPIANFLVNAPSPQTLNNGNAITGWXTIIGNSSSITVDANGTFTVQENGVYYISVSVALQPGSSSINQYSFAILFPILGGKDLAGLTTEPGGGGVLSGYFAGFLFGGTTFTINNFSSTTVGIRNGQSAGTAATLTIFRIADTVMTX
CLO_AA1033AA	MRKIILYLNDDTFISKKYPDKNFSNLDYCLIGSKCSNSFVKEKLITFFXVRIPDILKDKSILKAELFIHIDSNKNHIFKEKVDIEIKRISEYYNLRTITWNDRVSMENIRGYLPIGISDTSNYICLNITGTIKAWAMNKYPNYGLALSLNYPYQIFEFTSSRDCNKPYILVTFEDRIIDNCYPKCECLPIRITGPMGPRGATGSIGPMGATGPTGATGNSSQPIANFLVNAPSPQTLNNGNAITGWXTIIGNSSSITVDANGTFTVQENGVYYISVSVALQPGSSSINQYSFAILFPILGGKDLAGLTTEPGGGGVLSGYFAGFLFGGTTFTINNFSSTTVGIRNGQSAGTAATLTIFRIADTVMTX
CLO_AA1035AA	MRKIILYLNDDTFISKKYPDKNFSNLDYCLIGSKCSNSFVKEKLITFFXVRIPDILKDKSILKAELFIHIDSNKNHIFKEKVDIEIKRISEYYNLRTITWNDRVSMENIRGYLPIGISDTSNYICLNITGTIKAWAMNKYPNYGLALSLNYPYQIFEFTSSRDCNKPYILVTFEDRIIDNCYPKCECLPIRITGPMGPRGATGSIGPMGATGPTGATGNSSQPIANFLVNAPSPQTLNNGNAITGWXTIIGNSSSITVDANGTFTVQENGVYYISVSVALQPGSSSINQYSFAILFPILGGKDLAGLTTEPGGGGVLSGYFAGFLFGGTTFTINNFSSTTVGIRNGQSAGTAATLTIFRIADTVMTX
CLO_AA1036AA	MRKIILYLNDDTFISKKYPDKNFSNLDYCLIGSKCSNSFVKEKLITFFXVRIPDILKDKSILKAELFIHIDSNKNHIFKEKVDIEIKRISEYYNLRTITWNDRVSMENIRGYLPIGISDTSNYICLNITGTIKAWAMNKYPNYGLALSLNYPYQIFEFTSSRDCNKPYILVTFEDRIIDNCYPKCECLPIRITGPMGPRGATGSIGPMGATGPTGATGNSSQPIANFLVNAPSPQTLNNGNAITGWXTIIGNSSSITVDANGTFTVQENGVYYISVSVALQPGSSSINQYSFAILFPILGGKDLAGLTTEPGGGGVLSGYFAGFLFGGTTFTINNFSSTTVGIRNGQSAGTAATLTIFRIADTVMTX
CLO_AA1038AA	MRKIILYLNDDTFISKKYPDKNFSNLDYCLIGSKCSNSFVKEKLITFFXVRIPDILKDKSILKAELFIHIDSNKNHIFKEKVDIEIKRISEYYNLRTITWNDRVSMENIRGYLPIGISDTSNYICLNITGTIKAWAMNKYPNYGLALSLNYPYQIFEFTSSRDCNKPYILVTFEDRIIDNCYPKCECLPIRITGPMGPRGATGSIGPMGATGPTGATGNSSQPIANFLVNAPSPQTLNNGNAITGWXTIIGNSSSITVDANGTFTVQENGVYYISVSVALQPGSSSINQYSFAILFPILGGKDLAGLTTEPGGGGVLSGYFAGFLFGGTTFTINNFSSTTVGIRNGQSAGTAATLTIFRIADTVMTX
CLO_AA1040AA	MRKIILYLNDDTFISKKYPDKNFSNLDYCLIGSKCSNSFVKEKLITFFXVRIPDILKDKSILKAELFIHIDSNKNHIFKEKVDIEIKRISEYYNLRTITWNDRVSMENIRGYLPIGISDTSNYICLNITGTIKAWAMNKYPNYGLALSLNYPYQIFEFTSSRDCNKPYILVTFEDRIIDNCYPKCECLPIRITGPMGPRGATGSIGPMGATGPTGATGNSSQPIANFLVNAPSPQTLNNGNAITGWXTIIGNSSSITVDANGTFTVQENGVYYISVSVALQPGSSSINQYSFAILFPILGGKDLAGLTTEPGGGGVLSGYFAGFLFGGTTFTINNFSSTTVGIRNGQSAGTAATLTIFRIADTVMTX
CLO_AA1057AA	MRKIILYLNDDTFISKKYPDKNFSNLDYCLIGSKCSNSFVKEKLITFFXVRIPDILKDKSILKAELFIHIDSNKNHIFKEKVDIEIKRISEYYNLRTITWNDRVSMENIRGYLPIGISDTSNYICLNITGTIKAWAMNKYPNYGLALSLNYPYQIFEFTSSRDCNKPYILVTFEDRIIDNCYPKCECPPIRITGPMGPRGATGSIGPMGATGPTGATGNSSQPIANFLVNAPSPQTLNNGNAITGWXTIIGNSSSITVDANGTFTVQENGVYYISVSVALQPGSSSINQYSFAILFPILGGKDLAGLTTEPGGGGVLSGYFAGFLFGGTTFTINNFSSTKVGIRNGQSAGTAATLTIFRIADTVMTX
CLO_AA1405AA	MRKIILYLNDDTFISKKYPDKNFSNLDYCLIGSKCSNSFVKEKLITFFXVRIPDILKDKSILKAELFIHIDSNKNHIFKEKVDIEIKRISEYYNLRTITWNDRVSMENIRGYLPIGISDTSNYICLNITGTIKAWAMNKYPNYGLALSLNYPYQIFEFTSSRDCNKPYILVTFEDRIIDNCYPKCECPPIRITGPMGPRGATGSIGPMGATGPTGATGNSSQPIANFLVNAPSPQTLNNGNAITGWXTIIGNSSSITVDANGTFTVQENGVYYISVSVALQPGSSSINQYSFAILFPILGGKDLAGLTTEPGGGGVLSGYFAGFLFGGTTFTINNFSSTTVGIRNGQSAGTAATLTIFRIADTVMTX
CLO_AA1411AA	MRKIILYLNDDTFISKKYPDKNFSNLDYCLIGSKCSNSFVKEKLITFFXVRIPDILKDKSILKAELFIHIDSNKNHIFKEKVDIEIKRISEYYNLRTITWNDRVSMENIRGYLPIGISDTSNYICLNITGTIKAWAMNKYPNYGLALSLNYPYQIFEFTSSRDCNKPYILVTFEDRIIDNCYPKCECLPIRITGPMGPRGATGSIGPMGATGPTGATGNSSQPIANFLVNAPSPQTLNNGNAITGWXTIIGNSSSITVDANGTFTVQENGVYYISVSVALQPGSSSINQYSFAILFPILGGKDLAGLTTEPGGGGVLSGYFAGFLFGGTTFTINNFSSTTVGIRNGQSAGTAATLTIFRIADTVMTX
CLO_AA1412AA	MRKIILYLNDDTFISKKYPDKNFSNLDYCLIGSKCSNSFVKEKLITFFXVRIPDILKDKSILKAELFIHIDSNKNHIFKEKVDIEIKRISEYYNLRTITWNDRVSMENIRGYLPIGISDTSNYICLNITGTIKAWAMNKYPNYGLALSLNYPYQIFEFTSSRDCNKPYILVTFEDRIIDNCYPKCECLPIRITGPMGPRGATGSIGPMGATGPTGATGNSSQPIANFLVNAPSPQTLNNGNAITGWXTIIGNSSSITVDANGTFTVQENGVYYISVSVALQPGSSSINQYSFAILFPILGGKDLAGLTTEPGGGGVLSGYFAGFLFGGTTFTINNFSSTTVGIRNGQSAGTAATLTIFRIADTVMTX
CLO_AA1413AA	MRKIILYLNDDTFISKKYPDKNFSNLDYCLIGSKCSNSFVKEKLITFFXVRIPDILKDKSILKAELFIHIDSNKNHIFKEKVDIEIKRISEYYNLRTITWNDRVSMENIRGYLPIGISDTSNYICLNITGTIKAWAMNKYPNYGLALSLNYPYQIFEFTSSRDCNKPYILVTFEDRIIDNCYPKCECLPIRITGPMGPRGATGSIGPMGATGPTGATGNSSQPIANFLVNAPSPQTLNNGNAITGWXTIIGNSSSITVDANGTFTVQENGVYYISVSVALQPGSSSINQYSFAILFPILGGKDLAGLTTEPGGGGVLSGYFAGFLFGGTTFTINNFSSTTVGIRNGQSAGTAATLTIFRIADTVMTX
CLO_AA1414AA	MRKIILYLNDDTFISKKYPDKNFSNLDYCLIGSKCSNSFVKEKLITFFXVRIPDILKDKSILKAELFIHIDSNKNHIFKEKVDIEIKRISEYYNLRTITWNDRVSMENIRGYLPIGISDTSNYICLNITGTIKAWAMNKYPNYGLALSLNYPYQIFEFTSSRDCNKPYILVTFEDRIIDNCYPKCECLPIRITGPMGPRGATGSIGPMGATGPTGATGNSSQPIANFLVNAPSPQTLNNGNAITGWXTIIGNSSSITVDANGTFTVQENGVYYISVSVALQPGSSSINQYSFAILFPILGGKDLAGLTTEPGGGGVLSGYFAGFLFGGTTFTINNFSSTTVGIRNGQSAGTAATLTIFRIADTVMTX
CLO_AA1415AA	MRKIILYLNDDTFISKKYPDKNFSNLDYCLIGSKCSNSFVKEKLITFFXVRIPDILKDKSILKAELFIHIDSNKNHIFKEKVDIEIKRISEYYNLRTITWNDRVSMENIRGYLPIGISDTSNYICLNITGTIKAWAMNKYPNYGLALSLNYPYQIFEFTSSRDCNKPYILVTFEDRIIDNCYPKCECLPIRITGPMGPRGATGSIGPMGATGPTGATGNSSQPIANFLVNAPSPQTLNNGNAITGWXTIIGNSSSITVDANGTFTVQENGVYYISVSVALQPGSSSINQYSFAILFPILGGKDLAGLTTEPGGGGVLSGYFAGFLFGGTTFTINNFSSTTVGIRNGQSAGTAATLTIFRIADTVMTX
CLO_AA1428AA	MRKIILYLNDDTFISKKYPDKNFSNLDYCLIGSKCSNSFVKEKLITFFXVRIPDILKDKSILKAELFIHIDSNKNHIFKEKVDIEIKRISEYYNLRTITWNDRVSMENIRGYLPIGISDTSNYICLNITGTIKAWAMNKYPNYGLALSLNYPYQIFEFTSSRDCNKPYILVTFEDRIIDNCYPKCECLPIRITGPMGPRGATGSIGPMGATGPTGATGNSSQPIANFLVNAPSPQTLNNGNAITGWXTIIGNSSSITVDANGTFTVQENGVYYISVSVALQPGSSSINQYSFAILFPILGGKDLAGLTTEPGGGGVLSGYFAGFLFGGTTFTINNFSSTTVGIRNGQSAGTAATLTIFRIADTVMTX
CLO_AA1446AA	MRKIILYLNDDTFISKKYPDKNFSNLDYCLIGSKCSNSFVKEKLITFFXVRIPDILKDKSILKAELFIHIDSNKNHIFKEKVDIEIKRISEYYNLRTITWNDRVSMENIRGYLPIGISDTSNYICLNITGTIKAWAMNKYPNYGLALSLNYPYQIFEFTSSRDCNKPYILVTFEDRIIDNCYPKCECLPIRITGPMGPRGATGSIGPMGATGPTGATGNSSQPIANFLVNAPSPQTLNNGNAITGWXTIIGNSSSITVDANGTFTVQENGVYYISVSVALQPGSSSINQYSFAILFPILGGKDLAGLTTEPGGGGVLSGYFAGFLFGGTTFTINNFSSTTVGIRNGQSAGTAATLTIFRIADTVMTX
CLO_AA1447AA	MRKIILYLNDDTFISKKYPDKNFSNLDYCLIGSKCSNSFVKEKLITFFXVRIPDILKDKSILKAELFIHIDSNKNHIFKEKVDIEIKRISEYYNLRTITWNDRVSMENIRGYLPIGISDTSNYICLNITGTIKAWAMNKYPNYGLALSLNYPYQIFEFTSSRDCNKPYILVTFEDRIIDNCYPKCECLPIRITGPMGPRGATGSIGPMGATGPTGATGNSSQPIANFLVNAPSPQTLNNGNAITGWXTIIGNSSSITVDANGTFTVQENGVYYISVSVALQPGSSSINQYSFAILFPILGGKDLAGLTTEPGGGGVLSGYFAGFLFGGTTFTINNFSSTTVGIRNGQSAGTAATLTIFRIADTVMTX
CLO_AA1448AA	MRKIILYLNDDTFISKKYPDKNFSNLDYCLIGSKCSNSFVKEKLITFFXVRIPDILKDKSILKAELFIHIDSNKNHIFKEKVDIEIKRISEYYNLRTITWNDRVSMENIRGYLPIGISDTSNYICLNITGTIKAWAMNKYPNYGLALSLNYPYQIFEFTSSRDCNKPYILVTFEDRIIDNCYPKCECLPIRITGPMGPRGATGSIGPMGATGPTGATGNSSQPIANFLVNAPSPQTLNNGNAITGWXTIIGNSSSITVDANGTFTVQENGVYYISVSVALQPGSSSINQYSFAILFPILGGKDLAGLTTEPGGGGVLSGYFAGFLFGGTTFTINNFSSTTVGIRNGQSAGTAATLTIFRIADTVMTX
CLO_AA1449AA	MRKIILYLNDDTFISKKYPDKNFSNLDYCLIGSKCSNSFVKEKLITFFXVRIPDILKDKSILKAELFIHIDSNKNHIFKEKVDIEIKRISEYYNLRTITWNDRVSMENIRGYLPIGISDTSNYICLNITGTIKAWAMNKYPNYGLALSLNYPYQIFEFTSSRDCNKPYILVTFEDRIIDNCYPKCECLPIRITGPMGPRGATGSIGPMGATGPTGATGNSSQPIANFLVNAPSPQTLNNGNAITGWXTIIGNSSSITVDANGTFTVQENGVYYISVSVALQPGSSSINQYSFAILFPILGGKDLAGLTTEPGGGGVLSGYFAGFLFGGTTFTINNFSSTTVGIRNGQSAGTAATLTIFRIADTVMTX
CLO_AA1450AA	MRKIILYLNDDTFISKKYPDKNFSNLDYCLIGSKCSNSFVKEKLITFFXVRIPDILKDKSILKAELFIHIDSNKNHIFKEKVDIEIKRISEYYNLRTITWNDRVSMENIRGYLPIGISDTSNYICLNITGTIKAWAMNKYPNYGLALSLNYPYQIFEFTSSRDCNKPYILVTFEDRIIDNCYPKCECLPIRITGPMGPRGATGSIGPMGATGPTGATGNSSQPIANFLVNAPSPQTLNNGNAITGWXTIIGNSSSITVDANGTFTVQENGVYYISVSVALQPGSSSINQYSFAILFPILGGKDLAGLTTEPGGGGVLSGYFAGFLFGGTTFTINNFSSTTVGIRNGQSAGTAATLTIFRIADTVMTX
CLO_AA1451AA	MRKIILYLNDDTFISKKYPDKNFSNLDYCLIGSKCSNSFVKEKLITFFXVRIPDILKDKSILKAELFIHIDSNKNHIFKEKVDIEIKRISEYYNLRTITWNDRVSMENIRGYLPIGISDTSNYICLNITGTIKAWAMNKYPNYGLALSLNYPYQIFEFTSSRDCNKPYILVTFEDRIIDNCYPKCECLPIRITGPMGPRGATGSIGPMGATGPTGATGNSSQPIANFLVNAPSPQTLNNGNAITGWXTIIGNSSSITVDANGTFTVQENGVYYISVSVALQPGSSSINQYSFAILFPILGGKDLAGLTTEPGGGGVLSGYFAGFLFGGTTFTINNFSSTTVGIRNGQSAGTAATLTIFRIADTVMTX
CLO_AA1452AA	MRKIILYLNDDTFISKKYPDKNFSNLDYCLIGSKCSNSFVKEKLITFFXVRIPDILKDKSILKAELFIHIDSNKNHIFKEKVDIEIKRISEYYNLRTITWNDRVSMENIRGYLPIGISDTSNYICLNITGTIKAWAMNKYPNYGLALSLNYPYQIFEFTSSRDCNKPYILVTFEDRIIDNCYPKCECLPIRITGPMGPRGATGSIGPMGATGPTGATGNSSQPIANFLVNAPSPQTLNNGNAITGWXTIIGNSSSITVDANGTFTVQENGVYYISVSVALQPGSSSINQYSFAILFPILGGKDLAGLTTEPGGGGVLSGYFAGFLFGGTTFTINNFSSTTVGIRNGQSAGTAATLTIFRIADTVMTX
CLO_AA1453AA	MRKIILYLNDDTFISKKYPDKNFSNLDYCLIGSKCSNSFVKEKLITFFXVRIPDILKDKSILKAELFIHIDSNKNHIFKEKVDIEIKRISEYYNLRTITWNDRVSMENIRGYLPIGISDTSNYICLNITGTIKAWAMNKYPNYGLALSLNYPYQIFEFTSSRDCNKPYILVTFEDRIIDNCYPKCECLPIRITGPMGPRGATGSIGPMGATGPTGATGNSSQPIANFLVNAPSPQTLNNGNAITGWXTIIGNSSSITVDANGTFTVQENGVYYISVSVALQPGSSSINQYSFAILFPILGGKDLAGLTTEPGGGGVLSGYFAGFLFGGTTFTINNFSSTTVGIRNGQSAGTAATLTIFRIADTVMTX
CLO_AA1454AA	MRKIILYLNDDTFISKKYPDKNFSNLDYCLIGSKCSNSFVKEKLITFFXVRIPDILKDKSILKAELFIHIDSNKNHIFKEKVDIEIKRISEYYNLRTITWNDRVSMENIRGYLPIGISDTSNYICLNITGTIKAWAMNKYPNYGLALSLNYPYQIFEFTSSRDCNKPYILVTFEDRIIDNCYPKCECLPIRITGPMGPRGATGSIGPMGATGPTGATGNSSQPIANFLVNAPSPQTLNNGNAITGWXTIIGNSSSITVDANGTFTVQENGVYYISVSVALQPGSSSINQYSFAILFPILGGKDLAGLTTEPGGGGVLSGYFAGFLFGGTTFTINNFSSTTVGIRNGQSAGTAATLTIFRIADTVMTX
CLO_AA1455AA	MRKIILYLNDDTFISKKYPDKNFSNLDYCLIGSKCSNSFVKEKLITFFXVRIPDILKDKSILKAELFIHIDSNKNHIFKEKVDIEIKRISEYYNLRTITWNDRVSMENIRGYLPIGISDTSNYICLNITGTIKAWAMNKYPNYGLALSLNYPYQIFEFTSSRDCNKPYILVTFEDRIIDNCYPKCECLPIRITGPMGPRGATGSIGPMGATGPTGATGNSSQPIANFLVNAPSPQTLNNGNAITGWXTIIGNSSSITVDANGTFTVQENGVYYISVSVALQPGSSSINQYSFAILFPILGGKDLAGLTTEPGGGGVLSGYFAGFLFGGTTFTINNFSSTTVGIRNGQSAGTAATLTIFRIADTVMTX
CLO_AA1457AA	MRKIILYLNDDTFISKKYPDKNFSNLDYCLIGSKCSNSFVKEKLITFFXVRIPDILKDKSILKAELFIHIDSNKNHIFKEKVDIEIKRISEYYNLRTITWNDRVSMENIRGYLPIGISDTSNYICLNITGTIKAWAMNKYPNYGLALSLNYPYQIFEFTSSRDCNKPYILVTFEDRIIDNCYPKCECLPIRITGPMGPRGATGSIGPMGATGPTGATGNSSQPIANFLVNAPSPQTLNNGNAITGWXTIIGNSSSITVDANGTFTVQENGVYYISVSVALQPGSSSINQYSFAILFPILGGKDLAGLTTEPGGGGVLSGYFAGFLFGGTTFTINNFSSTTVGIRNGQSAGTAATLTIFRIADTVMTX
CLO_AA1458AA	MRKIILYLNDDTFISKKYPDKNFSNLDYCLIGSKCSNSFVKEKLITFFXVRIPDILKDKSILKAELFIHIDSNKNHIFKEKVDIEIKRISEYYNLRTITWNDRVSMENIRGYLPIGISDTSNYICLNITGTIKAWAMNKYPNYGLALSLNYPYQIFEFTSSRDCNKPYILVTFEDRIIDNCYPKCECLPIRITGPMGPRGATGSIGPMGATGPTGATGNSSQPIANFLVNAPSPQTLNNGNAITGWXTIIGNSSSITVDANGTFTVQENGVYYISVSVALQPGSSSINQYSFAILFPILGGKDLAGLTTEPGGGGVLSGYFAGFLFGGTTFTINNFSSTTVGIRNGQSAGTAATLTIFRIADTVMTX
CLO_AA1459AA	MRKIILYLNDDTFISKKYPDKNFSNLDYCLIGSKCSNSFVKEKLITFFXVRIPDILKDKSILKAELFIHIDSNKNHIFKEKVDIEIKRISEYYNLRTITWNDRVSMENIRGYLPIGISDTSNYICLNITGTIKAWAMNKYPNYGLALSLNYPYQIFEFTSSRDCNKPYILVTFEDRIIDNCYPKCECLPIRITGPMGPRGATGSIGPMGATGPTGATGNSSQPIANFLVNAPSPQTLNNGNAITGWXTIIGNSSSITVDANGTFTVQENGVYYISVSVALQPGSSSINQYSFAILFPILGGKDLAGLTTEPGGGGVLSGYFAGFLFGGTTFTINNFSSTTVGIRNGQSAGTAATLTIFRIADTVMTX
CLO_AA1460AA	MRKIILYLNDDTFISKKYPDKNFSNLDYCLIGSKCSNSFVKEKLITFFXVRIPDILKDKSILKAELFIHIDSNKNHIFKEKVDIEIKRISEYYNLRTITWNDRVSMENIRGYLPIGISDTSNYICLNITGTIKAWAMNKYPNYGLALSLNYPYQIFEFTSSRDCNKPYILVTFEDRIIDNCYPKCECLPIRITGPMGPRGATGSIGPMGATGPTGATGNSSQPIANFLVNAPSPQTLNNGNAITGWXTIIGNSSSITVDANGTFTVQENGVYYISVSVALQPGSSSINQYSFAILFPILGGKDLAGLTTEPGGGGVLSGYFAGFLFGGTTFTINNFSSTTVGIRNGQSAGTAATLTIFRIADTVMTX
CLO_AA1464AA	MRKIILYLNDDTFISKKYPDKNFSNLDYCLIGSKCSNSFVKEKLITFFXVRIPDILKDKSILKAELFIHIDSNKNHIFKEKVDIEIKRISEYYNLRTITWNDRVSMENIRGYLPIGISDTSNYICLNITGTIKAWAMNKYPNYGLALSLNYPYQIFEFTSSRDCNKPYILVTFEDRIIDNCYPKCECLPIRITGPMGPRGATGSIGPMGATGPTGATGNSSQPIANFLVNAPSPQTLNNGNAITGWXTIIGNSSSITVDANGTFTVQENGVYYISVSVALQPGSSSINQYSFAILFPILGGKDLAGLTTEPGGGGVLSGYFAGFLFGGTTFTINNFSSTTVGIRNGQSAGTAATLTIFRIADTVMTX
CLO_AA1471AA	MRKIILYLNDDTFISKKYPDKNFSNLDYCLIGSKCSNSFVKEKLITFFXVRIPDILKDKSILKAELFIHIDSNKNHIFKEKVDIEIKRISEYYNLRTITWNDRVSMENIRGYLPIGISDTSNYICLNITGTIKAWAMNKYPNYGLALSLNYPYQIFEFTSSRDCNKPYILVTFEDRIIDNCYPKCECLPIRITGPMGPRGATGSIGPMGATGPTGATGNSSQPIANFLVNAPSPQTLNNGNAITGWXTIIGNSSSITVDANGTFTVQENGVYYISVSVALQPGSSSINQYSFAILFPILGGKDLAGLTTEPGGGGVLSGYFAGFLFGGTTFTINNFSSTTVGIRNGQSAGTAATLTIFRIADTVMTX
CLO_AA1491AA	MRKIILYLNDDTFISKKYPDKNFSNLDYCLIGSKCSNSFVKEKLITFFXVRIPDILKDKSILKAELFIHIDSNKNHIFKEKVDIEIKRISEYYNLRTITWNDRVSMENIRGYLPIGISDTSNYICLNITGTIKAWAMNKYPNYGLALSLNYPYQIFEFTSSRDCNKPYILVTFEDRIIDNCYPKCECLPIRITGPMGPRGATGSIGPMGATGPTGATGNSSQPIANFLVNAPSPQTLNNGNAITGWXTIIGNSSSITVDANGTFTVQENGVYYISVSVALQPGSSSINQYSFAILFPILGGKDLAGLTTEPGGGGVLSGYFAGFLFGGTTFTINNFSSTTVGIRNGQSAGTAATLTIFRIADTVMTX
CLO_AA1492AA	MRKIILYLNDDTFISKKYPDKNFSNLDYCLIGSKCSNSFVKEKLITFFXVRIPDILKDKSILKAELFIHIDSNKNHIFKEKVDIEIKRISEYYNLRTITWNDRVSMENIRGYLPIGISDTSNYICLNITGTIKAWAMNKYPNYGLALSLNYPYQIFEFTSSRDCNKPYILVTFEDRIIDNCYPKCECLPIRITGPMGPRGATGSIGPMGATGPTGATGNSSQPIANFLVNAPSPQTLNNGNAITGWXTIIGNSSSITVDANGTFTVQENGVYYISVSVALQPGSSSINQYSFAILFPILGGKDLAGLTTEPGGGGVLSGYFAGFLFGGTTFTINNFSSTTVGIRNGQSAGTAATLTIFRIADTVMTX
CLO_AA1493AA	MRKIILYLNDDTFISKKYPDKNFSNLDYCLIGSKCSNSFVKEKLITFFXVRIPDILKDKSILKAELFIHIDSNKNHIFKEKVDIEIKRISEYYNLRTITWNDRVSMENIRGYLPIGISDTSNYICLNITGTIKAWAMNKYPNYGLALSLNYPYQIFEFTSSRDCNKPYILVTFEDRIIDNCYPKCECLPIRITGPMGPRGATGSIGPMGATGPTGATGNSSQPIANFLVNAPSPQTLNNGNAITGWXTIIGNSSSITVDANGTFTVQENGVYYISVSVALQPGSSSINQYSFAILFPILGGKDLAGLTTEPGGGGVLSGYFAGFLFGGTTFTINNFSSTTVGIRNGQSAGTAATLTIFRIADTVMTX
CLO_AA1494AA	MRKIILYLNDDTFISKKYPDKNFSNLDYCLIGSKCSNSFVKEKLITFFXVRIPDILKDKSILKAELFIHIDSNKNHIFKEKVDIEIKRISEYYNLRTITWNDRVSMENIRGYLPIGISDTSNYICLNITGTIKAWAMNKYPNYGLALSLNYPYQIFEFTSSRDCNKPYILVTFEDRIIDNCYPKCECLPIRITGPMGPRGATGSIGPMGATGPTGATGNSSQPIANFLVNAPSPQTLNNGNAITGWXTIIGNSSSITVDANGTFTVQENGVYYISVSVALQPGSSSINQYSFAILFPILGGKDLAGLTTEPGGGGVLSGYFAGFLFGGTTFTINNFSSTTVGIRNGQSAGTAATLTIFRIADTVMTX
CLO_AA1495AA	MRKIILYLNDDTFISKKYPDKNFSNLDYCLIGSKCSNSFVKEKLITFFXVRIPDILKDKSILKAELFIHIDSNKNHIFKEKVDIEIKRISEYYNLRTITWNDRVSMENIRGYLPIGISDTSNYICLNITGTIKAWAMNKYPNYGLALSLNYPYQIFEFTSSRDCNKPYILVTFEDRIIDNCYPKCECLPIRITGPMGPRGATGSIGPMGATGPTGATGNSSQPIANFLVNAPSPQTLNNGNAITGWXTIIGNSSSITVDANGTFTVQENGVYYISVSVALQPGSSSINQYSFAILFPILGGKDLAGLTTEPGGGGVLSGYFAGFLFGGTTFTINNFSSTTVGIRNGQSAGTAATLTIFRIADTVMTX
CLO_AA1496AA	MRKIILYLNDDTFISKKYPDKNFSNLDYCLIGSKCSNSFVKEKLITFFXVRIPDILKDKSILKAELFIHIDSNKNHIFKEKVDIEIKRISEYYNLRTITWNDRVSMENIRGYLPIGISDTSNYICLNITGTIKAWAMNKYPNYGLALSLNYPYQIFEFTSSRDCNKPYILVTFEDRIIDNCYPKCECLPIRITGPMGPRGATGSIGPMGATGPTGATGNSSQPIANFLVNAPSPQTLNNGNAITGWXTIIGNSSSITVDANGTFTVQENGVYYISVSVALQPGSSSINQYSFAILFPILGGKDLAGLTTEPGGGGVLSGYFAGFLFGGTTFTINNFSSTTVGIRNGQSAGTAATLTIFRIADTVMTX
CLO_AA1497AA	MRKIILYLNDDTFISKKYPDKNFSNLDYCLIGSKCSNSFVKEKLITFFXVRIPDILKDKSILKAELFIHIDSNKNHIFKEKVDIEIKRISEYYNLRTITWNDRVSMENIRGYLPIGISDTSNYICLNITGTIKAWAMNKYPNYGLALSLNYPYQIFEFTSSRDCNKPYILVTFEDRIIDNCYPKCECLPIRITGPMGPRGATGSIGPMGATGPTGATGNSSQPIANFLVNAPSPQTLNNGNAITGWXTIIGNSSSITVDANGTFTVQENGVYYISVSVALQPGSSSINQYSFAILFPILGGKDLAGLTTEPGGGGVLSGYFAGFLFGGTTFTINNFSSTTVGIRNGQSAGTAATLTIFRIADTVMTX
CLO_AA1498AA	MRKIILYLNDDTFISKKYPDKNFSNLDYCLIGSKCSNSFVKEKLITFFXVRIPDILKDKSILKAELFIHIDSNKNHIFKEKVDIEIKRISEYYNLRTITWNDRVSMENIRGYLPIGISDTSNYICLNITGTIKAWAMNKYPNYGLALSLNYPYQIFEFTSSRDCNKPYILVTFEDRIIDNCYPKCECLPIRITGPMGPRGATGSIGPMGATGPTGATGNSSQPIANFLVNAPSPQTLNNGNAITGWXTIIGNSSSITVDANGTFTVQENGVYYISVSVALQPGSSSINQYSFAILFPILGGKDLAGLTTEPGGGGVLSGYFAGFLFGGTTFTINNFSSTTVGIRNGQSAGTAATLTIFRIADTVMTX
CLO_AA1499AA	MRKIILYLNDDTFISKKYPDKNFSNLDYCLIGSKCSNSFVKEKLITFFXVRIPDILKDKSILKAELFIHIDSNKNHIFKEKVDIEIKRISEYYNLRTITWNDRVSMENIRGYLPIGISDTSNYICLNITGTIKAWAMNKYPNYGLALSLNYPYQIFEFTSSRDCNKPYILVTFEDRIIDNCYPKCECLPIRITGPMGPRGATGSIGPMGATGPTGATGNSSQPIANFLVNAPSPQTLNNGNAITGWXTIIGNSSSITVDANGTFTVQENGVYYISVSVALQPGSSSINQYSFAILFPILGGKDLAGLTTEPGGGGVLSGYFAGFLFGGTTFTINNFSSTTVGIRNGQSAGTAATLTIFRIADTVMTX
CLO_AA1500AA	MRKIILYLNDDTFISKKYPDKNFSNLDYCLIGSKCSNSFVKEKLITFFXVRIPDILKDKSILKAELFIHIDSNKNHIFKEKVDIEIKRISEYYNLRTITWNDRVSMENIRGYLPIGISDTSNYICLNITGTIKAWAMNKYPNYGLALSLNYPYQIFEFTSSRDCNKPYILVTFEDRIIDNCYPKCECLPIRITGPMGPRGATGSIGPMGATGPTGATGNSSQPIANFLVNAPSPQTLNNGNAITGWXTIIGNSSSITVDANGTFTVQENGVYYISVSVALQPGSSSINQYSFAILFPILGGKDLAGLTTEPGGGGVLSGYFAGFLFGGTTFTINNFSSTTVGIRNGQSAGTAATLTIFRIADTVMTX
CLO_AA1501AA	MRKIILYLNDDTFISKKYPDKNFSNLDYCLIGSKCSNSFVKEKLITFFXVRIPDILKDKSILKAELFIHIDSNKNHIFKEKVDIEIKRISEYYNLRTITWNDRVSMENIRGYLPIGISDTSNYICLNITGTIKAWAMNKYPNYGLALSLNYPYQIFEFTSSRDCNKPYILVTFEDRIIDNCYPKCECLPIRITGPMGPRGATGSIGPMGATGPTGATGNSSQPIANFLVNAPSPQTLNNGNAITGWXTIIGNSSSITVDANGTFTVQENGVYYISVSVALQPGSSSINQYSFAILFPILGGKDLAGLTTEPGGGGVLSGYFAGFLFGGTTFTINNFSSTTVGIRNGQSAGTAATLTIFRIADTVMTX
CLO_AA1502AA	MRKIILYLNDDTFISKKYPDKNFSNLDYCLIGSKCSNSFVKEKLITFFXVRIPDILKDKSILKAELFIHIDSNKNHIFKEKVDIEIKRISEYYNLRTITWNDRVSMENIRGYLPIGISDTSNYICLNITGTIKAWAMNKYPNYGLALSLNYPYQIFEFTSSRDCNKPYILVTFEDRIIDNCYPKCECLPIRITGPMGPRGATGSIGPMGATGPTGATGNSSQPIANFLVNAPSPQTLNNGNAITGWXTIIGNSSSITVDANGTFTVQENGVYYISVSVALQPGSSSINQYSFAILFPILGGKDLAGLTTEPGGGGVLSGYFAGFLFGGTTFTINNFSSTTVGIRNGQSAGTAATLTIFRIADTVMTX
CLO_AA1503AA	MRKIILYLNDDTFISKKYPDKNFSNLDYCLIGSKCSNSFVKEKLITFFXVRIPDILKDKSILKAELFIHIDSNKNHIFKEKVDIEIKRISEYYNLRTITWNDRVSMENIRGYLPIGISDTSNYICLNITGTIKAWAMNKYPNYGLALSLNYPYQIFEFTSSRDCNKPYILVTFEDRIIDNCYPKCECLPIRITGPMGPRGATGSIGPMGATGPTGATGNSSQPIANFLVNAPSPQTLNNGNAITGWXTIIGNSSSITVDANGTFTVQENGVYYISVSVALQPGSSSINQYSFAILFPILGGKDLAGLTTEPGGGGVLSGYFAGFLFGGTTFTINNFSSTTVGIRNGQSAGTAATLTIFRIADTVMTX
CLO_AA1504AA	MRKIILYLNDDTFISKKYPDKNFSNLDYCLIGSKCSNSFVKEKLITFFXVRIPDILKDKSILKAELFIHIDSNKNHIFKEKVDIEIKRISEYYNLRTITWNDRVSMENIRGYLPIGISDTSNYICLNITGTIKAWAMNKYPNYGLALSLNYPYQIFEFTSSRDCNKPYILVTFEDRIIDNCYPKCECLPIRITGPMGPRGATGSIGPMGATGPTGATGNSSQPIANFLVNAPSPQTLNNGNAITGWXTIIGNSSSITVDANGTFTVQENGVYYISVSVALQPGSSSINQYSFAILFPILGGKDLAGLTTEPGGGGVLSGYFAGFLFGGTTFTINNFSSTTVGIRNGQSAGTAATLTIFRIADTVMTX
CLO_AA1505AA	MRKIILYLNDDTFISKKYPDKNFSNLDYCLIGSKCSNSFVKEKLITFFXVRIPDILKDKSILKAELFIHIDSNKNHIFKEKVDIEIKRISEYYNLRTITWNDRVSMENIRGYLPIGISDTSNYICLNITGTIKAWAMNKYPNYGLALSLNYPYQIFEFTSSRDCNKPYILVTFEDRIIDNCYPKCECLPIRITGPMGPRGATGSIGPMGATGPTGATGNSSQPIANFLVNAPSPQTLNNGNAITGWXTIIGNSSSITVDANGTFTVQENGVYYISVSVALQPGSSSINQYSFAILFPILGGKDLAGLTTEPGGGGVLSGYFAGFLFGGTTFTINNFSSTTVGIRNGQSAGTAATLTIFRIADTVMTX
CLO_AA1515AA	MRKIILYLNDDTFISKKYPDKNFSNLDYCLIGSKCSNSFVKEKLITFFXVRIPDILKDKSILKAELFIHIDSNKNHIFKEKVDIEIKRISEYYNLRTITWNDRVSMENIRGYLPIGISDTSNYICLNITGTIKAWAMNKYPNYGLALSLNYPYQIFEFTSSRDCNKPYILVTFEDRIIDNCYPKCECLPIRITGPMGPRGATGSIGPMGATGPTGATGNSSQPIANFLVNAPSPQTLNNGNAITGWXTIIGNSSSITVDANGTFTVQENGVYYISVSVALQPGSSSINQYSFAILFPILGGKDLAGLTTEPGGGGVLSGYFAGFLFGGTTFTINNFSSTTVGIRNGQSAGTAATLTIFRIADTVMTX
CLO_AA1536AA	MRKIILYLNDDTFISKKYPDKNFSNLDYCLIGSKCSNSFVKEKLITFFXVRIPDILKDKSILKAELFIHIDSNKNHIFKEKVDIEIKRISEYYNLRTITWNDRVSMENIRGYLPIGISDTSNYICLNITGTIKAWAMNKYPNYGLALSLNYPYQIFEFTSSRDCNKPYILVTFEDRIIDNCYPKCECLPIRITGPMGPRGATGSIGPMGATGPTGATGNSSQPIANFLVNAPSPQTLNNGNAITGWXTIIGNSSSITVDANGTFTVQENGVYYISVSVALQPGSSSINQYSFAILFPILGGKDLAGLTTEPGGGGVLSGYFAGFLFGGTTFTINNFSSTTVGIRNGQSAGTAATLTIFRIADTVMTX
CLO_AA1538AA	MRKIILYLNDDTFISKKYPDKNFSNLDYCLIGSKCSNSFVKEKLITFFXVRIPDILKDKSILKAELFIHIDSNKNHIFKEKVDIEIKRISEYYNLRTITWNDRVSMENIRGYLPIGISDTSNYICLNITGTIKAWAMNKYPNYGLALSLNYPYQIFEFTSSRDCNKPYILVTFEDRIIDNCYPKCECLPIRITGPMGPRGATGSIGPMGATGPTGATGNSSQPIANFLVNAPSPQTLNNGNAITGWXTIIGNSSSITVDANGTFTVQENGVYYISVSVALQPGSSSINQYSFAILFPILGGKDLAGLTTEPGGGGVLSGYFAGFLFGGTTFTINNFSSTTVGIRNGQSAGTAATLTIFRIADTVMTX
CLO_AA1541AA	MRKIILYLNDDTFISKKYPDKNFSNLDYCLIGSKCSNSFVKEKLITFFXVRIPDILKDKSILKAELFIHIDSNKNHIFKEKVDIEIKRISEYYNLRTITWNDRVSMENIRGYLPIGISDTSNYICLNITGTIKAWAMNKYPNYGLALSLNYPYQIFEFTSSRDCNKPYILVTFEDRIIDNCYPKCECLPIRITGPMGPRGATGSIGPMGATGPTGATGNSSQPIANFLVNAPSPQTLNNGNAITGWXTIIGNSSSITVDANGTFTVQENGVYYISVSVALQPGSSSINQYSFAILFPILGGKDLAGLTTEPGGGGVLSGYFAGFLFGGTTFTINNFSSTTVGIRNGQSAGTAATLTIFRIADTVMTX
CLO_AA1542AA	MRKIILYLNDDTFISKKYPDKNFSNLDYCLIGSKCSNSFVKEKLITFFXVRIPDILKDKSILKAELFIHIDSNKNHIFKEKVDIEIKRISEYYNLRTITWNDRVSMENIRGYLPIGISDTSNYICLNITGTIKAWAMNKYPNYGLALSLNYPYQIFEFTSSRDCNKPYILVTFEDRIIDNCYPKCECLPIRITGPMGPRGATGSIGPMGATGPTGATGNSSQPIANFLVNAPSPQTLNNGNAITGWXTIIGNSSSITVDANGTFTVQENGVYYISVSVALQPGSSSINQYSFAILFPILGGKDLAGLTTEPGGGGVLSGYFAGFLFGGTTFTINNFSSTTVGIRNGQSAGTAATLTIFRIADTVMTX
CLO_AA1543AA	MRKIILYLNDDTFISKKYPDKNFSNLDYCLIGSKCSNSFVKEKLITFFXVRIPDILKDKSILKAELFIHIDSNKNHIFKEKVDIEIKRISEYYNLRTITWNDRVSMENIRGYLPIGISDTSNYICLNITGTIKAWAMNKYPNYGLALSLNYPYQIFEFTSSRDCNKPYILVTFEDRIIDNCYPKCECLPIRITGPMGPRGATGSIGPMGATGPTGATGNSSQPIANFLVNAPSPQTLNNGNAITGWXTIIGNSSSITVDANGTFTVQENGVYYISVSVALQPGSSSINQYSFAILFPILGGKDLAGLTTEPGGGGVLSGYFAGFLFGGTTFTINNFSSTTVGIRNGQSAGTAATLTIFRIADTVMTX
CLO_AA1545AA	MRKIILYLNDDTFISKKYPDKNFSNLDYCLIGSKCSNSFVKEKLITFFXVRIPDILKDKSILKAELFIHIDSNKNHIFKEKVDIEIKRISEYYNLRTITWNDRVSMENIRGYLPIGISDTSNYICLNITGTIKAWAMNKYPNYGLALSLNYPYQIFEFTSSRDCNKPYILVTFEDRIIDNCYPKCECLPIRITGPMGPRGATGSIGPMGATGPTGATGNSSQPIANFLVNAPSPQTLNNGNAITGWXTIIGNSSSITVDANGTFTVQENGVYYISVSVALQPGSSSINQYSFAILFPILGGKDLAGLTTEPGGGGVLSGYFAGFLFGGTTFTINNFSSTTVGIRNGQSAGTAATLTIFRIADTVMTX
CLO_AA1546AA	MRKIILYLNDDTFISKKYPDKNFSNLDYCLIGSKCSNSFVKEKLITFFXVRIPDILKDKSILKAELFIHIDSNKNHIFKEKVDIEIKRISEYYNLRTITWNDRVSMENIRGYLPIGISDTSNYICLNITGTIKAWAMNKYPNYGLALSLNYPYQIFEFTSSRDCNKPYILVTFEDRIIDNCYPKCECLPIRITGPMGPRGATGSIGPMGATGPTGATGNSSQPIANFLVNAPSPQTLNNGNAITGWXTIIGNSSSITVDANGTFTVQENGVYYISVSVALQPGSSSINQYSFAILFPILGGKDLAGLTTEPGGGGVLSGYFAGFLFGGTTFTINNFSSTTVGIRNGQSAGTAATLTIFRIADTVMTX
CLO_AA1547AA	MRKIILYLNDDTFISKKYPDKNFSNLDYCLIGSKCSNSFVKEKLITFFXVRIPDILKDKSILKAELFIHIDSNKNHIFKEKVDIEIKRISEYYNLRTITWNDRVSMENIRGYLPIGISDTSNYICLNITGTIKAWAMNKYPNYGLALSLNYPYQIFEFTSSRDCNKPYILVTFEDRIIDNCYPKCECLPIRITGPMGPRGATGSIGPMGATGPTGATGNSSQPIANFLVNAPSPQTLNNGNAITGWXTIIGNSSSITVDANGTFTVQENGVYYISVSVALQPGSSSINQYSFAILFPILGGKDLAGLTTEPGGGGVLSGYFAGFLFGGTTFTINNFSSTTVGIRNGQSAGTAATLTIFRIADTVMTX
CLO_AA1549AA	MRKIILYLNDDTFISKKYPDKNFSNLDYCLIGSKCSNSFVKEKLITFFXVRIPDILKDKSILKAELFIHIDSNKNHIFKEKVDIEIKRISEYYNLRTITWNDRVSMENIRGYLPIGISDTSNYICLNITGTIKAWAMNKYPNYGLALSLNYPYQIFEFTSSRDCNKPYILVTFEDRIIDNCYPKCECLPIRITGPMGPRGATGSIGPMGATGPTGATGNSSQPIANFLVNAPSPQTLNNGNAITGWXTIIGNSSSITVDANGTFTVQENGVYYISVSVALQPGSSSINQYSFAILFPILGGKDLAGLTTEPGGGGVLSGYFAGFLFGGTTFTINNFSSTTVGIRNGQSAGTAATLTIFRIADTVMTX
CLO_AA1577AA	MRKIILYLNDDTFISKKYPDKNFSNLDYCLIGSKCSNSFVKEKLITFFXVRIPDILKDKSILKAELFIHIDSNKNHIFKEKVDIEIKRISEYYNLRTITWNDRVSMENIRGYLPIGISDTSNYICLNITGTIKAWAMNKYPNYGLALSLNYPYQIFEFTSSRDCNKPYILVTFEDRIIDNCYPKCECLPIRITGPMGPRGATGSIGPMGATGPTGATGNSSQPIANFLVNAPSPQTLNNGNAITGWXTIIGNSSSITVDANGTFTVQENGVYYISVSVALQPGSSSINQYSFAILFPILGGKDLAGLTTEPGGGGVLSGYFAGFLFGGTTFTINNFSSTTVGIRNGQSAGTAATLTIFRIADTVMTX
CLO_AA1582AA	MRKIILYLNDDTFISKKYPDKNFSNLDYCLIGSKCSNSFVKEKLITFFXVRIPDILKDKSILKAELFIHIDSNKNHIFKEKVDIEIKRISEYYNLRTITWNDRVSMENIRGYLPIGISDTSNYICLNITGTIKAWAMNKYPNYGLALSLNYPYQIFEFTSSRDCNKPYILVTFEDRIIDNCYPKCECLPIRITGPMGPRGATGSIGPMGATGPTGATGNSSQPIANFLVNAPSPQTLNNGNAITGWXTIIGNSSSITVDANGTFTVQENGVYYISVSVALQPGSSSINQYSFAILFPILGGKDLAGLTTEPGGGGVLSGYFAGFLFGGTTFTINNFSSTTVGIRNGQSAGTAATLTIFRIADTVMTX
CLO_AA1583AA	MRKIILYLNDDTFISKKYPDKNFSNLDYCLIGSKCSNSFVKEKLITFFXVRIPDILKDKSILKAELFIHIDSNKNHIFKEKVDIEIKRISEYYNLRTITWNDRVSMENIRGYLPIGISDTSNYICLNITGTIKAWAMNKYPNYGLALSLNYPYQIFEFTSSRDCNKPYILVTFEDRIIDNCYPKCECLPIRITGPMGPRGATGSIGPMGATGPTGATGNSSQPIANFLVNAPSPQTLNNGNAITGWXTIIGNSSSITVDANGTFTVQENGVYYISVSVALQPGSSSINQYSFAILFPILGGKDLAGLTTEPGGGGVLSGYFAGFLFGGTTFTINNFSSTTVGIRNGQSAGTAATLTIFRIADTVMTX
CLO_AA1584AA	MRKIILYLNDDTFISKKYPDKNFSNLDYCLIGSKCSNSFVKEKLITFFXVRIPDILKDKSILKAELFIHIDSNKNHIFKEKVDIEIKRISEYYNLRTITWNDRVSMENIRGYLPIGISDTSNYICLNITGTIKAWAMNKYPNYGLALSLNYPYQIFEFTSSRDCNKPYILVTFEDRIIDNCYPKCECLPIRITGPMGPRGATGSIGPMGATGPTGATGNSSQPIANFLVNAPSPQTLNNGNAITGWXTIIGNSSSITVDANGTFTVQENGVYYISVSVALQPGSSSINQYSFAILFPILGGKDLAGLTTEPGGGGVLSGYFAGFLFGGTTFTINNFSSTTVGIRNGQSAGTAATLTIFRIADTVMTX
CLO_AA1585AA	MRKIILYLNDDTFISKKYPDKNFSNLDYCLIGSKCSNSFVKEKLITFFXVRIPDILKDKSILKAELFIHIDSNKNHIFKEKVDIEIKRISEYYNLRTITWNDRVSMENIRGYLPIGISDTSNYICLNITGTIKAWAMNKYPNYGLALSLNYPYQIFEFTSSRDCNKPYILVTFEDRIIDNCYPKCECLPIRITGPMGPRGATGSIGPMGATGPTGATGNSSQPIANFLVNAPSPQTLNNGNAITGWXTIIGNSSSITVDANGTFTVQENGVYYISVSVALQPGSSSINQYSFAILFPILGGKDLAGLTTEPGGGGVLSGYFAGFLFGGTTFTINNFSSTTVGIRNGQSAGTAATLTIFRIADTVMTX
CLO_AA1586AA	MRKIILYLNDDTFISKKYPDKNFSNLDYCLIGSKCSNSFVKEKLITFFXVRIPDILKDKSILKAELFIHIDSNKNHIFKEKVDIEIKRISEYYNLRTITWNDRVSMENIRGYLPIGISDTSNYICLNITGTIKAWAMNKYPNYGLALSLNYPYQIFEFTSSRDCNKPYILVTFEDRIIDNCYPKCECLPIRITGPMGPRGATGSIGPMGATGPTGATGNSSQPIANFLVNAPSPQTLNNGNAITGWXTIIGNSSSITVDANGTFTVQENGVYYISVSVALQPGSSSINQYSFAILFPILGGKDLAGLTTEPGGGGVLSGYFAGFLFGGTTFTINNFSSTTVGIRNGQSAGTAATLTIFRIADTVMTX
CLO_AA1587AA	MRKIILYLNDDTFISKKYPDKNFSNLDYCLIGSKCSNSFVKEKLITFFXVRIPDILKDKSILKAELFIHIDSNKNHIFKEKVDIEIKRISEYYNLRTITWNDRVSMENIRGYLPIGISDTSNYICLNITGTIKAWAMNKYPNYGLALSLNYPYQIFEFTSSRDCNKPYILVTFEDRIIDNCYPKCECLPIRITGPMGPRGATGSIGPMGATGPTGATGNSSQPIANFLVNAPSPQTLNNGNAITGWXTIIGNSSSITVDANGTFTVQENGVYYISVSVALQPGSSSINQYSFAILFPILGGKDLAGLTTEPGGGGVLSGYFAGFLFGGTTFTINNFSSTTVGIRNGQSAGTAATLTIFRIADTVMTX
CLO_AA1588AA	MRKIILYLNDDTFISKKYPDKNFSNLDYCLIGSKCSNSFVKEKLITFFXVRIPDILKDKSILKAELFIHIDSNKNHIFKEKVDIEIKRISEYYNLRTITWNDRVSMENIRGYLPIGISDTSNYICLNITGTIKAWAMNKYPNYGLALSLNYPYQIFEFTSSRDCNKPYILVTFEDRIIDNCYPKCECLPIRITGPMGPRGATGSIGPMGATGPTGATGNSSQPIANFLVNAPSPQTLNNGNAITGWXTIIGNSSSITVDANGTFTVQENGVYYISVSVALQPGSSSINQYSFAILFPILGGKDLAGLTTEPGGGGVLSGYFAGFLFGGTTFTINNFSSTTVGIRNGQSAGTAATLTIFRIADTVMTX
CLO_AA1589AA	MRKIILYLNDDTFISKKYPDKNFSNLDYCLIGSKCSNSFVKEKLITFFXVRIPDILKDKSILKAELFIHIDSNKNHIFKEKVDIEIKRISEYYNLRTITWNDRVSMENIRGYLPIGISDTSNYICLNITGTIKAWAMNKYPNYGLALSLNYPYQIFEFTSSRDCNKPYILVTFEDRIIDNCYPKCECLPIRITGPMGPRGATGSIGPMGATGPTGATGNSSQPIANFLVNAPSPQTLNNGNAITGWXTIIGNSSSITVDANGTFTVQENGVYYISVSVALQPGSSSINQYSFAILFPILGGKDLAGLTTEPGGGGVLSGYFAGFLFGGTTFTINNFSSTTVGIRNGQSAGTAATLTIFRIADTVMTX
CLO_AA1590AA	MRKIILYLNDDTFISKKYPDKNFSNLDYCLIGSKCSNSFVKEKLITFFXVRIPDILKDKSILKAELFIHIDSNKNHIFKEKVDIEIKRISEYYNLRTITWNDRVSMENIRGYLPIGISDTSNYICLNITGTIKAWAMNKYPNYGLALSLNYPYQIFEFTSSRDCNKPYILVTFEDRIIDNCYPKCECLPIRITGPMGPRGATGSIGPMGATGPTGATGNSSQPIANFLVNAPSPQTLNNGNAITGWXTIIGNSSSITVDANGTFTVQENGVYYISVSVALQPGSSSINQYSFAILFPILGGKDLAGLTTEPGGGGVLSGYFAGFLFGGTTFTINNFSSTTVGIRNGQSAGTAATLTIFRIADTVMTX
CLO_AA1591AA	MRKIILYLNDDTFISKKYPDKNFSNLDYCLIGSKCSNSFVKEKLITFFXVRIPDILKDKSILKAELFIHIDSNKNHIFKEKVDIEIKRISEYYNLRTITWNDRVSMENIRGYLPIGISDTSNYICLNITGTIKAWAMNKYPNYGLALSLNYPYQIFEFTSSRDCNKPYILVTFEDRIIDNCYPKCECLPIRITGPMGPRGATGSIGPMGATGPTGATGNSSQPIANFLVNAPSPQTLNNGNAITGWXTIIGNSSSITVDANGTFTVQENGVYYISVSVALQPGSSSINQYSFAILFPILGGKDLAGLTTEPGGGGVLSGYFAGFLFGGTTFTINNFSSTTVGIRNGQSAGTAATLTIFRIADTVMTX
CLO_AA1592AA	MRKIILYLNDDTFISKKYPDKNFSNLDYCLIGSKCSNSFVKEKLITFFXVRIPDILKDKSILKAELFIHIDSNKNHIFKEKVDIEIKRISEYYNLRTITWNDRVSMENIRGYLPIGISDTSNYICLNITGTIKAWAMNKYPNYGLALSLNYPYQIFEFTSSRDCNKPYILVTFEDRIIDNCYPKCECLPIRITGPMGPRGATGSIGPMGATGPTGATGNSSQPIANFLVNAPSPQTLNNGNAITGWXTIIGNSSSITVDANGTFTVQENGVYYISVSVALQPGSSSINQYSFAILFPILGGKDLAGLTTEPGGGGVLSGYFAGFLFGGTTFTINNFSSTTVGIRNGQSAGTAATLTIFRIADTVMTX
CLO_AA1593AA	MRKIILYLNDDTFISKKYPDKNFSNLDYCLIGSKCSNSFVKEKLITFFXVRIPDILKDKSILKAELFIHIDSNKNHIFKEKVDIEIKRISEYYNLRTITWNDRVSMENIRGYLPIGISDTSNYICLNITGTIKAWAMNKYPNYGLALSLNYPYQIFEFTSSRDCNKPYILVTFEDRIIDNCYPKCECLPIRITGPMGPRGATGSIGPMGATGPTGATGNSSQPIANFLVNAPSPQTLNNGNAITGWXTIIGNSSSITVDANGTFTVQENGVYYISVSVALQPGSSSINQYSFAILFPILGGKDLAGLTTEPGGGGVLSGYFAGFLFGGTTFTINNFSSTTVGIRNGQSAGTAATLTIFRIADTVMTX
CLO_AA1594AA	MRKIILYLNDDTFISKKYPDKNFSNLDYCLIGSKCSNSFVKEKLITFFXVRIPDILKDKSILKAELFIHIDSNKNHIFKEKVDIEIKRISEYYNLRTITWNDRVSMENIRGYLPIGISDTSNYICLNITGTIKAWAMNKYPNYGLALSLNYPYQIFEFTSSRDCNKPYILVTFEDRIIDNCYPKCECLPIRITGPMGPRGATGSIGPMGATGPTGATGNSSQPIANFLVNAPSPQTLNNGNAITGWXTIIGNSSSITVDANGTFTVQENGVYYISVSVALQPGSSSINQYSFAILFPILGGKDLAGLTTEPGGGGVLSGYFAGFLFGGTTFTINNFSSTTVGIRNGQSAGTAATLTIFRIADTVMTX
CLO_AA1595AA	MRKIILYLNDDTFISKKYPDKNFSNLDYCLIGSKCSNSFVKEKLITFFXVRIPDILKDKSILKAELFIHIDSNKNHIFKEKVDIEIKRISEYYNLRTITWNDRVSMENIRGYLPIGISDTSNYICLNITGTIKAWAMNKYPNYGLALSLNYPYQIFEFTSSRDCNKPYILVTFEDRIIDNCYPKCECLPIRITGPMGPRGATGSIGPMGATGPTGATGNSSQPIANFLVNAPSPQTLNNGNAITGWXTIIGNSSSITVDANGTFTVQENGVYYISVSVALQPGSSSINQYSFAILFPILGGKDLAGLTTEPGGGGVLSGYFAGFLFGGTTFTINNFSSTTVGIRNGQSAGTAATLTIFRIADTVMTX
CLO_AA1620AA	MRKIILYLNDDTFISKKYPDKNFSNLDYCLIGSKCSNSFVKEKLITFFXVRIPDILKDKSILKAELFIHIDSNKNHIFKEKVDIEIKRISEYYNLRTITWNDRVSMENIRGYLPIGISDTSNYICLNITGTIKAWAMNKYPNYGLALSLNYPYQIFEFTSSRDCNKPYILVTFEDRIIDNCYPKCECLPIRITGPMGPRGATGSIGPMGATGPTGATGNSSQPIANFLVNAPSPQTLNNGNAITGWXTIIGNSSSITVDANGTFTVQENGVYYISVSVALQPGSSSINQYSFAILFPILGGKDLAGLTTEPGGGGVLSGYFAGFLFGGTTFTINNFSSTTVGIRNGQSAGTAATLTIFRIADTVMTX
CLO_AA1621AA	MRKIILYLNDDTFISKKYPDKNFSNLDYCLIGSKCSNSFVKEKLITFFXVRIPDILKDKSILKAELFIHIDSNKNHIFKEKVDIEIKRISEYYNLRTITWNDRVSMENIRGYLPIGISDTSNYICLNITGTIKAWAMNKYPNYGLALSLNYPYQIFEFTSSRDCNKPYILVTFEDRIIDNCYPKCECLPIRITGPMGPRGATGSIGPMGATGPTGATGNSSQPIANFLVNAPSPQTLNNGNAITGWXTIIGNSSSITVDANGTFTVQENGVYYISVSVALQPGSSSINQYSFAILFPILGGKDLAGLTTEPGGGGVLSGYFAGFLFGGTTFTINNFSSTTVGIRNGQSAGTAATLTIFRIADTVMTX
CLO_AA1626AA	MRKIILYLNDDTFISKKYPDKNFSNLDYCLIGSKCSNSFVKEKLITFFXVRIPDILKDKSILKAELFIHIDSNKNHIFKEKVDIEIKRISEYYNLRTITWNDRVSMENIRGYLPIGISDTSNYICLNITGTIKAWAMNKYPNYGLALSLNYPYQIFEFTSSRDCNKPYILVTFEDRIIDNCYPKCECLPIRITGPMGPRGATGSIGPMGATGPTGATGNSSQPIANFLVNAPSPQTLNNGNAITGWXTIIGNSSSITVDANGTFTVQENGVYYISVSVALQPGSSSINQYSFAILFPILGGKDLAGLTTEPGGGGVLSGYFAGFLFGGTTFTINNFSSTTVGIRNGQSAGTAATLTIFRIADTVMTX
CLO_AA1627AA	MRKIILYLNDDTFISKKYPDKNFSNLDYCLIGSKCSNSFVKEKLITFFXVRIPDILKDKSILKAELFIHIDSNKNHIFKEKVDIEIKRISEYYNLRTITWNDRVSMENIRGYLPIGISDTSNYICLNITGTIKAWAMNKYPNYGLALSLNYPYQIFEFTSSRDCNKPYILVTFEDRIIDNCYPKCECLPIRITGPMGPRGATGSIGPMGATGPTGATGNSSQPIANFLVNAPSPQTLNNGNAITGWXTIIGNSSSITVDANGTFTVQENGVYYISVSVALQPGSSSINQYSFAILFPILGGKDLAGLTTEPGGGGVLSGYFAGFLFGGTTFTINNFSSTTVGIRNGQSAGTAATLTIFRIADTVMTX
CLO_AA1628AA	MRKIILYLNDDTFISKKYPDKNFSNLDYCLIGSKCSNSFVKEKLITFFXVRIPDILKDKSILKAELFIHIDSNKNHIFKEKVDIEIKRISEYYNLRTITWNDRVSMENIRGYLPIGISDTSNYICLNITGTIKAWAMNKYPNYGLALSLNYPYQIFEFTSSRDCNKPYILVTFEDRIIDNCYPKCECLPIRITGPMGPRGATGSIGPMGATGPTGATGNSSQPIANFLVNAPSPQTLNNGNAITGWXTIIGNSSSITVDANGTFTVQENGVYYISVSVALQPGSSSINQYSFAILFPILGGKDLAGLTTEPGGGGVLSGYFAGFLFGGTTFTINNFSSTTVGIRNGQSAGTAATLTIFRIADTVMTX
CLO_AA1629AA	MRKIILYLNDDTFISKKYPDKNFSNLDYCLIGSKCSNSFVKEKLITFFXVRIPDILKDKSILKAELFIHIDSNKNHIFKEKVDIEIKRISEYYNLRTITWNDRVSMENIRGYLPIGISDTSNYICLNITGTIKAWAMNKYPNYGLALSLNYPYQIFEFTSSRDCNKPYILVTFEDRIIDNCYPKCECLPIRITGPMGPRGATGSIGPMGATGPTGATGNSSQPIANFLVNAPSPQTLNNGNAITGWXTIIGNSSSITVDANGTFTVQENGVYYISVSVALQPGSSSINQYSFAILFPILGGKDLAGLTTEPGGGGVLSGYFAGFLFGGTTFTINNFSSTTVGIRNGQSAGTAATLTIFRIADTVMTX
CLO_AA1630AA	MRKIILYLNDDTFISKKYPDKNFSNLDYCLIGSKCSNSFVKEKLITFFXVRIPDILKDKSILKAELFIHIDSNKNHIFKEKVDIEIKRISEYYNLRTITWNDRVSMENIRGYLPIGISDTSNYICLNITGTIKAWAMNKYPNYGLALSLNYPYQIFEFTSSRDCNKPYILVTFEDRIIDNCYPKCECLPIRITGPMGPRGATGSIGPMGATGPTGATGNSSQPIANFLVNAPSPQTLNNGNAITGWXTIIGNSSSITVDANGTFTVQENGVYYISVSVALQPGSSSINQYSFAILFPILGGKDLAGLTTEPGGGGVLSGYFAGFLFGGTTFTINNFSSTTVGIRNGQSAGTAATLTIFRIADTVMTX
CLO_AA1631AA	MRKIILYLNDDTFISKKYPDKNFSNLDYCLIGSKCSNSFVKEKLITFFXVRIPDILKDKSILKAELFIHIDSNKNHIFKEKVDIEIKRISEYYNLRTITWNDRVSMENIRGYLPIGISDTSNYICLNITGTIKAWAMNKYPNYGLALSLNYPYQIFEFTSSRDCNKPYILVTFEDRIIDNCYPKCECLPIRITGPMGPRGATGSIGPMGATGPTGATGNSSQPIANFLVNAPSPQTLNNGNAITGWXTIIGNSSSITVDANGTFTVQENGVYYISVSVALQPGSSSINQYSFAILFPILGGKDLAGLTTEPGGGGVLSGYFAGFLFGGTTFTINNFSSTTVGIRNGQSAGTAATLTIFRIADTVMTX
CLO_AA1632AA	MRKIILYLNDDTFISKKYPDKNFSNLDYCLIGSKCSNSFVKEKLITFFXVRIPDILKDKSILKAELFIHIDSNKNHIFKEKVDIEIKRISEYYNLRTITWNDRVSMENIRGYLPIGISDTSNYICLNITGTIKAWAMNKYPNYGLALSLNYPYQIFEFTSSRDCNKPYILVTFEDRIIDNCYPKCECLPIRITGPMGPRGATGSIGPMGATGPTGATGNSSQPIANFLVNAPSPQTLNNGNAITGWXTIIGNSSSITVDANGTFTVQENGVYYISVSVALQPGSSSINQYSFAILFPILGGKDLAGLTTEPGGGGVLSGYFAGFLFGGTTFTINNFSSTTVGIRNGQSAGTAATLTIFRIADTVMTX
CLO_AA1634AA	MRKIILYLNDDTFISKKYPDKNFSNLDYCLIGSKCSNSFVKEKLITFFXVRIPDILKDKSILKAELFIHIDSNKNHIFKEKVDIEIKRISEYYNLRTITWNDRVSMENIRGYLPIGISDTSNYICLNITGTIKAWAMNKYPNYGLALSLNYPYQIFEFTSSRDCNKPYILVTFEDRIIDNCYPKCECLPIRITGPMGPRGATGSIGPMGATGPTGATGNSSQPIANFLVNAPSPQTLNNGNAITGWXTIIGNSSSITVDANGTFTVQENGVYYISVSVALQPGSSSINQYSFAILFPILGGKDLAGLTTEPGGGGVLSGYFAGFLFGGTTFTINNFSSTTVGIRNGQSAGTAATLTIFRIADTVMTX
CLO_AA1635AA	MRKIILYLNDDTFISKKYPDKNFSNLDYCLIGSKCSNSFVKEKLITFFXVRIPDILKDKSILKAELFIHIDSNKNHIFKEKVDIEIKRISEYYNLRTITWNDRVSMENIRGYLPIGISDTSNYICLNITGTIKAWAMNKYPNYGLALSLNYPYQIFEFTSSRDCNKPYILVTFEDRIIDNCYPKCECLPIRITGPMGPRGATGSIGPMGATGPTGATGNSSQPIANFLVNAPSPQTLNNGNAITGWXTIIGNSSSITVDANGTFTVQENGVYYISVSVALQPGSSSINQYSFAILFPILGGKDLAGLTTEPGGGGVLSGYFAGFLFGGTTFTINNFSSTTVGIRNGQSAGTAATLTIFRIADTVMTX
CLO_AA1636AA	MRKIILYLNDDTFISKKYPDKNFSNLDYCLIGSKCSNSFVKEKLITFFXVRIPDILKDKSILKAELFIHIDSNKNHIFKEKVDIEIKRISEYYNLRTITWNDRVSMENIRGYLPIGISDTSNYICLNITGTIKAWAMNKYPNYGLALSLNYPYQIFEFTSSRDCNKPYILVTFEDRIIDNCYPKCECLPIRITGPMGPRGATGSIGPMGATGPTGATGNSSQPIANFLVNAPSPQTLNNGNAITGWXTIIGNSSSITVDANGTFTVQENGVYYISVSVALQPGSSSINQYSFAILFPILGGKDLAGLTTEPGGGGVLSGYFAGFLFGGTTFTINNFSSTTVGIRNGQSAGTAATLTIFRIADTVMTX
CLO_AA1637AA	MRKIILYLNDDTFISKKYPDKNFSNLDYCLIGSKCSNSFVKEKLITFFXVRIPDILKDKSILKAELFIHIDSNKNHIFKEKVDIEIKRISEYYNLRTITWNDRVSMENIRGYLPIGISDTSNYICLNITGTIKAWAMNKYPNYGLALSLNYPYQIFEFTSSRDCNKPYILVTFEDRIIDNCYPKCECLPIRITGPMGPRGATGSIGPMGATGPTGATGNSSQPIANFLVNAPSPQTLNNGNAITGWXTIIGNSSSITVDANGTFTVQENGVYYISVSVALQPGSSSINQYSFAILFPILGGKDLAGLTTEPGGGGVLSGYFAGFLFGGTTFTINNFSSTTVGIRNGQSAGTAATLTIFRIADTVMTX
CLO_AA1638AA	MRKIILYLNDDTFISKKYPDKNFSNLDYCLIGSKCSNSFVKEKLITFFXVRIPDILKDKSILKAELFIHIDSNKNHIFKEKVDIEIKRISEYYNLRTITWNDRVSMENIRGYLPIGISDTSNYICLNITGTIKAWAMNKYPNYGLALSLNYPYQIFEFTSSRDCNKPYILVTFEDRIIDNCYPKCECLPIRITGPMGPRGATGSIGPMGATGPTGATGNSSQPIANFLVNAPSPQTLNNGNAITGWXTIIGNSSSITVDANGTFTVQENGVYYISVSVALQPGSSSINQYSFAILFPILGGKDLAGLTTEPGGGGVLSGYFAGFLFGGTTFTINNFSSTTVGIRNGQSAGTAATLTIFRIADTVMTX
CLO_AA1639AA	MRKIILYLNDDTFISKKYPDKNFSNLDYCLIGSKCSNSFVKEKLITFFXVRIPDILKDKSILKAELFIHIDSNKNHIFKEKVDIEIKRISEYYNLRTITWNDRVSMENIRGYLPIGISDTSNYICLNITGTIKAWAMNKYPNYGLALSLNYPYQIFEFTSSRDCNKPYILVTFEDRIIDNCYPKCECLPIRITGPMGPRGATGSIGPMGATGPTGATGNSSQPIANFLVNAPSPQTLNNGNAITGWXTIIGNSSSITVDANGTFTVQENGVYYISVSVALQPGSSSINQYSFAILFPILGGKDLAGLTTEPGGGGVLSGYFAGFLFGGTTFTINNFSSTTVGIRNGQSAGTAATLTIFRIADTVMTX
CLO_AA1640AA	MRKIILYLNDDTFISKKYPDKNFSNLDYCLIGSKCSNSFVKEKLITFFXVRIPDILKDKSILKAELFIHIDSNKNHIFKEKVDIEIKRISEYYNLRTITWNDRVSMENIRGYLPIGISDTSNYICLNITGTIKAWAMNKYPNYGLALSLNYPYQIFEFTSSRDCNKPYILVTFEDRIIDNCYPKCECLPIRITGPMGPRGATGSIGPMGATGPTGATGNSSQPIANFLVNAPSPQTLNNGNAITGWXTIIGNSSSITVDANGTFTVQENGVYYISVSVALQPGSSSINQYSFAILFPILGGKDLAGLTTEPGGGGVLSGYFAGFLFGGTTFTINNFSSTTVGIRNGQSAGTAATLTIFRIADTVMTX
CLO_AA1673AA	MRKIILYLNDDTFISKKYPDKNFSNLDYCLIGSKCSNSFVKEKLITFFXVRIPDILKDKSILKAELFIHIDSNKNHIFKEKVDIEIKRISEYYNLRTITWNDRVSMENIRGYLPIGISDTSNYICLNITGTIKAWAMNKYPNYGLALSLNYPYQIFEFTSSRDCNKPYILVTFEDRIIDNCYPKCECLPIRITGPMGPRGATGSIGPMGATGPTGATGNSSQPIANFLVNAPSPQTLNNGNAITGWXTIIGNSSSITVDANGTFTVQENGVYYISVSVALQPGSSSINQYSFAILFPILGGKDLAGLTTEPGGGGVLSGYFAGFLFGGTTFTINNFSSTTVGIRNGQSAGTAATLTIFRIADTVMTX
CLO_AA1674AA	MRKIILYLNDDTFISKKYPDKNFSNLDYCLIGSKCSNSFVKEKLITFFXVRIPDILKDKSILKAELFIHIDSNKNHIFKEKVDIEIKRISEYYNLRTITWNDRVSMENIRGYLPIGISDTSNYICLNITGTIKAWAMNKYPNYGLALSLNYPYQIFEFTSSRDCNKPYILVTFEDRIIDNCYPKCECLPIRITGPMGPRGATGSIGPMGATGPTGATGNSSQPIANFLVNAPSPQTLNNGNAITGWXTIIGNSSSITVDANGTFTVQENGVYYISVSVALQPGSSSINQYSFAILFPILGGKDLAGLTTEPGGGGVLSGYFAGFLFGGTTFTINNFSSTTVGIRNGQSAGTAATLTIFRIADTVMTX
CLO_AA1675AA	MRKIILYLNDDTFISKKYPDKNFSNLDYCLIGSKCSNSFVKEKLITFFXVRIPDILKDKSILKAELFIHIDSNKNHIFKEKVDIEIKRISEYYNLRTITWNDRVSMENIRGYLPIGISDTSNYICLNITGTIKAWAMNKYPNYGLALSLNYPYQIFEFTSSRDCNKPYILVTFEDRIIDNCYPKCECLPIRITGPMGPRGATGSIGPMGATGPTGATGNSSQPIANFLVNAPSPQTLNNGNAITGWXTIIGNSSSITVDANGTFTVQENGVYYISVSVALQPGSSSINQYSFAILFPILGGKDLAGLTTEPGGGGVLSGYFAGFLFGGTTFTINNFSSTTVGIRNGQSAGTAATLTIFRIADTVMTX
CLO_AA1677AA	MRKIILYLNDDTFISKKYPDKNFSNLDYCLIGSKCSNSFVKEKLITFFXVRIPDILKDKSILKAELFIHIDSNKNHIFKEKVDIEIKRISEYYNLRTITWNDRVSMENIRGYLPIGISDTSNYICLNITGTIKAWAMNKYPNYGLALSLNYPYQIFEFTSSRDCNKPYILVTFEDRIIDNCYPKCECLPIRITGPMGPRGATGSIGPMGATGPTGATGNSSQPIANFLVNAPSPQTLNNGNAITGWXTIIGNSSSITVDANGTFTVQENGVYYISVSVALQPGSSSINQYSFAILFPILGGKDLAGLTTEPGGGGVLSGYFAGFLFGGTTFTINNFSSTTVGIRNGQSAGTAATLTIFRIADTVMTX
CLO_AA1678AA	MRKIILYLNDDTFISKKYPDKNFSNLDYCLIGSKCSNSFVKEKLITFFXVRIPDILKDKSILKAELFIHIDSNKNHIFKEKVDIEIKRISEYYNLRTITWNDRVSMENIRGYLPIGISDTSNYICLNITGTIKAWAMNKYPNYGLALSLNYPYQIFEFTSSRDCNKPYILVTFEDRIIDNCYPKCECLPIRITGPMGPRGATGSIGPMGATGPTGATGNSSQPIANFLVNAPSPQTLNNGNAITGWXTIIGNSSSITVDANGTFTVQENGVYYISVSVALQPGSSSINQYSFAILFPILGGKDLAGLTTEPGGGGVLSGYFAGFLFGGTTFTINNFSSTTVGIRNGQSAGTAATLTIFRIADTVMTX
CLO_AA1680AA	MRKIILYLNDDTFISKKYPDKNFSNLDYCLIGSKCSNSFVKEKLITFFXVRIPDILKDKSILKAELFIHIDSNKNHIFKEKVDIEIKRISEYYNLRTITWNDRVSMENIRGYLPIGISDTSNYICLNITGTIKAWAMNKYPNYGLALSLNYPYQIFEFTSSRDCNKPYILVTFEDRIIDNCYPKCECLPIRITGPMGPRGATGSIGPMGATGPTGATGNSSQPIANFLVNAPSPQTLNNGNAITGWXTIIGNSSSITVDANGTFTVQENGVYYISVSVALQPGSSSINQYSFAILFPILGGKDLAGLTTEPGGGGVLSGYFAGFLFGGTTFTINNFSSTTVGIRNGQSAGTAATLTIFRIADTVMTX
CLO_AA1681AA	MRKIILYLNDDTFISKKYPDKNFSNLDYCLIGSKCSNSFVKEKLITFFXVRIPDILKDKSILKAELFIHIDSNKNHIFKEKVDIEIKRISEYYNLRTITWNDRVSMENIRGYLPIGISDTSNYICLNITGTIKAWAMNKYPNYGLALSLNYPYQIFEFTSSRDCNKPYILVTFEDRIIDNCYPKCECLPIRITGPMGPRGATGSIGPMGATGPTGATGNSSQPIANFLVNAPSPQTLNNGNAITGWXTIIGNSSSITVDANGTFTVQENGVYYISVSVALQPGSSSINQYSFAILFPILGGKDLAGLTTEPGGGGVLSGYFAGFLFGGTTFTINNFSSTTVGIRNGQSAGTAATLTIFRIADTVMTX
CLO_AA1682AA	MRKIILYLNDDTFISKKYPDKNFSNLDYCLIGSKCSNSFVKEKLITFFXVRIPDILKDKSILKAELFIHIDSNKNHIFKEKVDIEIKRISEYYNLRTITWNDRVSMENIRGYLPIGISDTSNYICLNITGTIKAWAMNKYPNYGLALSLNYPYQIFEFTSSRDCNKPYILVTFEDRIIDNCYPKCECLPIRITGPMGPRGATGSIGPMGATGPTGATGNSSQPIANFLVNAPSPQTLNNGNAITGWXTIIGNSSSITVDANGTFTVQENGVYYISVSVALQPGSSSINQYSFAILFPILGGKDLAGLTTEPGGGGVLSGYFAGFLFGGTTFTINNFSSTTVGIRNGQSAGTAATLTIFRIADTVMTX
CLO_AA1683AA	MRKIILYLNDDTFISKKYPDKNFSNLDYCLIGSKCSNSFVKEKLITFFXVRIPDILKDKSILKAELFIHIDSNKNHIFKEKVDIEIKRISEYYNLRTITWNDRVSMENIRGYLPIGISDTSNYICLNITGTIKAWAMNKYPNYGLALSLNYPYQIFEFTSSRDCNKPYILVTFEDRIIDNCYPKCECLPIRITGPMGPRGATGSIGPMGATGPTGATGNSSQPIANFLVNAPSPQTLNNGNAITGWXTIIGNSSSITVDANGTFTVQENGVYYISVSVALQPGSSSINQYSFAILFPILGGKDLAGLTTEPGGGGVLSGYFAGFLFGGTTFTINNFSSTTVGIRNGQSAGTAATLTIFRIADTVMTX
CLO_AA1684AA	MRKIILYLNDDTFISKKYPDKNFSNLDYCLIGSKCSNSFVKEKLITFFXVRIPDILKDKSILKAELFIHIDSNKNHIFKEKVDIEIKRISEYYNLRTITWNDRVSMENIRGYLPIGISDTSNYICLNITGTIKAWAMNKYPNYGLALSLNYPYQIFEFTSSRDCNKPYILVTFEDRIIDNCYPKCECLPIRITGPMGPRGATGSIGPMGATGPTGATGNSSQPIANFLVNAPSPQTLNNGNAITGWXTIIGNSSSITVDANGTFTVQENGVYYISVSVALQPGSSSINQYSFAILFPILGGKDLAGLTTEPGGGGVLSGYFAGFLFGGTTFTINNFSSTTVGIRNGQSAGTAATLTIFRIADTVMTX
CLO_AA1685AA	MRKIILYLNDDTFISKKYPDKNFSNLDYCLIGSKCSNSFVKEKLITFFXVRIPDILKDKSILKAELFIHIDSNKNHIFKEKVDIEIKRISEYYNLRTITWNDRVSMENIRGYLPIGISDTSNYICLNITGTIKAWAMNKYPNYGLALSLNYPYQIFEFTSSRDCNKPYILVTFEDRIIDNCYPKCECLPIRITGPMGPRGATGSIGPMGATGPTGATGNSSQPIANFLVNAPSPQTLNNGNAITGWXTIIGNSSSITVDANGTFTVQENGVYYISVSVALQPGSSSINQYSFAILFPILGGKDLAGLTTEPGGGGVLSGYFAGFLFGGTTFTINNFSSTTVGIRNGQSAGTAATLTIFRIADTVMTX
CLO_AA1716AA	MRKIILYLNDDTFISKKYPDKNFSNLDYCLIGSKCSNSFVKEKLITFFXVRIPDILKDKSILKAELFIHIDSNKNHIFKEKVDIEIKRISEYYNLRTITWNDRVSMENIRGYLPIGISDTSNYICLNITGTIKAWAMNKYPNYGLALSLNYPYQIFEFTSSRDCNKPYILVTFEDRIIDNCYPKCECLPIRITGPMGPRGATGSIGPMGATGPTGATGNSSQPIANFLVNAPSPQTLNNGNAITGWXTIIGNSSSITVDANGTFTVQENGVYYISVSVALQPGSSSINQYSFAILFPILGGKDLAGLTTEPGGGGVLSGYFAGFLFGGTTFTINNFSSTTVGIRNGQSAGTAATLTIFRIADTVMTX
CLO_AA1717AA	MRKIILYLNDDTFISKKYPDKNFSNLDYCLIGSKCSNSFVKEKLITFFXVRIPDILKDKSILKAELFIHIDSNKNHIFKEKVDIEIKRISEYYNLRTITWNDRVSMENIRGYLPIGISDTSNYICLNITGTIKAWAMNKYPNYGLALSLNYPYQIFEFTSSRDCNKPYILVTFEDRIIDNCYPKCECLPIRITGPMGPRGATGSIGPMGATGPTGATGNSSQPIANFLVNAPSPQTLNNGNAITGWXTIIGNSSSITVDANGTFTVQENGVYYISVSVALQPGSSSINQYSFAILFPILGGKDLAGLTTEPGGGGVLSGYFAGFLFGGTTFTINNFSSTTVGIRNGQSAGTAATLTIFRIADTVMTX
CLO_AA1718AA	MRKIILYLNDDTFISKKYPDKNFSNLDYCLIGSKCSNSFVKEKLITFFXVRIPDILKDKSILKAELFIHIDSNKNHIFKEKVDIEIKRISEYYNLRTITWNDRVSMENIRGYLPIGISDTSNYICLNITGTIKAWAMNKYPNYGLALSLNYPYQIFEFTSSRDCNKPYILVTFEDRIIDNCYPKCECLPIRITGPMGPRGATGSIGPMGATGPTGATGNSSQPIANFLVNAPSPQTLNNGNAITGWXTIIGNSSSITVDANGTFTVQENGVYYISVSVALQPGSSSINQYSFAILFPILGGKDLAGLTTEPGGGGVLSGYFAGFLFGGTTFTINNFSSTTVGIRNGQSAGTAATLTIFRIADTVMTX
CLO_AA1719AA	MRKIILYLNDDTFISKKYPDKNFSNLDYCLIGSKCSNSFVKEKLITFFXVRIPDILKDKSILKAELFIHIDSNKNHIFKEKVDIEIKRISEYYNLRTITWNDRVSMENIRGYLPIGISDTSNYICLNITGTIKAWAMNKYPNYGLALSLNYPYQIFEFTSSRDCNKPYILVTFEDRIIDNCYPKCECLPIRITGPMGPRGATGSIGPMGATGPTGATGNSSQPIANFLVNAPSPQTLNNGNAITGWXTIIGNSSSITVDANGTFTVQENGVYYISVSVALQPGSSSINQYSFAILFPILGGKDLAGLTTEPGGGGVLSGYFAGFLFGGTTFTINNFSSTTVGIRNGQSAGTAATLTIFRIADTVMTX
CLO_AA1720AA	MRKIILYLNDDTFISKKYPDKNFSNLDYCLIGSKCSNSFVKEKLITFFXVRIPDILKDKSILKAELFIHIDSNKNHIFKEKVDIEIKRISEYYNLRTITWNDRVSMENIRGYLPIGISDTSNYICLNITGTIKAWAMNKYPNYGLALSLNYPYQIFEFTSSRDCNKPYILVTFEDRIIDNCYPKCECLPIRITGPMGPRGATGSIGPMGATGPTGATGNSSQPIANFLVNAPSPQTLNNGNAITGWXTIIGNSSSITVDANGTFTVQENGVYYISVSVALQPGSSSINQYSFAILFPILGGKDLAGLTTEPGGGGVLSGYFAGFLFGGTTFTINNFSSTTVGIRNGQSAGTAATLTIFRIADTVMTX
CLO_AA1721AA	MRKIILYLNDDTFISKKYPDKNFSNLDYCLIGSKCSNSFVKEKLITFFXVRIPDILKDKSILKAELFIHIDSNKNHIFKEKVDIEIKRISEYYNLRTITWNDRVSMENIRGYLPIGISDTSNYICLNITGTIKAWAMNKYPNYGLALSLNYPYQIFEFTSSRDCNKPYILVTFEDRIIDNCYPKCECLPIRITGPMGPRGATGSIGPMGATGPTGATGNSSQPIANFLVNAPSPQTLNNGNAITGWXTIIGNSSSITVDANGTFTVQENGVYYISVSVALQPGSSSINQYSFAILFPILGGKDLAGLTTEPGGGGVLSGYFAGFLFGGTTFTINNFSSTTVGIRNGQSAGTAATLTIFRIADTVMTX
CLO_AA1722AA	MRKIILYLNDDTFISKKYPDKNFSNLDYCLIGSKCSNSFVKEKLITFFXVRIPDILKDKSILKAELFIHIDSNKNHIFKEKVDIEIKRISEYYNLRTITWNDRVSMENIRGYLPIGISDTSNYICLNITGTIKAWAMNKYPNYGLALSLNYPYQIFEFTSSRDCNKPYILVTFEDRIIDNCYPKCECLPIRITGPMGPRGATGSIGPMGATGPTGATGNSSQPIANFLVNAPSPQTLNNGNAITGWXTIIGNSSSITVDANGTFTVQENGVYYISVSVALQPGSSSINQYSFAILFPILGGKDLAGLTTEPGGGGVLSGYFAGFLFGGTTFTINNFSSTTVGIRNGQSAGTAATLTIFRIADTVMTX
CLO_AA1723AA	MRKIILYLNDDTFISKKYPDKNFSNLDYCLIGSKCSNSFVKEKLITFFXVRIPDILKDKSILKAELFIHIDSNKNHIFKEKVDIEIKRISEYYNLRTITWNDRVSMENIRGYLPIGISDTSNYICLNITGTIKAWAMNKYPNYGLALSLNYPYQIFEFTSSRDCNKPYILVTFEDRIIDNCYPKCECLPIRITGPMGPRGATGSIGPMGATGPTGATGNSSQPIANFLVNAPSPQTLNNGNAITGWXTIIGNSSSITVDANGTFTVQENGVYYISVSVALQPGSSSINQYSFAILFPILGGKDLAGLTTEPGGGGVLSGYFAGFLFGGTTFTINNFSSTTVGIRNGQSAGTAATLTIFRIADTVMTX
CLO_AA1724AA	MRKIILYLNDDTFISKKYPDKNFSNLDYCLIGSKCSNSFVKEKLITFFXVRIPDILKDKSILKAELFIHIDSNKNHIFKEKVDIEIKRISEYYNLRTITWNDRVSMENIRGYLPIGISDTSNYICLNITGTIKAWAMNKYPNYGLALSLNYPYQIFEFTSSRDCNKPYILVTFEDRIIDNCYPKCECLPIRITGPMGPRGATGSIGPMGATGPTGATGNSSQPIANFLVNAPSPQTLNNGNAITGWXTIIGNSSSITVDANGTFTVQENGVYYISVSVALQPGSSSINQYSFAILFPILGGKDLAGLTTEPGGGGVLSGYFAGFLFGGTTFTINNFSSTTVGIRNGQSAGTAATLTIFRIADTVMTX
CLO_AA1728AA	MRKIILYLNDDTFISKKYPDKNFSNLDYCLIGSKCSNSFVKEKLITFFXVRIPDILKDKSILKAELFIHIDSNKNHIFKEKVDIEIKRISEYYNLRTITWNDRVSMENIRGYLPIGISDTSNYICLNITGTIKAWAMNKYPNYGLALSLNYPYQIFEFTSSRDCNKPYILVTFEDRIIDNCYPKCECLPIRITGPMGPRGATGSIGPMGATGPTGATGNSSQPIANFLVNAPSPQTLNNGNAITGWXTIIGNSSSITVDANGTFTVQENGVYYISVSVALQPGSSSINQYSFAILFPILGGKDLAGLTTEPGGGGVLSGYFAGFLFGGTTFTINNFSSTTVGIRNGQSAGTAATLTIFRIADTVMTX
CLO_AA1729AA	MRKIILYLNDDTFISKKYPDKNFSNLDYCLIGSKCSNSFVKEKLITFFXVRIPDILKDKSILKAELFIHIDSNKNHIFKEKVDIEIKRISEYYNLRTITWNDRVSMENIRGYLPIGISDTSNYICLNITGTIKAWAMNKYPNYGLALSLNYPYQIFEFTSSRDCNKPYILVTFEDRIIDNCYPKCECLPIRITGPMGPRGATGSIGPMGATGPTGATGNSSQPIANFLVNAPSPQTLNNGNAITGWXTIIGNSSSITVDANGTFTVQENGVYYISVSVALQPGSSSINQYSFAILFPILGGKDLAGLTTEPGGGGVLSGYFAGFLFGGTTFTINNFSSTTVGIRNGQSAGTAATLTIFRIADTVMTX
CLO_AA1730AA	MRKIILYLNDDTFISKKYPDKNFSNLDYCLIGSKCSNSFVKEKLITFFXVRIPDILKDKSILKAELFIHIDSNKNHIFKEKVDIEIKRISEYYNLRTITWNDRVSMENIRGYLPIGISDTSNYICLNITGTIKAWAMNKYPNYGLALSLNYPYQIFEFTSSRDCNKPYILVTFEDRIIDNCYPKCECLPIRITGPMGPRGATGSIGPMGATGPTGATGNSSQPIANFLVNAPSPQTLNNGNAITGWXTIIGNSSSITVDANGTFTVQENGVYYISVSVALQPGSSSINQYSFAILFPILGGKDLAGLTTEPGGGGVLSGYFAGFLFGGTTFTINNFSSTTVGIRNGQSAGTAATLTIFRIADTVMTX
CLO_AA1761AA	MRKIILYLNDDTFISKKYPDKNFSNLDYCLIGSKCSNSFVKEKLITFFXVRIPDILKDKSILKAELFIHIDSNKNHIFKEKVDIEIKRISEYYNLRTITWNDRVSMENIRGYLPIGISDTSNYICLNITGTIKAWAMNKYPNYGLALSLNYPYQIFEFTSSRDCNKPYILVTFEDRIIDNCYPKCECLPIRITGPMGPRGATGSIGPMGATGPTGATGNSSQPIANFLVNAPSPQTLNNGNAITGWXTIIGNSSSITVDANGTFTVQENGVYYISVSVALQPGSSSINQYSFAILFPILGGKDLAGLTTEPGGGGVLSGYFAGFLFGGTTFTINNFSSTTVGIRNGQSAGTAATLTIFRIADTVMTX
CLO_AA1762AA	MRKIILYLNDDTFISKKYPDKNFSNLDYCLIGSKCSNSFVKEKLITFFXVRIPDILKDKSILKAELFIHIDSNKNHIFKEKVDIEIKRISEYYNLRTITWNDRVSMENIRGYLPIGISDTSNYICLNITGTIKAWAMNKYPNYGLALSLNYPYQIFEFTSSRDCNKPYILVTFEDRIIDNCYPKCECLPIRITGPMGPRGATGSIGPMGATGPTGATGNSSQPIANFLVNAPSPQTLNNGNAITGWXTIIGNSSSITVDANGTFTVQENGVYYISVSVALQPGSSSINQYSFAILFPILGGKDLAGLTTEPGGGGVLSGYFAGFLFGGTTFTINNFSSTTVGIRNGQSAGTAATLTIFRIADTVMTX
CLO_AA1763AA	MRKIILYLNDDTFISKKYPDKNFSNLDYCLIGSKCSNSFVKEKLITFFXVRIPDILKDKSILKAELFIHIDSNKNHIFKEKVDIEIKRISEYYNLRTITWNDRVSMENIRGYLPIGISDTSNYICLNITGTIKAWAMNKYPNYGLALSLNYPYQIFEFTSSRDCNKPYILVTFEDRIIDNCYPKCECLPIRITGPMGPRGATGSIGPMGATGPTGATGNSSQPIANFLVNAPSPQTLNNGNAITGWXTIIGNSSSITVDANGTFTVQENGVYYISVSVALQPGSSSINQYSFAILFPILGGKDLAGLTTEPGGGGVLSGYFAGFLFGGTTFTINNFSSTTVGIRNGQSAGTAATLTIFRIADTVMTX
CLO_AA1764AA	MRKIILYLNDDTFISKKYPDKNFSNLDYCLIGSKCSNSFVKEKLITFFXVRIPDILKDKSILKAELFIHIDSNKNHIFKEKVDIEIKRISEYYNLRTITWNDRVSMENIRGYLPIGISDTSNYICLNITGTIKAWAMNKYPNYGLALSLNYPYQIFEFTSSRDCNKPYILVTFEDRIIDNCYPKCECLPIRITGPMGPRGATGSIGPMGATGPTGATGNSSQPIANFLVNAPSPQTLNNGNAITGWXTIIGNSSSITVDANGTFTVQENGVYYISVSVALQPGSSSINQYSFAILFPILGGKDLAGLTTEPGGGGVLSGYFAGFLFGGTTFTINNFSSTTVGIRNGQSAGTAATLTIFRIADTVMTX
CLO_AA1766AA	MRKIILYLNDDTFISKKYPDKNFSNLDYCLIGSKCSNSFVKEKLITFFXVRIPDILKDKSILKAELFIHIDSNKNHIFKEKVDIEIKRISEYYNLRTITWNDRVSMENIRGYLPIGISDTSNYICLNITGTIKAWAMNKYPNYGLALSLNYPYQIFEFTSSRDCNKPYILVTFEDRIIDNCYPKCECLPIRITGPMGPRGATGSIGPMGATGPTGATGNSSQPIANFLVNAPSPQTLNNGNAITGWXTIIGNSSSITVDANGTFTVQENGVYYISVSVALQPGSSSINQYSFAILFPILGGKDLAGLTTEPGGGGVLSGYFAGFLFGGTTFTINNFSSTTVGIRNGQSAGTAATLTIFRIADTVMTX
CLO_AA1767AA	MRKIILYLNDDTFISKKYPDKNFSNLDYCLIGSKCSNSFVKEKLITFFXVRIPDILKDKSILKAELFIHIDSNKNHIFKEKVDIEIKRISEYYNLRTITWNDRVSMENIRGYLPIGISDTSNYICLNITGTIKAWAMNKYPNYGLALSLNYPYQIFEFTSSRDCNKPYILVTFEDRIIDNCYPKCECLPIRITGPMGPRGATGSIGPMGATGPTGATGNSSQPIANFLVNAPSPQTLNNGNAITGWXTIIGNSSSITVDANGTFTVQENGVYYISVSVALQPGSSSINQYSFAILFPILGGKDLAGLTTEPGGGGVLSGYFAGFLFGGTTFTINNFSSTTVGIRNGQSAGTAATLTIFRIADTVMTX
CLO_AA1768AA	MRKIILYLNDDTFISKKYPDKNFSNLDYCLIGSKCSNSFVKEKLITFFXVRIPDILKDKSILKAELFIHIDSNKNHIFKEKVDIEIKRISEYYNLRTITWNDRVSMENIRGYLPIGISDTSNYICLNITGTIKAWAMNKYPNYGLALSLNYPYQIFEFTSSRDCNKPYILVTFEDRIIDNCYPKCECLPIRITGPMGPRGATGSIGPMGATGPTGATGNSSQPIANFLVNAPSPQTLNNGNAITGWXTIIGNSSSITVDANGTFTVQENGVYYISVSVALQPGSSSINQYSFAILFPILGGKDLAGLTTEPGGGGVLSGYFAGFLFGGTTFTINNFSSTTVGIRNGQSAGTAATLTIFRIADTVMTX
CLO_AA1769AA	MRKIILYLNDDTFISKKYPDKNFSNLDYCLIGSKCSNSFVKEKLITFFXVRIPDILKDKSILKAELFIHIDSNKNHIFKEKVDIEIKRISEYYNLRTITWNDRVSMENIRGYLPIGISDTSNYICLNITGTIKAWAMNKYPNYGLALSLNYPYQIFEFTSSRDCNKPYILVTFEDRIIDNCYPKCECLPIRITGPMGPRGATGSIGPMGATGPTGATGNSSQPIANFLVNAPSPQTLNNGNAITGWXTIIGNSSSITVDANGTFTVQENGVYYISVSVALQPGSSSINQYSFAILFPILGGKDLAGLTTEPGGGGVLSGYFAGFLFGGTTFTINNFSSTTVGIRNGQSAGTAATLTIFRIADTVMTX
CLO_AA1771AA	MRKIILYLNDDTFISKKYPDKNFSNLDYCLIGSKCSNSFVKEKLITFFXVRIPDILKDKSILKAELFIHIDSNKNHIFKEKVDIEIKRISEYYNLRTITWNDRVSMENIRGYLPIGISDTSNYICLNITGTIKAWAMNKYPNYGLALSLNYPYQIFEFTSSRDCNKPYILVTFEDRIIDNCYPKCECLPIRITGPMGPRGATGSIGPMGATGPTGATGNSSQPIANFLVNAPSPQTLNNGNAITGWXTIIGNSSSITVDANGTFTVQENGVYYISVSVALQPGSSSINQYSFAILFPILGGKDLAGLTTEPGGGGVLSGYFAGFLFGGTTFTINNFSSTTVGIRNGQSAGTAATLTIFRIADTVMTX
CLO_AA1772AA	MRKIILYLNDDTFISKKYPDKNFSNLDYCLIGSKCSNSFVKEKLITFFXVRIPDILKDKSILKAELFIHIDSNKNHIFKEKVDIEIKRISEYYNLRTITWNDRVSMENIRGYLPIGISDTSNYICLNITGTIKAWAMNKYPNYGLALSLNYPYQIFEFTSSRDCNKPYILVTFEDRIIDNCYPKCECLPIRITGPMGPRGATGSIGPMGATGPTGATGNSSQPIANFLVNAPSPQTLNNGNAITGWXTIIGNSSSITVDANGTFTVQENGVYYISVSVALQPGSSSINQYSFAILFPILGGKDLAGLTTEPGGGGVLSGYFAGFLFGGTTFTINNFSSTTVGIRNGQSAGTAATLTIFRIADTVMTX
CLO_AA1774AA	MRKIILYLNDDTFISKKYPDKNFSNLDYCLIGSKCSNSFVKEKLITFFXVRIPDILKDKSILKAELFIHIDSNKNHIFKEKVDIEIKRISEYYNLRTITWNDRVSMENIRGYLPIGISDTSNYICLNITGTIKAWAMNKYPNYGLALSLNYPYQIFEFTSSRDCNKPYILVTFEDRIIDNCYPKCECLPIRITGPMGPRGATGSIGPMGATGPTGATGNSSQPIANFLVNAPSPQTLNNGNAITGWXTIIGNSSSITVDANGTFTVQENGVYYISVSVALQPGSSSINQYSFAILFPILGGKDLAGLTTEPGGGGVLSGYFAGFLFGGTTFTINNFSSTTVGIRNGQSAGTAATLTIFRIADTVMTX
CLO_AA1775AA	MRKIILYLNDDTFISKKYPDKNFSNLDYCLIGSKCSNSFVKEKLITFFXVRIPDILKDKSILKAELFIHIDSNKNHIFKEKVDIEIKRISEYYNLRTITWNDRVSMENIRGYLPIGISDTSNYICLNITGTIKAWAMNKYPNYGLALSLNYPYQIFEFTSSRDCNKPYILVTFEDRIIDNCYPKCECLPIRITGPMGPRGATGSIGPMGATGPTGATGNSSQPIANFLVNAPSPQTLNNGNAITGWXTIIGNSSSITVDANGTFTVQENGVYYISVSVALQPGSSSINQYSFAILFPILGGKDLAGLTTEPGGGGVLSGYFAGFLFGGTTFTINNFSSTTVGIRNGQSAGTAATLTIFRIADTVMTX
CLO_AA1805AA	MRKIILYLNDDTFISKKYPDKNFSNLDYCLIGSKCSNSFVKEKLITFFXVRIPDILKDKSILKAELFIHIDSNKNHIFKEKVDIEIKRISEYYNLRTITWNDRVSMENIRGYLPIGISDTSNYICLNITGTIKAWAMNKYPNYGLALSLNYPYQIFEFTSSRDCNKPYILVTFEDRIIDNCYPKCECLPIRITGPMGPRGATGSIGPMGATGPTGATGNSSQPIANFLVNAPSPQTLNNGNAITGWXTIIGNSSSITVDANGTFTVQENGVYYISVSVALQPGSSSINQYSFAILFPILGGKDLAGLTTEPGGGGVLSGYFAGFLFGGTTFTINNFSSTTVGIRNGQSAGTAATLTIFRIADTVMTX
CLO_AA1821AA	MRKIILYLNDDTFISKKYPDKNFSNLDYCLIGSKCSNSFVKEKLITFFXVRIPDILKDKSILKAELFIHIDSNKNHIFKEKVDIEIKRISEYYNLRTITWNDRVSMENIRGYLPIGISDTSNYICLNITGTIKAWAMNKYPNYGLALSLNYPYQIFEFTSSRDCNKPYILVTFEDRIIDNCYPKCECLPIRITGPMGPRGATGSIGPMGATGPTGATGNSSQPIANFLVNAPSPQTLNNGNAITGWXTIIGNSSSITVDANGTFTVQENGVYYISVSVALQPGSSSINQYSFAILFPILGGKDLAGLTTEPGGGGVLSGYFAGFLFGGTTFTINNFSSTTVGIRNGQSAGTAATLTIFRIADTVMTX
CLO_AA1822AA	MRKIILYLNDDTFISKKYPDKNFSNLDYCLIGSKCSNSFVKEKLITFFXVRIPDILKDKSILKAELFIHIDSNKNHIFKEKVDIEIKRISEYYNLRTITWNDRVSMENIRGYLPIGISDTSNYICLNITGTIKAWAMNKYPNYGLALSLNYPYQIFEFTSSRDCNKPYILVTFEDRIIDNCYPKCECLPIRITGPMGPRGATGSIGPMGATGPTGATGNSSQPIANFLVNAPSPQTLNNGNAITGWXTIIGNSSSITVDANGTFTVQENGVYYISVSVALQPGSSSINQYSFAILFPILGGKDLAGLTTEPGGGGVLSGYFAGFLFGGTTFTINNFSSTTVGIRNGQSAGTAATLTIFRIADTVMTX
CLO_AA1823AA	MRKIILYLNDDTFISKKYPDKNFSNLDYCLIGSKCSNSFVKEKLITFFXVRIPDILKDKSILKAELFIHIDSNKNHIFKEKVDIEIKRISEYYNLRTITWNDRVSMENIRGYLPIGISDTSNYICLNITGTIKAWAMNKYPNYGLALSLNYPYQIFEFTSSRDCNKPYILVTFEDRIIDNCYPKCECLPIRITGPMGPRGATGSIGPMGATGPTGATGNSSQPIANFLVNAPSPQTLNNGNAITGWXTIIGNSSSITVDANGTFTVQENGVYYISVSVALQPGSSSINQYSFAILFPILGGKDLAGLTTEPGGGGVLSGYFAGFLFGGTTFTINNFSSTTVGIRNGQSAGTAATLTIFRIADTVMTX
CLO_AA1824AA	MRKIILYLNDDTFISKKYPDKNFSNLDYCLIGSKCSNSFVKEKLITFFXVRIPDILKDKSILKAELFIHIDSNKNHIFKEKVDIEIKRISEYYNLRTITWNDRVSMENIRGYLPIGISDTSNYICLNITGTIKAWAMNKYPNYGLALSLNYPYQIFEFTSSRDCNKPYILVTFEDRIIDNCYPKCECLPIRITGPMGPRGATGSIGPMGATGPTGATGNSSQPIANFLVNAPSPQTLNNGNAITGWXTIIGNSSSITVDANGTFTVQENGVYYISVSVALQPGSSSINQYSFAILFPILGGKDLAGLTTEPGGGGVLSGYFAGFLFGGTTFTINNFSSTTVGIRNGQSAGTAATLTIFRIADTVMTX
CLO_AA1825AA	MRKIILYLNDDTFISKKYPDKNFSNLDYCLIGSKCSNSFVKEKLITFFXVRIPDILKDKSILKAELFIHIDSNKNHIFKEKVDIEIKRISEYYNLRTITWNDRVSMENIRGYLPIGISDTSNYICLNITGTIKAWAMNKYPNYGLALSLNYPYQIFEFTSSRDCNKPYILVTFEDRIIDNCYPKCECLPIRITGPMGPRGATGSIGPMGATGPTGATGNSSQPIANFLVNAPSPQTLNNGNAITGWXTIIGNSSSITVDANGTFTVQENGVYYISVSVALQPGSSSINQYSFAILFPILGGKDLAGLTTEPGGGGVLSGYFAGFLFGGTTFTINNFSSTTVGIRNGQSAGTAATLTIFRIADTVMTX
CLO_AA1826AA	MRKIILYLNDDTFISKKYPDKNFSNLDYCLIGSKCSNSFVKEKLITFFXVRIPDILKDKSILKAELFIHIDSNKNHIFKEKVDIEIKRISEYYNLRTITWNDRVSMENIRGYLPIGISDTSNYICLNITGTIKAWAMNKYPNYGLALSLNYPYQIFEFTSSRDCNKPYILVTFEDRIIDNCYPKCECLPIRITGPMGPRGATGSIGPMGATGPTGATGNSSQPIANFLVNAPSPQTLNNGNAITGWXTIIGNSSSITVDANGTFTVQENGVYYISVSVALQPGSSSINQYSFAILFPILGGKDLAGLTTEPGGGGVLSGYFAGFLFGGTTFTINNFSSTTVGIRNGQSAGTAATLTIFRIADTVMTX
CLO_AA1827AA	MRKIILYLNDDTFISKKYPDKNFSNLDYCLIGSKCSNSFVKEKLITFFXVRIPDILKDKSILKAELFIHIDSNKNHIFKEKVDIEIKRISEYYNLRTITWNDRVSMENIRGYLPIGISDTSNYICLNITGTIKAWAMNKYPNYGLALSLNYPYQIFEFTSSRDCNKPYILVTFEDRIIDNCYPKCECLPIRITGPMGPRGATGSIGPMGATGPTGATGNSSQPIANFLVNAPSPQTLNNGNAITGWXTIIGNSSSITVDANGTFTVQENGVYYISVSVALQPGSSSINQYSFAILFPILGGKDLAGLTTEPGGGGVLSGYFAGFLFGGTTFTINNFSSTTVGIRNGQSAGTAATLTIFRIADTVMTX
CLO_AA1852AA	MRKIILYLNDDTFISKKYPDKNFSNLDYCLIGSKCSNSFVKEKLITFFXVRIPDILKDKSILKAELFIHIDSNKNHIFKEKVDIEIKRISEYYNLRTITWNDRVSMENIRGYLPIGISDTSNYICLNITGTIKAWAMNKYPNYGLALSLNYPYQIFEFTSSRDCNKPYILVTFEDRIIDNCYPKCECLPIRITGPMGPRGATGSIGPMGATGPTGATGNSSQPIANFLVNAPSPQTLNNGNAITGWXTIIGNSSSITVDANGTFTVQENGVYYISVSVALQPGSSSINQYSFAILFPILGGKDLAGLTTEPGGGGVLSGYFAGFLFGGTTFTINNFSSTTVGIRNGQSAGTAATLTIFRIADTVMTX
CLO_AA1859AA	MRKIILYLNDDTFISKKYPDKNFSNLDYCLIGSKCSNSFVKEKLITFFXVRIPDILKDKSILKAELFIHIDSNKNHIFKEKVDIEIKRISEYYNLRTITWNDRVSMENIRGYLPIGISDTSNYICLNITGTIKAWAMNKYPNYGLALSLNYPYQIFEFTSSRDCNKPYILVTFEDRIIDNCYPKCECLPIRITGPMGPRGATGSIGPMGATGPTGATGNSSQPIANFLVNAPSPQTLNNGNAITGWXTIIGNSSSITVDANGTFTVQENGVYYISVSVALQPGSSSINQYSFAILFPILGGKDLAGLTTEPGGGGVLSGYFAGFLFGGTTFTINNFSSTTVGIRNGQSAGTAATLTIFRIADTVMTX
CLO_AA1860AA	MRKIILYLNDDTFISKKYPDKNFSNLDYCLIGSKCSNSFVKEKLITFFXVRIPDILKDKSILKAELFIHIDSNKNHIFKEKVDIEIKRISEYYNLRTITWNDRVSMENIRGYLPIGISDTSNYICLNITGTIKAWAMNKYPNYGLALSLNYPYQIFEFTSSRDCNKPYILVTFEDRIIDNCYPKCECLPIRITGPMGPRGATGSIGPMGATGPTGATGNSSQPIANFLVNAPSPQTLNNGNAITGWXTIIGNSSSITVDANGTFTVQENGVYYISVSVALQPGSSSINQYSFAILFPILGGKDLAGLTTEPGGGGVLSGYFAGFLFGGTTFTINNFSSTTVGIRNGQSAGTAATLTIFRIADTVMTX
CLO_AA1861AA	MRKIILYLNDDTFISKKYPDKNFSNLDYCLIGSKCSNSFVKEKLITFFXVRIPDILKDKSILKAELFIHIDSNKNHIFKEKVDIEIKRISEYYNLRTITWNDRVSMENIRGYLPIGISDTSNYICLNITGTIKAWAMNKYPNYGLALSLNYPYQIFEFTSSRDCNKPYILVTFEDRIIDNCYPKCECLPIRITGPMGPRGATGSIGPMGATGPTGATGNSSQPIANFLVNAPSPQTLNNGNAITGWXTIIGNSSSITVDANGTFTVQENGVYYISVSVALQPGSSSINQYSFAILFPILGGKDLAGLTTEPGGGGVLSGYFAGFLFGGTTFTINNFSSTTVGIRNGQSAGTAATLTIFRIADTVMTX
CLO_AA1862AA	MRKIILYLNDDTFISKKYPDKNFSNLDYCLIGSKCSNSFVKEKLITFFXVRIPDILKDKSILKAELFIHIDSNKNHIFKEKVDIEIKRISEYYNLRTITWNDRVSMENIRGYLPIGISDTSNYICLNITGTIKAWAMNKYPNYGLALSLNYPYQIFEFTSSRDCNKPYILVTFEDRIIDNCYPKCECLPIRITGPMGPRGATGSIGPMGATGPTGATGNSSQPIANFLVNAPSPQTLNNGNAITGWXTIIGNSSSITVDANGTFTVQENGVYYISVSVALQPGSSSINQYSFAILFPILGGKDLAGLTTEPGGGGVLSGYFAGFLFGGTTFTINNFSSTTVGIRNGQSAGTAATLTIFRIADTVMTX
CLO_AA1866AA	MRKIILYLNDDTFISKKYPDKNFSNLDYCLIGSKCSNSFVKEKLITFFXVRIPDILKDKSILKAELFIHIDSNKNHIFKEKVDIEIKRISEYYNLRTITWNDRVSMENIRGYLPIGISDTSNYICLNITGTIKAWAMNKYPNYGLALSLNYPYQIFEFTSSRDCNKPYILVTFEDRIIDNCYPKCECLPIRITGPMGPRGATGSIGPMGATGPTGATGNSSQPIANFLVNAPSPQTLNNGNAITGWXTIIGNSSSITVDANGTFTVQENGVYYISVSVALQPGSSSINQYSFAILFPILGGKDLAGLTTEPGGGGVLSGYFAGFLFGGTTFTINNFSSTTVGIRNGQSAGTAATLTIFRIADTVMTX
CLO_AA1867AA	MRKIILYLNDDTFISKKYPDKNFSNLDYCLIGSKCSNSFVKEKLITFFXVRIPDILKDKSILKAELFIHIDSNKNHIFKEKVDIEIKRISEYYNLRTITWNDRVSMENIRGYLPIGISDTSNYICLNITGTIKAWAMNKYPNYGLALSLNYPYQIFEFTSSRDCNKPYILVTFEDRIIDNCYPKCECLPIRITGPMGPRGATGSIGPMGATGPTGATGNSSQPIANFLVNAPSPQTLNNGNAITGWXTIIGNSSSITVDANGTFTVQENGVYYISVSVALQPGSSSINQYSFAILFPILGGKDLAGLTTEPGGGGVLSGYFAGFLFGGTTFTINNFSSTTVGIRNGQSAGTAATLTIFRIADTVMTX
CLO_AA1879AA	MRKIILYLNDDTFISKKYPDKNFSNLDYCLIGSKCSNSFVKEKLITFFXVRIPDILKDKSILKAELFIHIDSNKNHIFKEKVDIEIKRISEYYNLRTITWNDRVSMENIRGYLPIGISDTSNYICLNITGTIKAWAMNKYPNYGLALSLNYPYQIFEFTSSRDCNKPYILVTFEDRIIDNCYPKCECLPIRITGPMGPRGATGSIGPMGATGPTGATGNSSQPIANFLVNAPSPQTLNNGNAITGWXTIIGNSSSITVDANGTFTVQENGVYYISVSVALQPGSSSINQYSFAILFPILGGKDLAGLTTEPGGGGVLSGYFAGFLFGGTTFTINNFSSTTVGIRNGQSAGTAATLTIFRIADTVMTX
CLO_AA1941AA	MRKIILYLNDDTFISKKYPDKNFSNLDYCLIGSKCSNSFVKEKLITFFXVRIPDILKDKSILKAELFIHIDSNKNHIFKEKVDIEIKRISEYYNLRTITWNDRVSMENIRGYLPIGISDTSNYICLNITGTIKAWAMNKYPNYGLALSLNYPYQIFEFTSSRDCNKPYILVTFEDRIIDNCYPKCECLPIRITGPMGPRGATGSIGPMGATGPTGATGNSSQPIANFLVNAPSPQTLNNGNAITGWXTIIGNSSSITVDANGTFTVQENGVYYISVSVALQPGSSSINQYSFAILFPILGGKDLAGLTTEPGGGGVLSGYFAGFLFGGTTFTINNFSSTTVGIRNGQSAGTAATLTIFRIADTVMTX
CLO_AA1973AA	MRKIILYLNDDTFISKKYPDKNFSNLDYCLIGSKCSNSFVKEKLITFFXVRIPDILKDKSILKAELFIHIDSNKNHIFKEKVDIEIKRISEYYNLRTITWNDRVSMENIRGYLPIGISDTSNYICLNITGTIKAWAMNKYPNYGLALSLNYPYQIFEFTSSRDCNKPYILVTFEDRIIDNCYPKCECLPIRITGPMGPRGATGSIGPMGATGPTGATGNSSQPIANFLVNAPSPQTLNNGNAITGWXTIIGNSSSITVDANGTFTVQENGVYYISVSVALQPGSSSINQYSFAILFPILGGKDLAGLTTEPGGGGVLSGYFAGFLFGGTTFTINNFSSTTVGIRNGQSAGTAATLTIFRIADTVMTX
CLO_AA1976AA	MRKIILYLNDDTFISKKYPDKNFSNLDYCLIGSKCSNSFVKEKLITFFXVRIPDILKDKSILKAELFIHIDSNKNHIFKEKVDIEIKRISEYYNLRTITWNDRVSMENIRGYLPIGISDTSNYICLNITGTIKAWAMNKYPNYGLALSLNYPYQIFEFTSSRDCNKPYILVTFEDRIIDNCYPKCECLPIRITGPMGPRGATGSIGPMGATGPTGATGNSSQPIANFLVNAPSPQTLNNGNAITGWXTIIGNSSSITVDANGTFTVQENGVYYISVSVALQPGSSSINQYSFAILFPILGGKDLAGLTTEPGGGGVLSGYFAGFLFGGTTFTINNFSSTTVGIRNGQSAGTAATLTIFRIADTVMTX
CLO_AA1978AA	MRKIILYLNDDTFISKKYPDKNFSNLDYCLIGSKCSNSFVKEKLITFFXVRIPDILKDKSILKAELFIHIDSNKNHIFKEKVDIEIKRISEYYNLRTITWNDRVSMENIRGYLPIGISDTSNYICLNITGTIKAWAMNKYPNYGLALSLNYPYQIFEFTSSRDCNKPYILVTFEDRIIDNCYPKCECLPIRITGPMGPRGATGSIGPMGATGPTGATGNSSQPIANFLVNAPSPQTLNNGNAITGWXTIIGNSSSITVDANGTFTVQENGVYYISVSVALQPGSSSINQYSFAILFPILGGKDLAGLTTEPGGGGVLSGYFAGFLFGGTTFTINNFSSTTVGIRNGQSAGTAATLTIFRIADTVMTX
CLO_AA1979AA	MRKIILYLNDDTFISKKYPDKNFSNLDYCLIGSKCSNSFVKEKLITFFXVRIPDILKDKSILKAELFIHIDSNKNHIFKEKVDIEIKRISEYYNLRTITWNDRVSMENIRGYLPIGISDTSNYICLNITGTIKAWAMNKYPNYGLALSLNYPYQIFEFTSSRDCNKPYILVTFEDRIIDNCYPKCECLPIRITGPMGPRGATGSIGPMGATGPTGATGNSSQPIANFLVNAPSPQTLNNGNAITGWXTIIGNSSSITVDANGTFTVQENGVYYISVSVALQPGSSSINQYSFAILFPILGGKDLAGLTTEPGGGGVLSGYFAGFLFGGTTFTINNFSSTTVGIRNGQSAGTAATLTIFRIADTVMTX
CLO_AA1980AA	MRKIILYLNDDTFISKKYPDKNFSNLDYCLIGSKCSNSFVKEKLITFFXVRIPDILKDKSILKAELFIHIDSNKNHIFKEKVDIEIKRISEYYNLRTITWNDRVSMENIRGYLPIGISDTSNYICLNITGTIKAWAMNKYPNYGLALSLNYPYQIFEFTSSRDCNKPYILVTFEDRIIDNCYPKCECLPIRITGPMGPRGATGSIGPMGATGPTGATGNSSQPIANFLVNAPSPQTLNNGNAITGWXTIIGNSSSITVDANGTFTVQENGVYYISVSVALQPGSSSINQYSFAILFPILGGKDLAGLTTEPGGGGVLSGYFAGFLFGGTTFTINNFSSTTVGIRNGQSAGTAATLTIFRIADTVMTX
CLO_AA1981AA	MRKIILYLNDDTFISKKYPDKNFSNLDYCLIGSKCSNSFVKEKLITFFXVRIPDILKDKSILKAELFIHIDSNKNHIFKEKVDIEIKRISEYYNLRTITWNDRVSMENIRGYLPIGISDTSNYICLNITGTIKAWAMNKYPNYGLALSLNYPYQIFEFTSSRDCNKPYILVTFEDRIIDNCYPKCECLPIRITGPMGPRGATGSIGPMGATGPTGATGNSSQPIANFLVNAPSPQTLNNGNAITGWXTIIGNSSSITVDANGTFTVQENGVYYISVSVALQPGSSSINQYSFAILFPILGGKDLAGLTTEPGGGGVLSGYFAGFLFGGTTFTINNFSSTTVGIRNGQSAGTAATLTIFRIADTVMTX
CLO_AA1982AA	MRKIILYLNDDTFISKKYPDKNFSNLDYCLIGSKCSNSFVKEKLITFFXVRIPDILKDKSILKAELFIHIDSNKNHIFKEKVDIEIKRISEYYNLRTITWNDRVSMENIRGYLPIGISDTSNYICLNITGTIKAWAMNKYPNYGLALSLNYPYQIFEFTSSRDCNKPYILVTFEDRIIDNCYPKCECLPIRITGPMGPRGATGSIGPMGATGPTGATGNSSQPIANFLVNAPSPQTLNNGNAITGWXTIIGNSSSITVDANGTFTVQENGVYYISVSVALQPGSSSINQYSFAILFPILGGKDLAGLTTEPGGGGVLSGYFAGFLFGGTTFTINNFSSTTVGIRNGQSAGTAATLTIFRIADTVMTX
CLO_AA1983AA	MRKIILYLNDDTFISKKYPDKNFSNLDYCLIGSKCSNSFVKEKLITFFXVRIPDILKDKSILKAELFIHIDSNKNHIFKEKVDIEIKRISEYYNLRTITWNDRVSMENIRGYLPIGISDTSNYICLNITGTIKAWAMNKYPNYGLALSLNYPYQIFEFTSSRDCNKPYILVTFEDRIIDNCYPKCECLPIRITGPMGPRGATGSIGPMGATGPTGATGNSSQPIANFLVNAPSPQTLNNGNAITGWXTIIGNSSSITVDANGTFTVQENGVYYISVSVALQPGSSSINQYSFAILFPILGGKDLAGLTTEPGGGGVLSGYFAGFLFGGTTFTINNFSSTTVGIRNGQSAGTAATLTIFRIADTVMTX
CLO_AA2003AA	MRKIILYLNDDTFISKKYPDKNFSNLDYCLIGSKCSNSFVKEKLITFFXVRIPDILKDKSILKAELFIHIDSNKNHIFKEKVDIEIKRISEYYNLRTITWNDRVSMENIRGYLPIGISDTSNYICLNITGTIKAWAMNKYPNYGLALSLNYPYQIFEFTSSRDCNKPYILVTFEDRIIDNCYPKCECLPIRITGPMGPRGATGSIGPMGATGPTGATGNSSQPIANFLVNAPSPQTLNNGNAITGWXTIIGNSSSITVDANGTFTVQENGVYYISVSVALQPGSSSINQYSFAILFPILGGKDLAGLTTEPGGGGVLSGYFAGFLFGGTTFTINNFSSTTVGIRNGQSAGTAATLTIFRIADTVMTX
CLO_AA2009AA	MRKIILYLNDDTFISKKYPDKNFSNLDYCLIGSKCSNSFVKEKLITFFXVRIPDILKDKSILKAELFIHIDSNKNHIFKEKVDIEIKRISEYYNLRTITWNDRVSMENIRGYLPIGISDTSNYICLNITGTIKAWAMNKYPNYGLALSLNYPYQIFEFTSSRDCNKPYILVTFEDRIIDNCYPKCECLPIRITGPMGPRGATGSIGPMGATGPTGATGNSSQPIANFLVNAPSPQTLNNGNAITGWXTIIGNSSSITVDANGTFTVQENGVYYISVSVALQPGSSSINQYSFAILFPILGGKDLAGLTTEPGGGGVLSGYFAGFLFGGTTFTINNFSSTTVGIRNGQSAGTAATLTIFRIADTVMTX
CLO_AA2010AA	MRKIILYLNDDTFISKKYPDKNFSNLDYCLIGSKCSNSFVKEKLITFFXVRIPDILKDKSILKAELFIHIDSNKNHIFKEKVDIEIKRISEYYNLRTITWNDRVSMENIRGYLPIGISDTSNYICLNITGTIKAWAMNKYPNYGLALSLNYPYQIFEFTSSRDCNKPYILVTFEDRIIDNCYPKCECLPIRITGPMGPRGATGSIGPMGATGPTGATGNSSQPIANFLVNAPSPQTLNNGNAITGWXTIIGNSSSITVDANGTFTVQENGVYYISVSVALQPGSSSINQYSFAILFPILGGKDLAGLTTEPGGGGVLSGYFAGFLFGGTTFTINNFSSTTVGIRNGQSAGTAATLTIFRIADTVMTX
CLO_AA2035AA	MRKIILYLNDDTFISKKYPDKNFSNLDYCLIGSKCSNSFVKEKLITFFXVRIPDILKDKSILKAELFIHIDSNKNHIFKEKVDIEIKRISEYYNLRTITWNDRVSMENIRGYLPIGISDTSNYICLNITGTIKAWAMNKYPNYGLALSLNYPYQIFEFTSSRDCNKPYILVTFEDRIIDNCYPKCECLPIRITGPMGPRGATGSIGPMGATGPTGATGNSSQPIANFLVNAPSPQTLNNGNAITGWXTIIGNSSSITVDANGTFTVQENGVYYISVSVALQPGSSSINQYSFAILFPILGGKDLAGLTTEPGGGGVLSGYFAGFLFGGTTFTINNFSSTTVGIRNGQSAGTAATLTIFRIADTVMTX
CLO_AA2036AA	MRKIILYLNDDTFISKKYPDKNFSNLDYCLIGSKCSNSFVKEKLITFFXVRIPDILKDKSILKAELFIHIDSNKNHIFKEKVDIEIKRISEYYNLRTITWNDRVSMENIRGYLPIGISDTSNYICLNITGTIKAWAMNKYPNYGLALSLNYPYQIFEFTSSRDCNKPYILVTFEDRIIDNCYPKCECLPIRITGPMGPRGATGSIGPMGATGPTGATGNSSQPIANFLVNAPSPQTLNNGNAITGWXTIIGNSSSITVDANGTFTVQENGVYYISVSVALQPGSSSINQYSFAILFPILGGKDLAGLTTEPGGGGVLSGYFAGFLFGGTTFTINNFSSTTVGIRNGQSAGTAATLTIFRIADTVMTX
CLO_AA2038AA	MRKIILYLNDDTFISKKYPDKNFSNLDYCLIGSKCSNSFVKEKLITFFXVRIPDILKDKSILKAELFIHIDSNKNHIFKEKVDIEIKRISEYYNLRTITWNDRVSMENIRGYLPIGISDTSNYICLNITGTIKAWAMNKYPNYGLALSLNYPYQIFEFTSSRDCNKPYILVTFEDRIIDNCYPKCECLPIRITGPMGPRGATGSIGPMGATGPTGATGNSSQPIANFLVNAPSPQTLNNGNAITGWXTIIGNSSSITVDANGTFTVQENGVYYISVSVALQPGSSSINQYSFAILFPILGGKDLAGLTTEPGGGGVLSGYFAGFLFGGTTFTINNFSSTTVGIRNGQSAGTAATLTIFRIADTVMTX
CLO_AA2039AA	MRKIILYLNDDTFISKKYPDKNFSNLDYCLIGSKCSNSFVKEKLITFFXVRIPDILKDKSILKAELFIHIDSNKNHIFKEKVDIEIKRISEYYNLRTITWNDRVSMENIRGYLPIGISDTSNYICLNITGTIKAWAMNKYPNYGLALSLNYPYQIFEFTSSRDCNKPYILVTFEDRIIDNCYPKCECLPIRITGPMGPRGATGSIGPMGATGPTGATGNSSQPIANFLVNAPSPQTLNNGNAITGWXTIIGNSSSITVDANGTFTVQENGVYYISVSVALQPGSSSINQYSFAILFPILGGKDLAGLTTEPGGGGVLSGYFAGFLFGGTTFTINNFSSTTVGIRNGQSAGTAATLTIFRIADTVMTX
CLO_AA2041AA	MRKIILYLNDDTFISKKYPDKNFSNLDYCLIGSKCSNSFVKEKLITFFXVRIPDILKDKSILKAELFIHIDSNKNHIFKEKVDIEIKRISEYYNLRTITWNDRVSMENIRGYLPIGISDTSNYICLNITGTIKAWAMNKYPNYGLALSLNYPYQIFEFTSSRDCNKPYILVTFEDRIIDNCYPKCECLPIRITGPMGPRGATGSIGPMGATGPTGATGNSSQPIANFLVNAPSPQTLNNGNAITGWXTIIGNSSSITVDANGTFTVQENGVYYISVSVALQPGSSSINQYSFAILFPILGGKDLAGLTTEPGGGGVLSGYFAGFLFGGTTFTINNFSSTTVGIRNGQSAGTAATLTIFRIADTVMTX
CLO_AA2042AA	MRKIILYLNDDTFISKKYPDKNFSNLDYCLIGSKCSNSFVKEKLITFFXVRIPDILKDKSILKAELFIHIDSNKNHIFKEKVDIEIKRISEYYNLRTITWNDRVSMENIRGYLPIGISDTSNYICLNITGTIKAWAMNKYPNYGLALSLNYPYQIFEFTSSRDCNKPYILVTFEDRIIDNCYPKCECLPIRITGPMGPRGATGSIGPMGATGPTGATGNSSQPIANFLVNAPSPQTLNNGNAITGWXTIIGNSSSITVDANGTFTVQENGVYYISVSVALQPGSSSINQYSFAILFPILGGKDLAGLTTEPGGGGVLSGYFAGFLFGGTTFTINNFSSTTVGIRNGQSAGTAATLTIFRIADTVMTX
CLO_AA2043AA	MRKIILYLNDDTFISKKYPDKNFSNLDYCLIGSKCSNSFVKEKLITFFXVRIPDILKDKSILKAELFIHIDSNKNHIFKEKVDIEIKRISEYYNLRTITWNDRVSMENIRGYLPIGISDTSNYICLNITGTIKAWAMNKYPNYGLALSLNYPYQIFEFTSSRDCNKPYILVTFEDRIIDNCYPKCECLPIRITGPMGPRGATGSIGPMGATGPTGATGNSSQPIANFLVNAPSPQTLNNGNAITGWXTIIGNSSSITVDANGTFTVQENGVYYISVSVALQPGSSSINQYSFAILFPILGGKDLAGLTTEPGGGGVLSGYFAGFLFGGTTFTINNFSSTTVGIRNGQSAGTAATLTIFRIADTVMTX
CLO_AA2045AA	MRKIILYLNDDTFISKKYPDKNFSNLDYCLIGSKCSNSFVKEKLITFFXVRIPDILKDKSILKAELFIHIDSNKNHIFKEKVDIEIKRISEYYNLRTITWNDRVSMENIRGYLPIGISDTSNYICLNITGTIKAWAMNKYPNYGLALSLNYPYQIFEFTSSRDCNKPYILVTFEDRIIDNCYPKCECLPIRITGPMGPRGATGSIGPMGATGPTGATGNSSQPIANFLVNAPSPQTLNNGNAITGWXTIIGNSSSITVDANGTFTVQENGVYYISVSVALQPGSSSINQYSFAILFPILGGKDLAGLTTEPGGGGVLSGYFAGFLFGGTTFTINNFSSTTVGIRNGQSAGTAATLTIFRIADTVMTX
CLO_AA2046AA	MRKIILYLNDDTFISKKYPDKNFSNLDYCLIGSKCSNSFVKEKLITFFXVRIPDILKDKSILKAELFIHIDSNKNHIFKEKVDIEIKRISEYYNLRTITWNDRVSMENIRGYLPIGISDTSNYICLNITGTIKAWAMNKYPNYGLALSLNYPYQIFEFTSSRDCNKPYILVTFEDRIIDNCYPKCECLPIRITGPMGPRGATGSIGPMGATGPTGATGNSSQPIANFLVNAPSPQTLNNGNAITGWXTIIGNSSSITVDANGTFTVQENGVYYISVSVALQPGSSSINQYSFAILFPILGGKDLAGLTTEPGGGGVLSGYFAGFLFGGTTFTINNFSSTTVGIRNGQSAGTAATLTIFRIADTVMTX
CLO_AA2048AA	MRKIILYLNDDTFISKKYPDKNFSNLDYCLIGSKCSNSFVKEKLITFFXVRIPDILKDKSILKAELFIHIDSNKNHIFKEKVDIEIKRISEYYNLRTITWNDRVSMENIRGYLPIGISDTSNYICLNITGTIKAWAMNKYPNYGLALSLNYPYQIFEFTSSRDCNKPYILVTFEDRIIDNCYPKCECLPIRITGPMGPRGATGSIGPMGATGPTGATGNSSQPIANFLVNAPSPQTLNNGNAITGWXTIIGNSSSITVDANGTFTVQENGVYYISVSVALQPGSSSINQYSFAILFPILGGKDLAGLTTEPGGGGVLSGYFAGFLFGGTTFTINNFSSTTVGIRNGQSAGTAATLTIFRIADTVMTX
CLO_AA2049AA	MRKIILYLNDDTFISKKYPDKNFSNLDYCLIGSKCSNSFVKEKLITFFXVRIPDILKDKSILKAELFIHIDSNKNHIFKEKVDIEIKRISEYYNLRTITWNDRVSMENIRGYLPIGISDTSNYICLNITGTIKAWAMNKYPNYGLALSLNYPYQIFEFTSSRDCNKPYILVTFEDRIIDNCYPKCECLPIRITGPMGPRGATGSIGPMGATGPTGATGNSSQPIANFLVNAPSPQTLNNGNAITGWXTIIGNSSSITVDANGTFTVQENGVYYISVSVALQPGSSSINQYSFAILFPILGGKDLAGLTTEPGGGGVLSGYFAGFLFGGTTFTINNFSSTTVGIRNGQSAGTAATLTIFRIADTVMTX
CLO_AA2093AA	MRKIILYLNDDTFISKKYPDKNFSNLDYCLIGSKCSNSFVKEKLITFFXVRIPDILKDKSILKAELFIHIDSNKNHIFKEKVDIEIKRISEYYNLRTITWNDRVSMENIRGYLPIGISDTSNYICLNITGTIKAWAMNKYPNYGLALSLNYPYQIFEFTSSRDCNKPYILVTFEDRIIDNCYPKCECLPIRITGPMGPRGATGSIGPMGATGPTGATGNSSQPIANFLVNAPSPQTLNNGNAITGWXTIIGNSSSITVDANGTFTVQENGVYYISVSVALQPGSSSINQYSFAILFPILGGKDLAGLTTEPGGGGVLSGYFAGFLFGGTTFTINNFSSTTVGIRNGQSAGTAATLTIFRIADTVMTX
CLO_AA2095AA	MRKIILYLNDDTFISKKYPDKNFSNLDYCLIGSKCSNSFVKEKLITFFXVRIPDILKDKSILKAELFIHIDSNKNHIFKEKVDIEIKRISEYYNLRTITWNDRVSMENIRGYLPIGISDTSNYICLNITGTIKAWAMNKYPNYGLALSLNYPYQIFEFTSSRDCNKPYILVTFEDRIIDNCYPKCECLPIRITGPMGPRGATGSIGPMGATGPTGATGNSSQPIANFLVNAPSPQTLNNGNAITGWXTIIGNSSSITVDANGTFTVQENGVYYISVSVALQPGSSSINQYSFAILFPILGGKDLAGLTTEPGGGGVLSGYFAGFLFGGTTFTINNFSSTTVGIRNGQSAGTAATLTIFRIADTVMTX
CLO_AA2096AA	MRKIILYLNDDTFISKKYPDKNFSNLDYCLIGSKCSNSFVKEKLITFFXVRIPDILKDKSILKAELFIHIDSNKNHIFKEKVDIEIKRISEYYNLRTITWNDRVSMENIRGYLPIGISDTSNYICLNITGTIKAWAMNKYPNYGLALSLNYPYQIFEFTSSRDCNKPYILVTFEDRIIDNCYPKCECLPIRITGPMGPRGATGSIGPMGATGPTGATGNSSQPIANFLVNAPSPQTLNNGNAITGWXTIIGNSSSITVDANGTFTVQENGVYYISVSVALQPGSSSINQYSFAILFPILGGKDLAGLTTEPGGGGVLSGYFAGFLFGGTTFTINNFSSTTVGIRNGQSAGTAATLTIFRIADTVMTX
CLO_AA2097AA	MRKIILYLNDDTFISKKYPDKNFSNLDYCLIGSKCSNSFVKEKLITFFXVRIPDILKDKSILKAELFIHIDSNKNHIFKEKVDIEIKRISEYYNLRTITWNDRVSMENIRGYLPIGISDTSNYICLNITGTIKAWAMNKYPNYGLALSLNYPYQIFEFTSSRDCNKPYILVTFEDRIIDNCYPKCECLPIRITGPMGPRGATGSIGPMGATGPTGATGNSSQPIANFLVNAPSPQTLNNGNAITGWXTIIGNSSSITVDANGTFTVQENGVYYISVSVALQPGSSSINQYSFAILFPILGGKDLAGLTTEPGGGGVLSGYFAGFLFGGTTFTINNFSSTTVGIRNGQSAGTAATLTIFRIADTVMTX
CLO_AA2098AA	MRKIILYLNDDTFISKKYPDKNFSNLDYCLIGSKCSNSFVKEKLITFFXVRIPDILKDKSILKAELFIHIDSNKNHIFKEKVDIEIKRISEYYNLRTITWNDRVSMENIRGYLPIGISDTSNYICLNITGTIKAWAMNKYPNYGLALSLNYPYQIFEFTSSRDCNKPYILVTFEDRIIDNCYPKCECLPIRITGPMGPRGATGSIGPMGATGPTGATGNSSQPIANFLVNAPSPQTLNNGNAITGWXTIIGNSSSITVDANGTFTVQENGVYYISVSVALQPGSSSINQYSFAILFPILGGKDLAGLTTEPGGGGVLSGYFAGFLFGGTTFTINNFSSTTVGIRNGQSAGTAATLTIFRIADTVMTX
CLO_AA2101AA	MRKIILYLNDDTFISKKYPDKNFSNLDYCLIGSKCSNSFVKEKLITFFXVRIPDILKDKSILKAELFIHIDSNKNHIFKEKVDIEIKRISEYYNLRTITWNDRVSMENIRGYLPIGISDTSNYICLNITGTIKAWAMNKYPNYGLALSLNYPYQIFEFTSSRDCNKPYILVTFEDRIIDNCYPKCECLPIRITGPMGPRGATGSIGPMGATGPTGATGNSSQPIANFLVNAPSPQTLNNGNAITGWXTIIGNSSSITVDANGTFTVQENGVYYISVSVALQPGSSSINQYSFAILFPILGGKDLAGLTTEPGGGGVLSGYFAGFLFGGTTFTINNFSSTTVGIRNGQSAGTAATLTIFRIADTVMTX
CLO_AA2102AA	MRKIILYLNDDTFISKKYPDKNFSNLDYCLIGSKCSNSFVKEKLITFFXVRIPDILKDKSILKAELFIHIDSNKNHIFKEKVDIEIKRISEYYNLRTITWNDRVSMENIRGYLPIGISDTSNYICLNITGTIKAWAMNKYPNYGLALSLNYPYQIFEFTSSRDCNKPYILVTFEDRIIDNCYPKCECLPIRITGPMGPRGATGSIGPMGATGPTGATGNSSQPIANFLVNAPSPQTLNNGNAITGWXTIIGNSSSITVDANGTFTVQENGVYYISVSVALQPGSSSINQYSFAILFPILGGKDLAGLTTEPGGGGVLSGYFAGFLFGGTTFTINNFSSTTVGIRNGQSAGTAATLTIFRIADTVMTX
CLO_AA2103AA	MRKIILYLNDDTFISKKYPDKNFSNLDYCLIGSKCSNSFVKEKLITFFXVRIPDILKDKSILKAELFIHIDSNKNHIFKEKVDIEIKRISEYYNLRTITWNDRVSMENIRGYLPIGISDTSNYICLNITGTIKAWAMNKYPNYGLALSLNYPYQIFEFTSSRDCNKPYILVTFEDRIIDNCYPKCECLPIRITGPMGPRGATGSIGPMGATGPTGATGNSSQPIANFLVNAPSPQTLNNGNAITGWXTIIGNSSSITVDANGTFTVQENGVYYISVSVALQPGSSSINQYSFAILFPILGGKDLAGLTTEPGGGGVLSGYFAGFLFGGTTFTINNFSSTTVGIRNGQSAGTAATLTIFRIADTVMTX
CLO_AA2105AA	MRKIILYLNDDTFISKKYPDKNFSNLDYCLIGSKCSNSFVKEKLITFFXVRIPDILKDKSILKAELFIHIDSNKNHIFKEKVDIEIKRISEYYNLRTITWNDRVSMENIRGYLPIGISDTSNYICLNITGTIKAWAMNKYPNYGLALSLNYPYQIFEFTSSRDCNKPYILVTFEDRIIDNCYPKCECLPIRITGPMGPRGATGSIGPMGATGPTGATGNSSQPIANFLVNAPSPQTLNNGNAITGWXTIIGNSSSITVDANGTFTVQENGVYYISVSVALQPGSSSINQYSFAILFPILGGKDLAGLTTEPGGGGVLSGYFAGFLFGGTTFTINNFSSTTVGIRNGQSAGTAATLTIFRIADTVMTX
CLO_AA2106AA	MRKIILYLNDDTFISKKYPDKNFSNLDYCLIGSKCSNSFVKEKLITFFXVRIPDILKDKSILKAELFIHIDSNKNHIFKEKVDIEIKRISEYYNLRTITWNDRVSMENIRGYLPIGISDTSNYICLNITGTIKAWAMNKYPNYGLALSLNYPYQIFEFTSSRDCNKPYILVTFEDRIIDNCYPKCECLPIRITGPMGPRGATGSIGPMGATGPTGATGNSSQPIANFLVNAPSPQTLNNGNAITGWXTIIGNSSSITVDANGTFTVQENGVYYISVSVALQPGSSSINQYSFAILFPILGGKDLAGLTTEPGGGGVLSGYFAGFLFGGTTFTINNFSSTTVGIRNGQSAGTAATLTIFRIADTVMTX
CLO_AA2107AA	MRKIILYLNDDTFISKKYPDKNFSNLDYCLIGSKCSNSFVKEKLITFFXVRIPDILKDKSILKAELFIHIDSNKNHIFKEKVDIEIKRISEYYNLRTITWNDRVSMENIRGYLPIGISDTSNYICLNITGTIKAWAMNKYPNYGLALSLNYPYQIFEFTSSRDCNKPYILVTFEDRIIDNCYPKCECLPIRITGPMGPRGATGSIGPMGATGPTGATGNSSQPIANFLVNAPSPQTLNNGNAITGWXTIIGNSSSITVDANGTFTVQENGVYYISVSVALQPGSSSINQYSFAILFPILGGKDLAGLTTEPGGGGVLSGYFAGFLFGGTTFTINNFSSTTVGIRNGQSAGTAATLTIFRIADTVMTX
CLO_AA2138AA	MRKIILYLNDDTFISKKYPDKNFSNLDYCLIGSKCSNSFVKEKLITFFXVRIPDILKDKSILKAELFIHIDSNKNHIFKEKVDIEIKRISEYYNLRTITWNDRVSMENIRGYLPIGISDTSNYICLNITGTIKAWAMNKYPNYGLALSLNYPYQIFEFTSSRDCNKPYILVTFEDRIIDNCYPKCECLPIRITGPMGPRGATGSIGPMGATGPTGATGNSSQPIANFLVNAPSPQTLNNGNAITGWXTIIGNSSSITVDANGTFTVQENGVYYISVSVALQPGSSSINQYSFAILFPILGGKDLAGLTTEPGGGGVLSGYFAGFLFGGTTFTINNFSSTTVGIRNGQSAGTAATLTIFRIADTVMTX
CLO_AA2139AA	MRKIILYLNDDTFISKKYPDKNFSNLDYCLIGSKCSNSFVKEKLITFFXVRIPDILKDKSILKAELFIHIDSNKNHIFKEKVDIEIKRISEYYNLRTITWNDRVSMENIRGYLPIGISDTSNYICLNITGTIKAWAMNKYPNYGLALSLNYPYQIFEFTSSRDCNKPYILVTFEDRIIDNCYPKCECLPIRITGPMGPRGATGSIGPMGATGPTGATGNSSQPIANFLVNAPSPQTLNNGNAITGWXTIIGNSSSITVDANGTFTVQENGVYYISVSVALQPGSSSINQYSFAILFPILGGKDLAGLTTEPGGGGVLSGYFAGFLFGGTTFTINNFSSTTVGIRNGQSAGTAATLTIFRIADTVMTX
CLO_AA2140AA	MRKIILYLNDDTFISKKYPDKNFSNLDYCLIGSKCSNSFVKEKLITFFXVRIPDILKDKSILKAELFIHIDSNKNHIFKEKVDIEIKRISEYYNLRTITWNDRVSMENIRGYLPIGISDTSNYICLNITGTIKAWAMNKYPNYGLALSLNYPYQIFEFTSSRDCNKPYILVTFEDRIIDNCYPKCECLPIRITGPMGPRGATGSIGPMGATGPTGATGNSSQPIANFLVNAPSPQTLNNGNAITGWXTIIGNSSSITVDANGTFTVQENGVYYISVSVALQPGSSSINQYSFAILFPILGGKDLAGLTTEPGGGGVLSGYFAGFLFGGTTFTINNFSSTTVGIRNGQSAGTAATLTIFRIADTVMTX
CLO_AA2141AA	MRKIILYLNDDTFISKKYPDKNFSNLDYCLIGSKCSNSFVKEKLITFFXVRIPDILKDKSILKAELFIHIDSNKNHIFKEKVDIEIKRISEYYNLRTITWNDRVSMENIRGYLPIGISDTSNYICLNITGTIKAWAMNKYPNYGLALSLNYPYQIFEFTSSRDCNKPYILVTFEDRIIDNCYPKCECLPIRITGPMGPRGATGSIGPMGATGPTGATGNSSQPIANFLVNAPSPQTLNNGNAITGWXTIIGNSSSITVDANGTFTVQENGVYYISVSVALQPGSSSINQYSFAILFPILGGKDLAGLTTEPGGGGVLSGYFAGFLFGGTTFTINNFSSTTVGIRNGQSAGTAATLTIFRIADTVMTX
CLO_AA2142AA	MRKIILYLNDDTFISKKYPDKNFSNLDYCLIGSKCSNSFVKEKLITFFXVRIPDILKDKSILKAELFIHIDSNKNHIFKEKVDIEIKRISEYYNLRTITWNDRVSMENIRGYLPIGISDTSNYICLNITGTIKAWAMNKYPNYGLALSLNYPYQIFEFTSSRDCNKPYILVTFEDRIIDNCYPKCECLPIRITGPMGPRGATGSIGPMGATGPTGATGNSSQPIANFLVNAPSPQTLNNGNAITGWXTIIGNSSSITVDANGTFTVQENGVYYISVSVALQPGSSSINQYSFAILFPILGGKDLAGLTTEPGGGGVLSGYFAGFLFGGTTFTINNFSSTTVGIRNGQSAGTAATLTIFRIADTVMTX
CLO_AA2143AA	MRKIILYLNDDTFISKKYPDKNFSNLDYCLIGSKCSNSFVKEKLITFFXVRIPDILKDKSILKAELFIHIDSNKNHIFKEKVDIEIKRISEYYNLRTITWNDRVSMENIRGYLPIGISDTSNYICLNITGTIKAWAMNKYPNYGLALSLNYPYQIFEFTSSRDCNKPYILVTFEDRIIDNCYPKCECLPIRITGPMGPRGATGSIGPMGATGPTGATGNSSQPIANFLVNAPSPQTLNNGNAITGWXTIIGNSSSITVDANGTFTVQENGVYYISVSVALQPGSSSINQYSFAILFPILGGKDLAGLTTEPGGGGVLSGYFAGFLFGGTTFTINNFSSTTVGIRNGQSAGTAATLTIFRIADTVMTX
CLO_AA2144AA	MRKIILYLNDDTFISKKYPDKNFSNLDYCLIGSKCSNSFVKEKLITFFXVRIPDILKDKSILKAELFIHIDSNKNHIFKEKVDIEIKRISEYYNLRTITWNDRVSMENIRGYLPIGISDTSNYICLNITGTIKAWAMNKYPNYGLALSLNYPYQIFEFTSSRDCNKPYILVTFEDRIIDNCYPKCECLPIRITGPMGPRGATGSIGPMGATGPTGATGNSSQPIANFLVNAPSPQTLNNGNAITGWXTIIGNSSSITVDANGTFTVQENGVYYISVSVALQPGSSSINQYSFAILFPILGGKDLAGLTTEPGGGGVLSGYFAGFLFGGTTFTINNFSSTTVGIRNGQSAGTAATLTIFRIADTVMTX
CLO_AA2145AA	MRKIILYLNDDTFISKKYPDKNFSNLDYCLIGSKCSNSFVKEKLITFFXVRIPDILKDKSILKAELFIHIDSNKNHIFKEKVDIEIKRISEYYNLRTITWNDRVSMENIRGYLPIGISDTSNYICLNITGTIKAWAMNKYPNYGLALSLNYPYQIFEFTSSRDCNKPYILVTFEDRIIDNCYPKCECLPIRITGPMGPRGATGSIGPMGATGPTGATGNSSQPIANFLVNAPSPQTLNNGNAITGWXTIIGNSSSITVDANGTFTVQENGVYYISVSVALQPGSSSINQYSFAILFPILGGKDLAGLTTEPGGGGVLSGYFAGFLFGGTTFTINNFSSTTVGIRNGQSAGTAATLTIFRIADTVMTX
CLO_AA2146AA	MRKIILYLNDDTFISKKYPDKNFSNLDYCLIGSKCSNSFVKEKLITFFXVRIPDILKDKSILKAELFIHIDSNKNHIFKEKVDIEIKRISEYYNLRTITWNDRVSMENIRGYLPIGISDTSNYICLNITGTIKAWAMNKYPNYGLALSLNYPYQIFEFTSSRDCNKPYILVTFEDRIIDNCYPKCECLPIRITGPMGPRGATGSIGPMGATGPTGATGNSSQPIANFLVNAPSPQTLNNGNAITGWXTIIGNSSSITVDANGTFTVQENGVYYISVSVALQPGSSSINQYSFAILFPILGGKDLAGLTTEPGGGGVLSGYFAGFLFGGTTFTINNFSSTTVGIRNGQSAGTAATLTIFRIADTVMTX
CLO_AA2169AA	MRKIILYLNDDTFISKKYPDKNFSNLDYCLIGSKCSNSFVKEKLITFFXVRIPDILKDKSILKAELFIHIDSNKNHIFKEKVDIEIKRISEYYNLRTITWNDRVSMENIRGYLPIGISDTSNYICLNITGTIKAWAMNKYPNYGLALSLNYPYQIFEFTSSRDCNKPYILVTFEDRIIDNCYPKCECLPIRITGPMGPRGATGSIGPMGATGPTGATGNSSQPIANFLVNAPSPQTLNNGNAITGWXTIIGNSSSITVDANGTFTVQENGVYYISVSVALQPGSSSINQYSFAILFPILGGKDLAGLTTEPGGGGVLSGYFAGFLFGGTTFTINNFSSTTVGIRNGQSAGTAATLTIFRIADTVMTX
CLO_AA2185AA	MRKIILYLNDDTFISKKYPDKNFSNLDYCLIGSKCSNSFVKEKLITFFXVRIPDILKDKSILKAELFIHIDSNKNHIFKEKVDIEIKRISEYYNLRTITWNDRVSMENIRGYLPIGISDTSNYICLNITGTIKAWAMNKYPNYGLALSLNYPYQIFEFTSSRDCNKPYILVTFEDRIIDNCYPKCECLPIRITGPMGPRGATGSIGPMGATGPTGATGNSSQPIANFLVNAPSPQTLNNGNAITGWXTIIGNSSSITVDANGTFTVQENGVYYISVSVALQPGSSSINQYSFAILFPILGGKDLAGLTTEPGGGGVLSGYFAGFLFGGTTFTINNFSSTTVGIRNGQSAGTAATLTIFRIADTVMTX
CLO_AA2263AA	MRKIILYLNDDTFISKKYPDKNFSNLDYCLIGSKCSNSFVKEKLITFFXVRIPDILKDKSILKAELFIHIDSNKNHIFKEKVDIEIKRISEYYNLRTITWNDRVSMENIRGYLPIGISDTSNYICLNITGTIKAWAMNKYPNYGLALSLNYPYQIFEFTSSRDCNKPYILVTFEDRIIDNCYPKCECLPIRITGPMGPRGATGSIGPMGATGPTGATGNSSQPIANFLVNAPSPQTLNNGNAITGWXTIIGNSSSITVDANGTFTVQENGVYYISVSVALQPGSSSINQYSFAILFPILGGKDLAGLTTEPGGGGVLSGYFAGFLFGGTTFTINNFSSTTVGIRNGQSAGTAATLTIFRIADTVMTX
CLO_AA2266AA	MRKIILYLNDDTFISKKYPDKNFSNLDYCLIGSKCSNSFVKEKLITFFXVRIPDILKDKSILKAELFIHIDSNKNHIFKEKVDIEIKRISEYYNLRTITWNDRVSMENIRGYLPIGISDTSNYICLNITGTIKAWAMNKYPNYGLALSLNYPYQIFEFTSSRDCNKPYILVTFEDRIIDNCYPKCECLPIRITGPMGPRGATGSIGPMGATGPTGATGNSSQPIANFLVNAPSPQTLNNGNAITGWXTIIGNSSSITVDANGTFTVQENGVYYISVSVALQPGSSSINQYSFAILFPILGGKDLAGLTTEPGGGGVLSGYFAGFLFGGTTFTINNFSSTTVGIRNGQSAGTAATLTIFRIADTVMTX
CLO_AA2269AA	MRKIILYLNDDTFISKKYPDKNFSNLDYCLIGSKCSNSFVKEKLITFFXVRIPDILKDKSILKAELFIHIDSNKNHIFKEKVDIEIKRISEYYNLRTITWNDRVSMENIRGYLPIGISDTSNYICLNITGTIKAWAMNKYPNYGLALSLNYPYQIFEFTSSRDCNKPYILVTFEDRIIDNCYPKCECLPIRITGPMGPRGATGSIGPMGATGPTGATGNSSQPIANFLVNAPSPQTLNNGNAITGWXTIIGNSSSITVDANGTFTVQENGVYYISVSVALQPGSSSINQYSFAILFPILGGKDLAGLTTEPGGGGVLSGYFAGFLFGGTTFTINNFSSTTVGIRNGQSAGTAATLTIFRIADTVMTX
CLO_AA2270AA	MRKIILYLNDDTFISKKYPDKNFSNLDYCLIGSKCSNSFVKEKLITFFXVRIPDILKDKSILKAELFIHIDSNKNHIFKEKVDIEIKRISEYYNLRTITWNDRVSMENIRGYLPIGISDTSNYICLNITGTIKAWAMNKYPNYGLALSLNYPYQIFEFTSSRDCNKPYILVTFEDRIIDNCYPKCECLPIRITGPMGPRGATGSIGPMGATGPTGATGNSSQPIANFLVNAPSPQTLNNGNAITGWXTIIGNSSSITVDANGTFTVQENGVYYISVSVALQPGSSSINQYSFAILFPILGGKDLAGLTTEPGGGGVLSGYFAGFLFGGTTFTINNFSSTTVGIRNGQSAGTAATLTIFRIADTVMTX
CLO_AA2272AA	MRKIILYLNDDTFISKKYPDKNFSNLDYCLIGSKCSNSFVKEKLITFFXVRIPDILKDKSILKAELFIHIDSNKNHIFKEKVDIEIKRISEYYNLRTITWNDRVSMENIRGYLPIGISDTSNYICLNITGTIKAWAMNKYPNYGLALSLNYPYQIFEFTSSRDCNKPYILVTFEDRIIDNCYPKCECLPIRITGPMGPRGATGSIGPMGATGPTGATGNSSQPIANFLVNAPSPQTLNNGNAITGWXTIIGNSSSITVDANGTFTVQENGVYYISVSVALQPGSSSINQYSFAILFPILGGKDLAGLTTEPGGGGVLSGYFAGFLFGGTTFTINNFSSTTVGIRNGQSAGTAATLTIFRIADTVMTX
CLO_AA2273AA	MRKIILYLNDDTFISKKYPDKNFSNLDYCLIGSKCSNSFVKEKLITFFXVRIPDILKDKSILKAELFIHIDSNKNHIFKEKVDIEIKRISEYYNLRTITWNDRVSMENIRGYLPIGISDTSNYICLNITGTIKAWAMNKYPNYGLALSLNYPYQIFEFTSSRDCNKPYILVTFEDRIIDNCYPKCECLPIRITGPMGPRGATGSIGPMGATGPTGATGNSSQPIANFLVNAPSPQTLNNGNAITGWXTIIGNSSSITVDANGTFTVQENGVYYISVSVALQPGSSSINQYSFAILFPILGGKDLAGLTTEPGGGGVLSGYFAGFLFGGTTFTINNFSSTTVGIRNGQSAGTAATLTIFRIADTVMTX
CLO_AA2277AA	MRKIILYLNDDTFISKKYPDKNFSNLDYCLIGSKCSNSFVKEKLITFFXVRIPDILKDKSILKAELFIHIDSNKNHIFKEKVDIEIKRISEYYNLRTITWNDRVSMENIRGYLPIGISDTSNYICLNITGTIKAWAMNKYPNYGLALSLNYPYQIFEFTSSRDCNKPYILVTFEDRIIDNCYPKCECLPIRITGPMGPRGATGSIGPMGATGPTGATGNSSQPIANFLVNAPSPQTLNNGNAITGWXTIIGNSSSITVDANGTFTVQENGVYYISVSVALQPGSSSINQYSFAILFPILGGKDLAGLTTEPGGGGVLSGYFAGFLFGGTTFTINNFSSTTVGIRNGQSAGTAATLTIFRIADTVMTX
CLO_AA2280AA	MRKIILYLNDDTFISKKYPDKNFSNLDYCLIGSKCSNSFVKEKLITFFXVRIPDILKDKSILKAELFIHIDSNKNHIFKEKVDIEIKRISEYYNLRTITWNDRVSMENIRGYLPIGISDTSNYICLNITGTIKAWAMNKYPNYGLALSLNYPYQIFEFTSSRDCNKPYILVTFEDRIIDNCYPKCECLPIRITGPMGPRGATGSIGPMGATGPTGATGNSSQPIANFLVNAPSPQTLNNGNAITGWXTIIGNSSSITVDANGTFTVQENGVYYISVSVALQPGSSSINQYSFAILFPILGGKDLAGLTTEPGGGGVLSGYFAGFLFGGTTFTINNFSSTTVGIRNGQSAGTAATLTIFRIADTVMTX
CLO_AA2316AA	MRKIILYLNDDTFISKKYPDKNFSNLDYCLIGSKCSNSFVKEKLITFFXVRIPDILKDKSILKAELFIHIDSNKNHIFKEKVDIEIKRISEYYNLRTITWNDRVSMENIRGYLPIGISDTSNYICLNITGTIKAWAMNKYPNYGLALSLNYPYQIFEFTSSRDCNKPYILVTFEDRIIDNCYPKCECLPIRITGPMGPRGATGSIGPMGATGPTGATGNSSQPIANFLVNAPSPQTLNNGNAITGWXTIIGNSSSITVDANGTFTVQENGVYYISVSVALQPGSSSINQYSFAILFPILGGKDLAGLTTEPGGGGVLSGYFAGFLFGGTTFTINNFSSTTVGIRNGQSAGTAATLTIFRIADTVMTX
CLO_AA2337AA	MRKIILYLNDDTFISKKYPDKNFSNLDYCLIGSKCSNSFVKEKLITFFXVRIPDILKDKSILKAELFIHIDSNKNHIFKEKVDIEIKRISEYYNLRTITWNDRVSMENIRGYLPIGISDTSNYICLNITGTIKAWAMNKYPNYGLALSLNYPYQIFEFTSSRDCNKPYILVTFEDRIIDNCYPKCECLPIRITGPMGPRGATGSIGPMGATGPTGATGNSSQPIANFLVNAPSPQTLNNGNAITGWXTIIGNSSSITVDANGTFTVQENGVYYISVSVALQPGSSSINQYSFAILFPILGGKDLAGLTTEPGGGGVLSGYFAGFLFGGTTFTINNFSSTTVGIRNGQSAGTAATLTIFRIADTVMTX
CLO_AA2397AA	MRKIILYLNDDTFISKKYPDKNFSNLDYCLIGSKCSNSFVKEKLITFFXVRIPDILKDKSILKAELFIHIDSNKNHIFKEKVDIEIKRISEYYNLRTITWNDRVSMENIRGYLPIGISDTSNYICLNITGTIKAWAMNKYPNYGLALSLNYPYQIFEFTSSRDCNKPYILVTFEDRIIDNCYPKCECLPIRITGPMGPRGATGSIGPMGATGPTGATGNSSQPIANFLVNAPSPQTLNNGNAITGWXTIIGNSSSITVDANGTFTVQENGVYYISVSVALQPGSSSINQYSFAILFPILGGKDLAGLTTEPGGGGVLSGYFAGFLFGGTTFTINNFSSTTVGIRNGQSAGTAATLTIFRIADTVMTX
CLO_AA2398AA	MRKIILYLNDDTFISKKYPDKNFSNLDYCLIGSKCSNSFVKEKLITFFXVRIPDILKDKSILKAELFIHIDSNKNHIFKEKVDIEIKRISEYYNLRTITWNDRVSMENIRGYLPIGISDTSNYICLNITGTIKAWAMNKYPNYGLALSLNYPYQIFEFTSSRDCNKPYILVTFEDRIIDNCYPKCECLPIRITGPMGPRGATGSIGPMGATGPTGATGNSSQPIANFLVNAPSPQTLNNGNAITGWXTIIGNSSSITVDANGTFTVQENGVYYISVSVALQPGSSSINQYSFAILFPILGGKDLAGLTTEPGGGGVLSGYFAGFLFGGTTFTINNFSSTTVGIRNGQSAGTAATLTIFRIADTVMTX
CLO_AA2449AA	MRKIILYLNDDTFISKKYPDKNFSNLDYCLIGSKCSNSFVKEKLITFFXVRIPDILKDKSILKAELFIHIDSNKNHIFKEKVDIEIKRISEYYNLRTITWNDRVSMENIRGYLPIGISDTSNYICLNITGTIKAWAMNKYPNYGLALSLNYPYQIFEFTSSRDCNKPYILVTFEDRIIDNCYPKCECLPIRITGPMGPRGATGSIGPMGATGPTGATGNSSQPIANFLVNAPSPQTLNNGNAITGWXTIIGNSSSITVDANGTFTVQENGVYYISVSVALQPGSSSINQYSFAILFPILGGKDLAGLTTEPGGGGVLSGYFAGFLFGGTTFTINNFSSTTVGIRNGQSAGTAATLTIFRIADTVMTX
CLO_AA2451AA	MRKIILYLNDDTFISKKYPDKNFSNLDYCLIGSKCSNSFVKEKLITFFXVRIPDILKDKSILKAELFIHIDSNKNHIFKEKVDIEIKRISEYYNLRTITWNDRVSMENIRGYLPIGISDTSNYICLNITGTIKAWAMNKYPNYGLALSLNYPYQIFEFTSSRDCNKPYILVTFEDRIIDNCYPKCECLPIRITGPMGPRGATGSIGPMGATGPTGATGNSSQPIANFLVNAPSPQTLNNGNAITGWXTIIGNSSSITVDANGTFTVQENGVYYISVSVALQPGSSSINQYSFAILFPILGGKDLAGLTTEPGGGGVLSGYFAGFLFGGTTFTINNFSSTTVGIRNGQSAGTAATLTIFRIADTVMTX
CLO_AA2453AA	MRKIILYLNDDTFISKKYPDKNFSNLDYCLIGSKCSNSFVKEKLITFFXVRIPDILKDKSILKAELFIHIDSNKNHIFKEKVDIEIKRISEYYNLRTITWNDRVSMENIRGYLPIGISDTSNYICLNITGTIKAWAMNKYPNYGLALSLNYPYQIFEFTSSRDCNKPYILVTFEDRIIDNCYPKCECLPIRITGPMGPRGATGSIGPMGATGPTGATGNSSQPIANFLVNAPSPQTLNNGNAITGWXTIIGNSSSITVDANGTFTVQENGVYYISVSVALQPGSSSINQYSFAILFPILGGKDLAGLTTEPGGGGVLSGYFAGFLFGGTTFTINNFSSTTVGIRNGQSAGTAATLTIFRIADTVMTX
CLO_AA2454AA	MRKIILYLNDDTFISKKYPDKNFSNLDYCLIGSKCSNSFVKEKLITFFXVRIPDILKDKSILKAELFIHIDSNKNHIFKEKVDIEIKRISEYYNLRTITWNDRVSMENIRGYLPIGISDTSNYICLNITGTIKAWAMNKYPNYGLALSLNYPYQIFEFTSSRDCNKPYILVTFEDRIIDNCYPKCECLPIRITGPMGPRGATGSIGPMGATGPTGATGNSSQPIANFLVNAPSPQTLNNGNAITGWXTIIGNSSSITVDANGTFTVQENGVYYISVSVALQPGSSSINQYSFAILFPILGGKDLAGLTTEPGGGGVLSGYFAGFLFGGTTFTINNFSSTTVGIRNGQSAGTAATLTIFRIADTVMTX
CLO_AA2456AA	MRKIILYLNDDTFISKKYPDKNFSNLDYCLIGSKCSNSFVKEKLITFFXVRIPDILKDKSILKAELFIHIDSNKNHIFKEKVDIEIKRISEYYNLRTITWNDRVSMENIRGYLPIGISDTSNYICLNITGTIKAWAMNKYPNYGLALSLNYPYQIFEFTSSRDCNKPYILVTFEDRIIDNCYPKCECLPIRITGPMGPRGATGSIGPMGATGPTGATGNSSQPIANFLVNAPSPQTLNNGNAITGWXTIIGNSSSITVDANGTFTVQENGVYYISVSVALQPGSSSINQYSFAILFPILGGKDLAGLTTEPGGGGVLSGYFAGFLFGGTTFTINNFSSTTVGIRNGQSAGTAATLTIFRIADTVMTX
CLO_AA2475AA	MRKIILYLNDDTFISKKYPDKNFSNLDYCLIGSKCSNSFVKEKLITFFXVRIPDILKDKSILKAELFIHIDSNKNHIFKEKVDIEIKRISEYYNLRTITWNDRVSMENIRGYLPIGISDTSNYICLNITGTIKAWAMNKYPNYGLALSLNYPYQIFEFTSSRDCNKPYILVTFEDRIIDNCYPKCECLPIRITGPMGPRGATGSIGPMGATGPTGATGNSSQPIANFLVNAPSPQTLNNGNAITGWXTIIGNSSSITVDANGTFTVQENGVYYISVSVALQPGSSSINQYSFAILFPILGGKDLAGLTTEPGGGGVLSGYFAGFLFGGTTFTINNFSSTTVGIRNGQSAGTAATLTIFRIADTVMTX
CLO_AA2481AA	MRKIILYLNDDTFISKKYPDKNFSNLDYCLIGSKCSNSFVKEKLITFFXVRIPDILKDKSILKAELFIHIDSNKNHIFKEKVDIEIKRISEYYNLRTITWNDRVSMENIRGYLPIGISDTSNYICLNITGTIKAWAMNKYPNYGLALSLNYPYQIFEFTSSRDCNKPYILVTFEDRIIDNCYPKCECLPIRITGPMGPRGATGSIGPMGATGPTGATGNSSQPIANFLVNAPSPQTLNNGNAITGWXTIIGNSSSITVDANGTFTVQENGVYYISVSVALQPGSSSINQYSFAILFPILGGKDLAGLTTEPGGGGVLSGYFAGFLFGGTTFTINNFSSTTVGIRNGQSAGTAATLTIFRIADTVMTX
CLO_AA2482AA	MRKIILYLNDDTFISKKYPDKNFSNLDYCLIGSKCSNSFVKEKLITFFXVRIPDILKDKSILKAELFIHIDSNKNHIFKEKVDIEIKRISEYYNLRTITWNDRVSMENIRGYLPIGISDTSNYICLNITGTIKAWAMNKYPNYGLALSLNYPYQIFEFTSSRDCNKPYILVTFEDRIIDNCYPKCECLPIRITGPMGPRGATGSIGPMGATGPTGATGNSSQPIANFLVNAPSPQTLNNGNAITGWXTIIGNSSSITVDANGTFTVQENGVYYISVSVALQPGSSSINQYSFAILFPILGGKDLAGLTTEPGGGGVLSGYFAGFLFGGTTFTINNFSSTTVGIRNGQSAGTAATLTIFRIADTVMTX
CLO_AA2483AA	MRKIILYLNDDTFISKKYPDKNFSNLDYCLIGSKCSNSFVKEKLITFFXVRIPDILKDKSILKAELFIHIDSNKNHIFKEKVDIEIKRISEYYNLRTITWNDRVSMENIRGYLPIGISDTSNYICLNITGTIKAWAMNKYPNYGLALSLNYPYQIFEFTSSRDCNKPYILVTFEDRIIDNCYPKCECLPIRITGPMGPRGATGSIGPMGATGPTGATGNSSQPIANFLVNAPSPQTLNNGNAITGWXTIIGNSSSITVDANGTFTVQENGVYYISVSVALQPGSSSINQYSFAILFPILGGKDLAGLTTEPGGGGVLSGYFAGFLFGGTTFTINNFSSTTVGIRNGQSAGTAATLTIFRIADTVMTX
CLO_AA2486AA	MRKIILYLNDDTFISKKYPDKNFSNLDYCLIGSKCSNSFVKEKLITFFXVRIPDILKDKSILKAELFIHIDSNKNHIFKEKVDIEIKRISEYYNLRTITWNDRVSMENIRGYLPIGISDTSNYICLNITGTIKAWAMNKYPNYGLALSLNYPYQIFEFTSSRDCNKPYILVTFEDRIIDNCYPKCECLPIRITGPMGPRGATGSIGPMGATGPTGATGNSSQPIANFLVNAPSPQTLNNGNAITGWXTIIGNSSSITVDANGTFTVQENGVYYISVSVALQPGSSSINQYSFAILFPILGGKDLAGLTTEPGGGGVLSGYFAGFLFGGTTFTINNFSSTTVGIRNGQSAGTAATLTIFRIADTVMTX
CLO_AA2502AA	MRKIILYLNDDTFISKKYPDKNFSNLDYCLIGSKCSNSFVKEKLITFFXVRIPDILKDKSILKAELFIHIDSNKNHIFKEKVDIEIKRISEYYNLRTITWNDRVSMENIRGYLPIGISDTSNYICLNITGTIKAWAMNKYPNYGLALSLNYPYQIFEFTSSRDCNKPYILVTFEDRIIDNCYPKCECLPIRITGPMGPRGATGSIGPMGATGPTGATGNSSQPIANFLVNAPSPQTLNNGNAITGWXTIIGNSSSITVDANGTFTVQENGVYYISVSVALQPGSSSINQYSFAILFPILGGKDLAGLTTEPGGGGVLSGYFAGFLFGGTTFTINNFSSTTVGIRNGQSAGTAATLTIFRIADTVMTX
CLO_AA2503AA	MRKIILYLNDDTFISKKYPDKNFSNLDYCLIGSKCSNSFVKEKLITFFXVRIPDILKDKSILKAELFIHIDSNKNHIFKEKVDIEIKRISEYYNLRTITWNDRVSMENIRGYLPIGISDTSNYICLNITGTIKAWAMNKYPNYGLALSLNYPYQIFEFTSSRDCNKPYILVTFEDRIIDNCYPKCECLPIRITGPMGPRGATGSIGPMGATGPTGATGNSSQPIANFLVNAPSPQTLNNGNAITGWXTIIGNSSSITVDANGTFTVQENGVYYISVSVALQPGSSSINQYSFAILFPILGGKDLAGLTTEPGGGGVLSGYFAGFLFGGTTFTINNFSSTTVGIRNGQSAGTAATLTIFRIADTVMTX
CLO_AA2504AA	MRKIILYLNDDTFISKKYPDKNFSNLDYCLIGSKCSNSFVKEKLITFFXVRIPDILKDKSILKAELFIHIDSNKNHIFKEKVDIEIKRISEYYNLRTITWNDRVSMENIRGYLPIGISDTSNYICLNITGTIKAWAMNKYPNYGLALSLNYPYQIFEFTSSRDCNKPYILVTFEDRIIDNCYPKCECLPIRITGPMGPRGATGSIGPMGATGPTGATGNSSQPIANFLVNAPSPQTLNNGNAITGWXTIIGNSSSITVDANGTFTVQENGVYYISVSVALQPGSSSINQYSFAILFPILGGKDLAGLTTEPGGGGVLSGYFAGFLFGGTTFTINNFSSTTVGIRNGQSAGTAATLTIFRIADTVMTX
CLO_AA2509AA	MRKIILYLNDDTFISKKYPDKNFSNLDYCLIGSKCSNSFVKEKLITFFXVRIPDILKDKSILKAELFIHIDSNKNHIFKEKVDIEIKRISEYYNLRTITWNDRVSMENIRGYLPIGISDTSNYICLNITGTIKAWAMNKYPNYGLALSLNYPYQIFEFTSSRDCNKPYILVTFEDRIIDNCYPKCECLPIRITGPMGPRGATGSIGPMGATGPTGATGNSSQPIANFLVNAPSPQTLNNGNAITGWXTIIGNSSSITVDANGTFTVQENGVYYISVSVALQPGSSSINQYSFAILFPILGGKDLAGLTTEPGGGGVLSGYFAGFLFGGTTFTINNFSSTTVGIRNGQSAGTAATLTIFRIADTVMTX
CLO_AA2510AA	MRKIILYLNDDTFISKKYPDKNFSNLDYCLIGSKCSNSFVKEKLITFFXVRIPDILKDKSILKAELFIHIDSNKNHIFKEKVDIEIKRISEYYNLRTITWNDRVSMENIRGYLPIGISDTSNYICLNITGTIKAWAMNKYPNYGLALSLNYPYQIFEFTSSRDCNKPYILVTFEDRIIDNCYPKCECLPIRITGPMGPRGATGSIGPMGATGPTGATGNSSQPIANFLVNAPSPQTLNNGNAITGWXTIIGNSSSITVDANGTFTVQENGVYYISVSVALQPGSSSINQYSFAILFPILGGKDLAGLTTEPGGGGVLSGYFAGFLFGGTTFTINNFSSTTVGIRNGQSAGTAATLTIFRIADTVMTX
CLO_AA2511AA	MRKIILYLNDDTFISKKYPDKNFSNLDYCLIGSKCSNSFVKEKLITFFXVRIPDILKDKSILKAELFIHIDSNKNHIFKEKVDIEIKRISEYYNLRTITWNDRVSMENIRGYLPIGISDTSNYICLNITGTIKAWAMNKYPNYGLALSLNYPYQIFEFTSSRDCNKPYILVTFEDRIIDNCYPKCECLPIRITGPMGPRGATGSIGPMGATGPTGATGNSSQPIANFLVNAPSPQTLNNGNAITGWXTIIGNSSSITVDANGTFTVQENGVYYISVSVALQPGSSSINQYSFAILFPILGGKDLAGLTTEPGGGGVLSGYFAGFLFGGTTFTINNFSSTTVGIRNGQSAGTAATLTIFRIADTVMTX
CLO_AA2512AA	MRKIILYLNDDTFISKKYPDKNFSNLDYCLIGSKCSNSFVKEKLITFFXVRIPDILKDKSILKAELFIHIDSNKNHIFKEKVDIEIKRISEYYNLRTITWNDRVSMENIRGYLPIGISDTSNYICLNITGTIKAWAMNKYPNYGLALSLNYPYQIFEFTSSRDCNKPYILVTFEDRIIDNCYPKCECLPIRITGPMGPRGATGSIGPMGATGPTGATGNSSQPIANFLVNAPSPQTLNNGNAITGWXTIIGNSSSITVDANGTFTVQENGVYYISVSVALQPGSSSINQYSFAILFPILGGKDLAGLTTEPGGGGVLSGYFAGFLFGGTTFTINNFSSTTVGIRNGQSAGTAATLTIFRIADTVMTX
CLO_AA2531AA	MRKIILYLNDDTFISKKYPDKNFSNLDYCLIGSKCSNSFVKEKLITFFXVRIPDILKDKSILKAELFIHIDSNKNHIFKEKVDIEIKRISEYYNLRTITWNDRVSMENIRGYLPIGISDTSNYICLNITGTIKAWAMNKYPNYGLALSLNYPYQIFEFTSSRDCNKPYILVTFEDRIIDNCYPKCECLPIRITGPMGPRGATGSIGPMGATGPTGATGNSSQPIANFLVNAPSPQTLNNGNAITGWXTIIGNSSSITVDANGTFTVQENGVYYISVSVALQPGSSSINQYSFAILFPILGGKDLAGLTTEPGGGGVLSGYFAGFLFGGTTFTINNFSSTTVGIRNGQSAGTAATLTIFRIADTVMTX
CLO_AA2533AA	MRKIILYLNDDTFISKKYPDKNFSNLDYCLIGSKCSNSFVKEKLITFFXVRIPDILKDKSILKAELFIHIDSNKNHIFKEKVDIEIKRISEYYNLRTITWNDRVSMENIRGYLPIGISDTSNYICLNITGTIKAWAMNKYPNYGLALSLNYPYQIFEFTSSRDCNKPYILVTFEDRIIDNCYPKCECLPIRITGPMGPRGATGSIGPMGATGPTGATGNSSQPIANFLVNAPSPQTLNNGNAITGWXTIIGNSSSITVDANGTFTVQENGVYYISVSVALQPGSSSINQYSFAILFPILGGKDLAGLTTEPGGGGVLSGYFAGFLFGGTTFTINNFSSTTVGIRNGQSAGTAATLTIFRIADTVMTX
CLO_AA2535AA	MRKIILYLNDDTFISKKYPDKNFSNLDYCLIGSKCSNSFVKEKLITFFXVRIPDILKDKSILKAELFIHIDSNKNHIFKEKVDIEIKRISEYYNLRTITWNDRVSMENIRGYLPIGISDTSNYICLNITGTIKAWAMNKYPNYGLALSLNYPYQIFEFTSSRDCNKPYILVTFEDRIIDNCYPKCECLPIRITGPMGPRGATGSIGPMGATGPTGATGNSSQPIANFLVNAPSPQTLNNGNAITGWXTIIGNSSSITVDANGTFTVQENGVYYISVSVALQPGSSSINQYSFAILFPILGGKDLAGLTTEPGGGGVLSGYFAGFLFGGTTFTINNFSSTTVGIRNGQSAGTAATLTIFRIADTVMTX
CLO_AA2563AA	MRKIILYLNDDTFISKKYPDKNFSNLDYCLIGSKCSNSFVKEKLITFFXVRIPDILKDKSILKAELFIHIDSNKNHIFKEKVDIEIKRISEYYNLRTITWNDRVSMENIRGYLPIGISDTSNYICLNITGTIKAWAMNKYPNYGLALSLNYPYQIFEFTSSRDCNKPYILVTFEDRIIDNCYPKCECLPIRITGPMGPRGATGSIGPMGATGPTGATGNSSQPIANFLVNAPSPQTLNNGNAITGWXTIIGNSSSITVDANGTFTVQENGVYYISVSVALQPGSSSINQYSFAILFPILGGKDLAGLTTEPGGGGVLSGYFAGFLFGGTTFTINNFSSTTVGIRNGQSAGTAATLTIFRIADTVMTX
CLO_AA2564AA	MRKIILYLNDDTFISKKYPDKNFSNLDYCLIGSKCSNSFVKEKLITFFXVRIPDILKDKSILKAELFIHIDSNKNHIFKEKVDIEIKRISEYYNLRTITWNDRVSMENIRGYLPIGISDTSNYICLNITGTIKAWAMNKYPNYGLALSLNYPYQIFEFTSSRDCNKPYILVTFEDRIIDNCYPKCECLPIRITGPMGPRGATGSIGPMGATGPTGATGNSSQPIANFLVNAPSPQTLNNGNAITGWXTIIGNSSSITVDANGTFTVQENGVYYISVSVALQPGSSSINQYSFAILFPILGGKDLAGLTTEPGGGGVLSGYFAGFLFGGTTFTINNFSSTTVGIRNGQSAGTAATLTIFRIADTVMTX
CLO_AA2570AA	MRKIILYLNDDTFISKKYPDKNFSNLDYCLIGSKCSNSFVKEKLITFFXVRIPDILKDKSILKAELFIHIDSNKNHIFKEKVDIEIKRISEYYNLRTITWNDRVSMENIRGYLPIGISDTSNYICLNITGTIKAWAMNKYPNYGLALSLNYPYQIFEFTSSRDCNKPYILVTFEDRIIDNCYPKCECLPIRITGPMGPRGATGSIGPMGATGPTGATGNSSQPIANFLVNAPSPQTLNNGNAITGWXTIIGNSSSITVDANGTFTVQENGVYYISVSVALQPGSSSINQYSFAILFPILGGKDLAGLTTEPGGGGVLSGYFAGFLFGGTTFTINNFSSTTVGIRNGQSAGTAATLTIFRIADTVMTX
CLO_AA2572AA	MRKIILYLNDDTFISKKYPDKNFSNLDYCLIGSKCSNSFVKEKLITFFXVRIPDILKDKSILKAELFIHIDSNKNHIFKEKVDIEIKRISEYYNLRTITWNDRVSMENIRGYLPIGISDTSNYICLNITGTIKAWAMNKYPNYGLALSLNYPYQIFEFTSSRDCNKPYILVTFEDRIIDNCYPKCECLPIRITGPMGPRGATGSIGPMGATGPTGATGNSSQPIANFLVNAPSPQTLNNGNAITGWXTIIGNSSSITVDANGTFTVQENGVYYISVSVALQPGSSSINQYSFAILFPILGGKDLAGLTTEPGGGGVLSGYFAGFLFGGTTFTINNFSSTTVGIRNGQSAGTAATLTIFRIADTVMTX
CLO_AA2587AA	MRKIILYLNDDTFISKKYPDKNFSNLDYCLIGSKCSNSFVKEKLITFFXVRIPDILKDKSILKAELFIHIDSNKNHIFKEKVDIEIKRISEYYNLRTITWNDRVSMENIRGYLPIGISDTSNYICLNITGTIKAWAMNKYPNYGLALSLNYPYQIFEFTSSRDCNKPYILVTFEDRIIDNCYPKCECPPIRITGPMGPRGATGSIGPMGATGPTGATGNSSQPIANFLVNAPSPQTLNNGNAITGWXTIIGNSSSITVDANGTFTVQENGVYYISVSVALQPGSSSINQYSFAILFPILGGKDLAGLTTEPGGGGVLSGYFAGFLFGGTTFTINNFSSTTVGIRNGQSAGTAATLTIFRIADTVMTX
CLO_AA2626AA	MRKIILYLNDDTFISKKYPDKNFSNLDYCLIGSKCSNSFVKEKLITFFXVRIPDILKDKSILKAELFIHIDSNKNHIFKEKVDIEIKRISEYYNLRTITWNDRVSMENIRGYLPIGISDTSNYICLNIMGTIKAWAMNKYPNYGLALSLNYPYQIFEFTSSRDCNKPYILVTFEDRIIDNCYPKCECPPIRITGPMGPRGATGSIGPMGATGPTGATGNSSQPIANFLVNAPSPQTLNNGNAITGWXTIIGNSSSITVDANGTFTVQENGVYYISVSVALQPGSSSINQYSFAILFPILGGKDLAGLTTEPGGGGVLSGYFAGFLFGGTTFTINNFSSTKVGIRNGQSAGTAATLTIFRIADTVMTX
CLO_AA2629AA	MRKIILYLNDDTFISKKYPDKNFSNLDYCLIGSKCSNSFVKEKLITFFXVRIPDILKDKSILKAELFIHIDSNKNHIFKEKVDIEIKRISEYYNLRTITWNDRVSMENIRGYLPIGISDTSNYICLNITGTIKAWAMNKYPNYGLALSLNYPYQIFEFTSSRDCNKPYILVTFEDRIIDNCYPKCECLPIRITGPMGPRGATGSIGPMGATGPTGATGNSSQPIANFLVNAPSPQTLNNGNAITGWXTIIGNSSSITVDANGTFTVQENGVYYISVSVALQPGSSSINQYSFAILFPILGGKDLAGLTTEPGGGGVLSGYFAGFLFGGTTFTINNFSSTTVGIRNGQSAGTAATLTIFRIADTVMTX
CLO_AA2671AA	MRKIILYLNDDTFISKKYPDKNFSNLDYCLIGSKCSNSFVKEKLITFFXVRIPDILKDKSILKAELFIHIDSNKNHIFKEKVDIEIKRISEYYNLRTITWNDRVSMENIRGYLPIGISDTSNYICLNITGTIKAWAMNKYPNYGLALSLNYPYQIFEFTSSRDCNKPYILVTFEDRIIDNCYPKCECLPIRITGPMGPRGATGSIGPMGATGPTGATGNSSQPIANFLVNAPSPQTLNNGNAITGWXTIIGNSSSITVDANGTFTVQENGVYYISVSVALQPGSSSINQYSFAILFPILGGKDLAGLTTEPGGGGVLSGYFAGFLFGGTTFTINNFSSTTVGIRNGQSAGTAATLTIFRIADTVMTX
CLO_AA2674AA	MRKIILYLNDDTFISKKYPDKNFSNLDYCLIGSKCSNSFVKEKLITFFXVRIPDILKDKSILKAELFIHIDSNKNHIFKEKVDIEIKRISEYYNLRTITWNDRVSMENIRGYLPIGISDTSNYICLNITGTIKAWAMNKYPNYGLALSLNYPYQIFEFTSSRDCNKPYILVTFEDRIIDNCYPKCECLPIRITGPMGPRGATGSIGPMGATGPTGATGNSSQPIANFLVNAPSPQTLNNGNAITGWXTIIGNSSSITVDANGTFTVQENGVYYISVSVALQPGSSSINQYSFAILFPILGGKDLAGLTTEPGGGGVLSGYFAGFLFGGTTFTINNFSSTTVGIRNGQSAGTAATLTIFRIADTVMTX
CLO_AA2682AA	MRKIILYLNDDTFISKKYPDKNFSNLDYCLIGSKCSNSFVKEKLITFFXVRIPDILKDKSILKAELFIHIDSNKNHIFKEKVDIEIKRISEYYNLRTITWNDRVSMENIRGYLPIGISDTSNYICLNITGTIKAWAMNKYPNYGLALSLNYPYQIFEFTSSRDCNKPYILVTFEDRIIDNCYPKCECLPIRITGPMGPRGATGSIGPMGATGPTGATGNSSQPIANFLVNAPSPQTLNNGNAITGWXTIIGNSSSITVDANGTFTVQENGVYYISVSVALQPGSSSINQYSFAILFPILGGKDLAGLTTEPGGGGVLSGYFAGFLFGGTTFTINNFSSTTVGIRNGQSAGTAATLTIFRIADTVMTX
CLO_AA2683AA	MRKIILYLNDDTFISKKYPDKNFSNLDYCLIGSKCSNSFVKEKLITFFXVRIPDILKDKSILKAELFIHIDSNKNHIFKEKVDIEIKRISEYYNLRTITWNDRVSMENIRGYLPIGISDTSNYICLNITGTIKAWAMNKYPNYGLALSLNYPYQIFEFTSSRDCNKPYILVTFEDRIIDNCYPKCECLPIRITGPMGPRGATGSIGPMGATGPTGATGNSSQPIANFLVNAPSPQTLNNGNAITGWXTIIGNSSSITVDANGTFTVQENGVYYISVSVALQPGSSSINQYSFAILFPILGGKDLAGLTTEPGGGGVLSGYFAGFLFGGTTFTINNFSSTTVGIRNGQSAGTAATLTIFRIADTVMTX
CLO_AA2703AA	MRKIILYLNDDTFISKKYPDKNFSNLDYCLIGSKCSNSFVKEKLITFFXVRIPDILKDKSILKAELFIHIDSNKNHIFKEKVDIEIKRISEYYNLRTITWNDRVSMENIRGYLPIGISDTSNYICLNITGTIKAWAMNKYPNYGLALSLNYPYQIFEFTSSRDCNKPYILVTFEDRIIDNCYPKCECLPIRITGPMGPRGATGSIGPMGATGPTGATGNSSQPIANFLVNAPSPQTLNNGNAITGWXTIIGNSSSITVDANGTFTVQENGVYYISVSVALQPGSSSINQYSFAILFPILGGKDLAGLTTEPGGGGVLSGYFAGFLFGGTTFTINNFSSTTVGIRNGQSAGTAATLTIFRIADTVMTX
CLO_AA2707AA	MRKIILYLNDDTFISKKYPDKNFSNLDYCLIGSKCSNSFVKEKLITFFXVRIPDILKDKSILKAELFIHIDSNKNHIFKEKVDIEIKRISEYYNLRTITWNDRVSMENIRGYLPIGISDTSNYICLNITGTIKAWAMNKYPNYGLALSLNYPYQIFEFTSSRDCNKPYILVTFEDRIIDNCYPKCECLPIRITGPMGPRGATGSIGPMGATGPTGATGNSSQPIANFLVNAPSPQTLNNGNAITGWXTIIGNSSSITVDANGTFTVQENGVYYISVSVALQPGSSSINQYSFAILFPILGGKDLAGLTTEPGGGGVLSGYFAGFLFGGTTFTINNFSSTTVGIRNGQSAGTAATLTIFRIADTVMTX
CLO_AA2725AA	MRKIILYLNDDTFISKKYPDKNFSNLDYCLIGSKCSNSFVKEKLITFFXVRIPDILKDKSILKAELFIHIDSNKNHIFKEKVDIEIKRISEYYNLRTITWNDRVSMENIRGYLPIGISDTSNYICLNITGTIKAWAMNKYPNYGLALSLNYPYQIFEFTSSRDCNKPYILVTFEDRIIDNCYPKCECLPIRITGPMGPRGATGSIGPMGATGPTGATGNSSQPIANFLVNAPSPQTLNNGNAITGWXTIIGNSSSITVDANGTFTVQENGVYYISVSVALQPGSSSINQYSFAILFPILGGKDLAGLTTEPGGGGVLSGYFAGFLFGGTTFTINNFSSTTVGIRNGQSAGTAATLTIFRIADTVMTX
CLO_AA2893AA	MRKIILYLNDDTFISKKYPDKNFSNLDYCLIGSKCSNSFVKEKLITFFXVRIPDILKDKSILKAELFIHIDSNKNHIFKEKVDIEIKRISEYYNLRTITWNDRVSMENIRGYLPIGISDTSNYICLNITGTIKAWAMNKYPNYGLALSLNYPYQIFEFTSSRDCNKPYILVTFEDRIIDNCYPKCECLPIRITGPMGPRGATGSIGPMGATGPTGATGNSSQPIANFLVNAPSPQTLNNGNAITGWXTIIGNSSSITVDANGTFTVQENGVYYISVSVALQPGSSSINQYSFAILFPILGGKDLAGLTTEPGGGGVLSGYFAGFLFGGTTFTINNFSSTTVGIRNGQSAGTAATLTIFRIADTVMTX
CLO_AA2894AA	MRKIILYLNDDTFISKKYPDKNFSNLDYCLIGSKCSNSFVKEKLITFFXVRIPDILKDKSILKAELFIHIDSNKNHIFKEKVDIEIKRISEYYNLRTITWNDRVSMENIRGYLPIGISDTSNYICLNITGTIKAWAMNKYPNYGLALSLNYPYQIFEFTSSRDCNKPYILVTFEDRIIDNCYPKCECLPIRITGPMGPRGATGSIGPMGATGPTGATGNSSQPIANFLVNAPSPQTLNNGNAITGWXTIIGNSSSITVDANGTFTVQENGVYYISVSVALQPGSSSINQYSFAILFPILGGKDLAGLTTEPGGGGVLSGYFAGFLFGGTTFTINNFSSTTVGIRNGQSAGTAATLTIFRIADTVMTX
CLO_AA2895AA	MRKIILYLNDDTFISKKYPDKNFSNLDYCLIGSKCSNSFVKEKLITFFXVRIPDILKDKSILKAELFIHIDSNKNHIFKEKVDIEIKRISEYYNLRTITWNDRVSMENIRGYLPIGISDTSNYICLNITGTIKAWAMNKYPNYGLALSLNYPYQIFEFTSSRDCNKPYILVTFEDRIIDNCYPKCECLPIRITGPMGPRGATGSIGPMGATGPTGATGNSSQPIANFLVNAPSPQTLNNGNAITGWXTIIGNSSSITVDANGTFTVQENGVYYISVSVALQPGSSSINQYSFAILFPILGGKDLAGLTTEPGGGGVLSGYFAGFLFGGTTFTINNFSSTTVGIRNGQSAGTAATLTIFRIADTVMTX
CLO_AA2898AA	MRKIILYLNDDTFISKKYPDKNFSNLDYCLIGSKCSNSFVKEKLITFFXVRIPDILKDKSILKAELFIHIDSNKNHIFKEKVDIEIKRISEYYNLRTITWNDRVSMENIRGYLPIGISDTSNYICLNITGTIKAWAMNKYPNYGLALSLNYPYQIFEFTSSRDCNKPYILVTFEDRIIDNCYPKCECLPIRITGPMGPRGATGSIGPMGATGPTGATGNSSQPIANFLVNAPSPQTLNNGNAITGWXTIIGNSSSITVDANGTFTVQENGVYYISVSVALQPGSSSINQYSFAILFPILGGKDLAGLTTEPGGGGVLSGYFAGFLFGGTTFTINNFSSTTVGIRNGQSAGTAATLTIFRIADTVMTX
CLO_AA2899AA	MRKIILYLNDDTFISKKYPDKNFSNLDYCLIGSKCSNSFVKEKLITFFXVRIPDILKDKSILKAELFIHIDSNKNHIFKEKVDIEIKRISEYYNLRTITWNDRVSMENIRGYLPIGISDTSNYICLNITGTIKAWAMNKYPNYGLALSLNYPYQIFEFTSSRDCNKPYILVTFEDRIIDNCYPKCECLPIRITGPMGPRGATGSIGPMGATGPTGATGNSSQPIANFLVNAPSPQTLNNGNAITGWXTIIGNSSSITVDANGTFTVQENGVYYISVSVALQPGSSSINQYSFAILFPILGGKDLAGLTTEPGGGGVLSGYFAGFLFGGTTFTINNFSSTTVGIRNGQSAGTAATLTIFRIADTVMTX
CLO_AA2900AA	MRKIILYLNDDTFISKKYPDKNFSNLDYCLIGSKCSNSFVKEKLITFFXVRIPDILKDKSILKAELFIHIDSNKNHIFKEKVDIEIKRISEYYNLRTITWNDRVSMENIRGYLPIGISDTSNYICLNITGTIKAWAMNKYPNYGLALSLNYPYQIFEFTSSRDCNKPYILVTFEDRIIDNCYPKCECLPIRITGPMGPRGATGSIGPMGATGPTGATGNSSQPIANFLVNAPSPQTLNNGNAITGWXTIIGNSSSITVDANGTFTVQENGVYYISVSVALQPGSSSINQYSFAILFPILGGKDLAGLTTEPGGGGVLSGYFAGFLFGGTTFTINNFSSTTVGIRNGQSAGTAATLTIFRIADTVMTX
CLO_AA2903AA	MRKIILYLNDDTFISKKYPDKNFSNLDYCLIGSKCSNSFVKEKLITFFXVRIPDILKDKSILKAELFIHIDSNKNHIFKEKVDIEIKRISEYYNLRTITWNDRVSMENIRGYLPIGISDTSNYICLNITGTIKAWAMNKYPNYGLALSLNYPYQIFEFTSSRDCNKPYILVTFEDRIIDNCYPKCECLPIRITGPMGPRGATGSIGPMGATGPTGATGNSSQPIANFLVNAPSPQTLNNGNAITGWXTIIGNSSSITVDANGTFTVQENGVYYISVSVALQPGSSSINQYSFAILFPILGGKDLAGLTTEPGGGGVLSGYFAGFLFGGTTFTINNFSSTTVGIRNGQSAGTAATLTIFRIADTVMTX
CLO_AA2904AA	MRKIILYLNDDTFISKKYPDKNFSNLDYCLIGSKCSNSFVKEKLITFFXVRIPDILKDKSILKAELFIHIDSNKNHIFKEKVDIEIKRISEYYNLRTITWNDRVSMENIRGYLPIGISDTSNYICLNITGTIKAWAMNKYPNYGLALSLNYPYQIFEFTSSRDCNKPYILVTFEDRIIDNCYPKCECLPIRITGPMGPRGATGSIGPMGATGPTGATGNSSQPIANFLVNAPSPQTLNNGNAITGWXTIIGNSSSITVDANGTFTVQENGVYYISVSVALQPGSSSINQYSFAILFPILGGKDLAGLTTEPGGGGVLSGYFAGFLFGGTTFTINNFSSTTVGIRNGQSAGTAATLTIFRIADTVMTX
CLO_AA2905AA	MRKIILYLNDDTFISKKYPDKNFSNLDYCLIGSKCSNSFVKEKLITFFXVRIPDILKDKSILKAELFIHIDSNKNHIFKEKVDIEIKRISEYYNLRTITWNDRVSMENIRGYLPIGISDTSNYICLNITGTIKAWAMNKYPNYGLALSLNYPYQIFEFTSSRDCNKPYILVTFEDRIIDNCYPKCECLPIRITGPMGPRGATGSIGPMGATGPTGATGNSSQPIANFLVNAPSPQTLNNGNAITGWXTIIGNSSSITVDANGTFTVQENGVYYISVSVALQPGSSSINQYSFAILFPILGGKDLAGLTTEPGGGGVLSGYFAGFLFGGTTFTINNFSSTTVGIRNGQSAGTAATLTIFRIADTVMTX
CLO_AA2906AA	MRKIILYLNDDTFISKKYPDKNFSNLDYCLIGSKCSNSFVKEKLITFFXVRIPDILKDKSILKAELFIHIDSNKNHIFKEKVDIEIKRISEYYNLRTITWNDRVSMENIRGYLPIGISDTSNYICLNITGTIKAWAMNKYPNYGLALSLNYPYQIFEFTSSRDCNKPYILVTFEDRIIDNCYPKCECLPIRITGPMGPRGATGSIGPMGATGPTGATGNSSQPIANFLVNAPSPQTLNNGNAITGWXTIIGNSSSITVDANGTFTVQENGVYYISVSVALQPGSSSINQYSFAILFPILGGKDLAGLTTEPGGGGVLSGYFAGFLFGGTTFTINNFSSTTVGIRNGQSAGTAATLTIFRIADTVMTX
CLO_AA2909AA	MRKIILYLNDDTFISKKYPDKNFSNLDYCLIGSKCSNSFVKEKLITFFXVRIPDILKDKSILKAELFIHIDSNKNHIFKEKVDIEIKRISEYYNLRTITWNDRVSMENIRGYLPIGISDTSNYICLNITGTIKAWAMNKYPNYGLALSLNYPYQIFEFTSSRDCNKPYILVTFEDRIIDNCYPKCECLPIRITGPMGPRGATGSIGPMGATGPTGATGNSSQPIANFLVNAPSPQTLNNGNAITGWXTIIGNSSSITVDANGTFTVQENGVYYISVSVALQPGSSSINQYSFAILFPILGGKDLAGLTTEPGGGGVLSGYFAGFLFGGTTFTINNFSSTTVGIRNGQSAGTAATLTIFRIADTVMTX
CLO_AA2910AA	MRKIILYLNDDTFISKKYPDKNFSNLDYCLIGSKCSNSFVKEKLITFFXVRIPDILKDKSILKAELFIHIDSNKNHIFKEKVDIEIKRISEYYNLRTITWNDRVSMENIRGYLPIGISDTSNYICLNITGTIKAWAMNKYPNYGLALSLNYPYQIFEFTSSRDCNKPYILVTFEDRIIDNCYPKCECLPIRITGPMGPRGATGSIGPMGATGPTGATGNSSQPIANFLVNAPSPQTLNNGNAITGWXTIIGNSSSITVDANGTFTVQENGVYYISVSVALQPGSSSINQYSFAILFPILGGKDLAGLTTEPGGGGVLSGYFAGFLFGGTTFTINNFSSTTVGIRNGQSAGTAATLTIFRIADTVMTX
CLO_AA2911AA	MRKIILYLNDDTFISKKYPDKNFSNLDYCLIGSKCSNSFVKEKLITFFXVRIPDILKDKSILKAELFIHIDSNKNHIFKEKVDIEIKRISEYYNLRTITWNDRVSMENIRGYLPIGISDTSNYICLNITGTIKAWAMNKYPNYGLALSLNYPYQIFEFTSSRDCNKPYILVTFEDRIIDNCYPKCECLPIRITGPMGPRGATGSIGPMGATGPTGATGNSSQPIANFLVNAPSPQTLNNGNAITGWXTIIGNSSSITVDANGTFTVQENGVYYISVSVALQPGSSSINQYSFAILFPILGGKDLAGLTTEPGGGGVLSGYFAGFLFGGTTFTINNFSSTTVGIRNGQSAGTAATLTIFRIADTVMTX
CLO_AA2912AA	MRKIILYLNDDTFISKKYPDKNFSNLDYCLIGSKCSNSFVKEKLITFFXVRIPDILKDKSILKAELFIHIDSNKNHIFKEKVDIEIKRISEYYNLRTITWNDRVSMENIRGYLPIGISDTSNYICLNITGTIKAWAMNKYPNYGLALSLNYPYQIFEFTSSRDCNKPYILVTFEDRIIDNCYPKCECLPIRITGPMGPRGATGSIGPMGATGPTGATGNSSQPIANFLVNAPSPQTLNNGNAITGWXTIIGNSSSITVDANGTFTVQENGVYYISVSVALQPGSSSINQYSFAILFPILGGKDLAGLTTEPGGGGVLSGYFAGFLFGGTTFTINNFSSTTVGIRNGQSAGTAATLTIFRIADTVMTX
CLO_AA2913AA	MRKIILYLNDDTFISKKYPDKNFSNLDYCLIGSKCSNSFVKEKLITFFXVRIPDILKDKSILKAELFIHIDSNKNHIFKEKVDIEIKRISEYYNLRTITWNDRVSMENIRGYLPIGISDTSNYICLNITGTIKAWAMNKYPNYGLALSLNYPYQIFEFTSSRDCNKPYILVTFEDRIIDNCYPKCECLPIRITGPMGPRGATGSIGPMGATGPTGATGNSSQPIANFLVNAPSPQTLNNGNAITGWXTIIGNSSSITVDANGTFTVQENGVYYISVSVALQPGSSSINQYSFAILFPILGGKDLAGLTTEPGGGGVLSGYFAGFLFGGTTFTINNFSSTTVGIRNGQSAGTAATLTIFRIADTVMTX
CLO_AA2914AA	MRKIILYLNDDTFISKKYPDKNFSNLDYCLIGSKCSNSFVKEKLITFFXVRIPDILKDKSILKAELFIHIDSNKNHIFKEKVDIEIKRISEYYNLRTITWNDRVSMENIRGYLPIGISDTSNYICLNITGTIKAWAMNKYPNYGLALSLNYPYQIFEFTSSRDCNKPYILVTFEDRIIDNCYPKCECLPIRITGPMGPRGATGSIGPMGATGPTGATGNSSQPIANFLVNAPSPQTLNNGNAITGWXTIIGNSSSITVDANGTFTVQENGVYYISVSVALQPGSSSINQYSFAILFPILGGKDLAGLTTEPGGGGVLSGYFAGFLFGGTTFTINNFSSTTVGIRNGQSAGTAATLTIFRIADTVMTX
CLO_AA2915AA	MRKIILYLNDDTFISKKYPDKNFSNLDYCLIGSKCSNSFVKEKLITFFXVRIPDILKDKSILKAELFIHIDSNKNHIFKEKVDIEIKRISEYYNLRTITWNDRVSMENIRGYLPIGISDTSNYICLNITGTIKAWAMNKYPNYGLALSLNYPYQIFEFTSSRDCNKPYILVTFEDRIIDNCYPKCECLPIRITGPMGPRGATGSIGPMGATGPTGATGNSSQPIANFLVNAPSPQTLNNGNAITGWXTIIGNSSSITVDANGTFTVQENGVYYISVSVALQPGSSSINQYSFAILFPILGGKDLAGLTTEPGGGGVLSGYFAGFLFGGTTFTINNFSSTTVGIRNGQSAGTAATLTIFRIADTVMTX
CLO_AA2916AA	MRKIILYLNDDTFISKKYPDKNFSNLDYCLIGSKCSNSFVKEKLITFFXVRIPDILKDKSILKAELFIHIDSNKNHIFKEKVDIEIKRISEYYNLRTITWNDRVSMENIRGYLPIGISDTSNYICLNITGTIKAWAMNKYPNYGLALSLNYPYQIFEFTSSRDCNKPYILVTFEDRIIDNCYPKCECLPIRITGPMGPRGATGSIGPMGATGPTGATGNSSQPIANFLVNAPSPQTLNNGNAITGWXTIIGNSSSITVDANGTFTVQENGVYYISVSVALQPGSSSINQYSFAILFPILGGKDLAGLTTEPGGGGVLSGYFAGFLFGGTTFTINNFSSTTVGIRNGQSAGTAATLTIFRIADTVMTX
CLO_AA2919AA	MRKIILYLNDDTFISKKYPDKNFSNLDYCLIGSKCSNSFVKEKLITFFXVRIPDILKDKSILKAELFIHIDSNKNHIFKEKVDIEIKRISEYYNLRTITWNDRVSMENIRGYLPIGISDTSNYICLNITGTIKAWAMNKYPNYGLALSLNYPYQIFEFTSSRDCNKPYILVTFEDRIIDNCYPKCECLPIRITGPMGPRGATGSIGPMGATGPTGATGNSSQPIANFLVNAPSPQTLNNGNAITGWXTIIGNSSSITVDANGTFTVQENGVYYISVSVALQPGSSSINQYSFAILFPILGGKDLAGLTTEPGGGGVLSGYFAGFLFGGTTFTINNFSSTTVGIRNGQSAGTAATLTIFRIADTVMTX
CLO_AA2920AA	MRKIILYLNDDTFISKKYPDKNFSNLDYCLIGSKCSNSFVKEKLITFFXVRIPDILKDKSILKAELFIHIDSNKNHIFKEKVDIEIKRISEYYNLRTITWNDRVSMENIRGYLPIGISDTSNYICLNITGTIKAWAMNKYPNYGLALSLNYPYQIFEFTSSRDCNKPYILVTFEDRIIDNCYPKCECLPIRITGPMGPRGATGSIGPMGATGPTGATGNSSQPIANFLVNAPSPQTLNNGNAITGWXTIIGNSSSITVDANGTFTVQENGVYYISVSVALQPGSSSINQYSFAILFPILGGKDLAGLTTEPGGGGVLSGYFAGFLFGGTTFTINNFSSTTVGIRNGQSAGTAATLTIFRIADTVMTX
CLO_AA2921AA	MRKIILYLNDDTFISKKYPDKNFSNLDYCLIGSKCSNSFVKEKLITFFXVRIPDILKDKSILKAELFIHIDSNKNHIFKEKVDIEIKRISEYYNLRTITWNDRVSMENIRGYLPIGISDTSNYICLNITGTIKAWAMNKYPNYGLALSLNYPYQIFEFTSSRDCNKPYILVTFEDRIIDNCYPKCECLPIRITGPMGPRGATGSIGPMGATGPTGATGNSSQPIANFLVNAPSPQTLNNGNAITGWXTIIGNSSSITVDANGTFTVQENGVYYISVSVALQPGSSSINQYSFAILFPILGGKDLAGLTTEPGGGGVLSGYFAGFLFGGTTFTINNFSSTTVGIRNGQSAGTAATLTIFRIADTVMTX
CLO_AA2922AA	MRKIILYLNDDTFISKKYPDKNFSNLDYCLIGSKCSNSFVKEKLITFFXVRIPDILKDKSILKAELFIHIDSNKNHIFKEKVDIEIKRISEYYNLRTITWNDRVSMENIRGYLPIGISDTSNYICLNITGTIKAWAMNKYPNYGLALSLNYPYQIFEFTSSRDCNKPYILVTFEDRIIDNCYPKCECLPIRITGPMGPRGATGSIGPMGATGPTGATGNSSQPIANFLVNAPSPQTLNNGNAITGWXTIIGNSSSITVDANGTFTVQENGVYYISVSVALQPGSSSINQYSFAILFPILGGKDLAGLTTEPGGGGVLSGYFAGFLFGGTTFTINNFSSTTVGIRNGQSAGTAATLTIFRIADTVMTX
CLO_AA2923AA	MRKIILYLNDDTFISKKYPDKNFSNLDYCLIGSKCSNSFVKEKLITFFXVRIPDILKDKSILKAELFIHIDSNKNHIFKEKVDIEIKRISEYYNLRTITWNDRVSMENIRGYLPIGISDTSNYICLNITGTIKAWAMNKYPNYGLALSLNYPYQIFEFTSSRDCNKPYILVTFEDRIIDNCYPKCECLPIRITGPMGPRGATGSIGPMGATGPTGATGNSSQPIANFLVNAPSPQTLNNGNAITGWXTIIGNSSSITVDANGTFTVQENGVYYISVSVALQPGSSSINQYSFAILFPILGGKDLAGLTTEPGGGGVLSGYFAGFLFGGTTFTINNFSSTTVGIRNGQSAGTAATLTIFRIADTVMTX
CLO_AA2924AA	MRKIILYLNDDTFISKKYPDKNFSNLDYCLIGSKCSNSFVKEKLITFFXVRIPDILKDKSILKAELFIHIDSNKNHIFKEKVDIEIKRISEYYNLRTITWNDRVSMENIRGYLPIGISDTSNYICLNITGTIKAWAMNKYPNYGLALSLNYPYQIFEFTSSRDCNKPYILVTFEDRIIDNCYPKCECLPIRITGPMGPRGATGSIGPMGATGPTGATGNSSQPIANFLVNAPSPQTLNNGNAITGWXTIIGNSSSITVDANGTFTVQENGVYYISVSVALQPGSSSINQYSFAILFPILGGKDLAGLTTEPGGGGVLSGYFAGFLFGGTTFTINNFSSTTVGIRNGQSAGTAATLTIFRIADTVMTX
CLO_AA2925AA	MRKIILYLNDDTFISKKYPDKNFSNLDYCLIGSKCSNSFVKEKLITFFXVRIPDILKDKSILKAELFIHIDSNKNHIFKEKVDIEIKRISEYYNLRTITWNDRVSMENIRGYLPIGISDTSNYICLNITGTIKAWAMNKYPNYGLALSLNYPYQIFEFTSSRDCNKPYILVTFEDRIIDNCYPKCECLPIRITGPMGPRGATGSIGPMGATGPTGATGNSSQPIANFLVNAPSPQTLNNGNAITGWXTIIGNSSSITVDANGTFTVQENGVYYISVSVALQPGSSSINQYSFAILFPILGGKDLAGLTTEPGGGGVLSGYFAGFLFGGTTFTINNFSSTTVGIRNGQSAGTAATLTIFRIADTVMTX
CLO_AA2926AA	MRKIILYLNDDTFISKKYPDKNFSNLDYCLIGSKCSNSFVKEKLITFFXVRIPDILKDKSILKAELFIHIDSNKNHIFKEKVDIEIKRISEYYNLRTITWNDRVSMENIRGYLPIGISDTSNYICLNITGTIKAWAMNKYPNYGLALSLNYPYQIFEFTSSRDCNKPYILVTFEDRIIDNCYPKCECLPIRITGPMGPRGATGSIGPMGATGPTGATGNSSQPIANFLVNAPSPQTLNNGNAITGWXTIIGNSSSITVDANGTFTVQENGVYYISVSVALQPGSSSINQYSFAILFPILGGKDLAGLTTEPGGGGVLSGYFAGFLFGGTTFTINNFSSTTVGIRNGQSAGTAATLTIFRIADTVMTX
CLO_AA2927AA	MRKIILYLNDDTFISKKYPDKNFSNLDYCLIGSKCSNSFVKEKLITFFXVRIPDILKDKSILKAELFIHIDSNKNHIFKEKVDIEIKRISEYYNLRTITWNDRVSMENIRGYLPIGISDTSNYICLNITGTIKAWAMNKYPNYGLALSLNYPYQIFEFTSSRDCNKPYILVTFEDRIIDNCYPKCECLPIRITGPMGPRGATGSIGPMGATGPTGATGNSSQPIANFLVNAPSPQTLNNGNAITGWXTIIGNSSSITVDANGTFTVQENGVYYISVSVALQPGSSSINQYSFAILFPILGGKDLAGLTTEPGGGGVLSGYFAGFLFGGTTFTINNFSSTTVGIRNGQSAGTAATLTIFRIADTVMTX
CLO_AA2928AA	MRKIILYLNDDTFISKKYPDKNFSNLDYCLIGSKCSNSFVKEKLITFFXVRIPDILKDKSILKAELFIHIDSNKNHIFKEKVDIEIKRISEYYNLRTITWNDRVSMENIRGYLPIGISDTSNYICLNITGTIKAWAMNKYPNYGLALSLNYPYQIFEFTSSRDCNKPYILVTFEDRIIDNCYPKCECLPIRITGPMGPRGATGSIGPMGATGPTGATGNSSQPIANFLVNAPSPQTLNNGNAITGWXTIIGNSSSITVDANGTFTVQENGVYYISVSVALQPGSSSINQYSFAILFPILGGKDLAGLTTEPGGGGVLSGYFAGFLFGGTTFTINNFSSTTVGIRNGQSAGTAATLTIFRIADTVMTX
CLO_AA2931AA	MRKIILYLNDDTFISKKYPDKNFSNLDYCLIGSKCSNSFVKEKLITFFXVRIPDILKDKSILKAELFIHIDSNKNHIFKEKVDIEIKRISEYYNLRTITWNDRVSMENIRGYLPIGISDTSNYICLNITGTIKAWAMNKYPNYGLALSLNYPYQIFEFTSSRDCNKPYILVTFEDRIIDNCYPKCECLPIRITGPMGPRGATGSIGPMGATGPTGATGNSSQPIANFLVNAPSPQTLNNGNAITGWXTIIGNSSSITVDANGTFTVQENGVYYISVSVALQPGSSSINQYSFAILFPILGGKDLAGLTTEPGGGGVLSGYFAGFLFGGTTFTINNFSSTTVGIRNGQSAGTAATLTIFRIADTVMTX
CLO_AA2932AA	MRKIILYLNDDTFISKKYPDKNFSNLDYCLIGSKCSNSFVKEKLITFFXVRIPDILKDKSILKAELFIHIDSNKNHIFKEKVDIEIKRISEYYNLRTITWNDRVSMENIRGYLPIGISDTSNYICLNITGTIKAWAMNKYPNYGLALSLNYPYQIFEFTSSRDCNKPYILVTFEDRIIDNCYPKCECLPIRITGPMGPRGATGSIGPMGATGPTGATGNSSQPIANFLVNAPSPQTLNNGNAITGWXTIIGNSSSITVDANGTFTVQENGVYYISVSVALQPGSSSINQYSFAILFPILGGKDLAGLTTEPGGGGVLSGYFAGFLFGGTTFTINNFSSTTVGIRNGQSAGTAATLTIFRIADTVMTX
CLO_AA2933AA	MRKIILYLNDDTFISKKYPDKNFSNLDYCLIGSKCSNSFVKEKLITFFXVRIPDILKDKSILKAELFIHIDSNKNHIFKEKVDIEIKRISEYYNLRTITWNDRVSMENIRGYLPIGISDTSNYICLNITGTIKAWAMNKYPNYGLALSLNYPYQIFEFTSSRDCNKPYILVTFEDRIIDNCYPKCECLPIRITGPMGPRGATGSIGPMGATGPTGATGNSSQPIANFLVNAPSPQTLNNGNAITGWXTIIGNSSSITVDANGTFTVQENGVYYISVSVALQPGSSSINQYSFAILFPILGGKDLAGLTTEPGGGGVLSGYFAGFLFGGTTFTINNFSSTTVGIRNGQSAGTAATLTIFRIADTVMTX
CLO_AA2934AA	MRKIILYLNDDTFISKKYPDKNFSNLDYCLIGSKCSNSFVKEKLITFFXVRIPDILKDKSILKAELFIHIDSNKNHIFKEKVDIEIKRISEYYNLRTITWNDRVSMENIRGYLPIGISDTSNYICLNITGTIKAWAMNKYPNYGLALSLNYPYQIFEFTSSRDCNKPYILVTFEDRIIDNCYPKCECLPIRITGPMGPRGATGSIGPMGATGPTGATGNSSQPIANFLVNAPSPQTLNNGNAITGWXTIIGNSSSITVDANGTFTVQENGVYYISVSVALQPGSSSINQYSFAILFPILGGKDLAGLTTEPGGGGVLSGYFAGFLFGGTTFTINNFSSTTVGIRNGQSAGTAATLTIFRIADTVMTX
CLO_AA2935AA	MRKIILYLNDDTFISKKYPDKNFSNLDYCLIGSKCSNSFVKEKLITFFXVRIPDILKDKSILKAELFIHIDSNKNHIFKEKVDIEIKRISEYYNLRTITWNDRVSMENIRGYLPIGISDTSNYICLNITGTIKAWAMNKYPNYGLALSLNYPYQIFEFTSSRDCNKPYILVTFEDRIIDNCYPKCECLPIRITGPMGPRGATGSIGPMGATGPTGATGNSSQPIANFLVNAPSPQTLNNGNAITGWXTIIGNSSSITVDANGTFTVQENGVYYISVSVALQPGSSSINQYSFAILFPILGGKDLAGLTTEPGGGGVLSGYFAGFLFGGTTFTINNFSSTTVGIRNGQSAGTAATLTIFRIADTVMTX
CLO_AA2936AA	MRKIILYLNDDTFISKKYPDKNFSNLDYCLIGSKCSNSFVKEKLITFFXVRIPDILKDKSILKAELFIHIDSNKNHIFKEKVDIEIKRISEYYNLRTITWNDRVSMENIRGYLPIGISDTSNYICLNITGTIKAWAMNKYPNYGLALSLNYPYQIFEFTSSRDCNKPYILVTFEDRIIDNCYPKCECLPIRITGPMGPRGATGSIGPMGATGPTGATGNSSQPIANFLVNAPSPQTLNNGNAITGWXTIIGNSSSITVDANGTFTVQENGVYYISVSVALQPGSSSINQYSFAILFPILGGKDLAGLTTEPGGGGVLSGYFAGFLFGGTTFTINNFSSTTVGIRNGQSAGTAATLTIFRIADTVMTX
CLO_AA2937AA	MRKIILYLNDDTFISKKYPDKNFSNLDYCLIGSKCSNSFVKEKLITFFXVRIPDILKDKSILKAELFIHIDSNKNHIFKEKVDIEIKRISEYYNLRTITWNDRVSMENIRGYLPIGISDTSNYICLNITGTIKAWAMNKYPNYGLALSLNYPYQIFEFTSSRDCNKPYILVTFEDRIIDNCYPKCECLPIRITGPMGPRGATGSIGPMGATGPTGATGNSSQPIANFLVNAPSPQTLNNGNAITGWXTIIGNSSSITVDANGTFTVQENGVYYISVSVALQPGSSSINQYSFAILFPILGGKDLAGLTTEPGGGGVLSGYFAGFLFGGTTFTINNFSSTTVGIRNGQSAGTAATLTIFRIADTVMTX
CLO_AA2938AA	MRKIILYLNDDTFISKKYPDKNFSNLDYCLIGSKCSNSFVKEKLITFFXVRIPDILKDKSILKAELFIHIDSNKNHIFKEKVDIEIKRISEYYNLRTITWNDRVSMENIRGYLPIGISDTSNYICLNITGTIKAWAMNKYPNYGLALSLNYPYQIFEFTSSRDCNKPYILVTFEDRIIDNCYPKCECLPIRITGPMGPRGATGSIGPMGATGPTGATGNSSQPIANFLVNAPSPQTLNNGNAITGWXTIIGNSSSITVDANGTFTVQENGVYYISVSVALQPGSSSINQYSFAILFPILGGKDLAGLTTEPGGGGVLSGYFAGFLFGGTTFTINNFSSTTVGIRNGQSAGTAATLTIFRIADTVMTX
CLO_AA2939AA	MRKIILYLNDDTFISKKYPDKNFSNLDYCLIGSKCSNSFVKEKLITFFXVRIPDILKDKSILKAELFIHIDSNKNHIFKEKVDIEIKRISEYYNLRTITWNDRVSMENIRGYLPIGISDTSNYICLNITGTIKAWAMNKYPNYGLALSLNYPYQIFEFTSSRDCNKPYILVTFEDRIIDNCYPKCECLPIRITGPMGPRGATGSIGPMGATGPTGATGNSSQPIANFLVNAPSPQTLNNGNAITGWXTIIGNSSSITVDANGTFTVQENGVYYISVSVALQPGSSSINQYSFAILFPILGGKDLAGLTTEPGGGGVLSGYFAGFLFGGTTFTINNFSSTTVGIRNGQSAGTAATLTIFRIADTVMTX
CLO_AA2940AA	MRKIILYLNDDTFISKKYPDKNFSNLDYCLIGSKCSNSFVKEKLITFFXVRIPDILKDKSILKAELFIHIDSNKNHIFKEKVDIEIKRISEYYNLRTITWNDRVSMENIRGYLPIGISDTSNYICLNITGTIKAWAMNKYPNYGLALSLNYPYQIFEFTSSRDCNKPYILVTFEDRIIDNCYPKCECLPIRITGPMGPRGATGSIGPMGATGPTGATGNSSQPIANFLVNAPSPQTLNNGNAITGWXTIIGNSSSITVDANGTFTVQENGVYYISVSVALQPGSSSINQYSFAILFPILGGKDLAGLTTEPGGGGVLSGYFAGFLFGGTTFTINNFSSTTVGIRNGQSAGTAATLTIFRIADTVMTX
CLO_AA2943AA	MRKIILYLNDDTFISKKYPDKNFSNLDYCLIGSKCSNSFVKEKLITFFXVRIPDILKDKSILKAELFIHIDSNKNHIFKEKVDIEIKRISEYYNLRTITWNDRVSMENIRGYLPIGISDTSNYICLNITGTIKAWAMNKYPNYGLALSLNYPYQIFEFTSSRDCNKPYILVTFEDRIIDNCYPKCECLPIRITGPMGPRGATGSIGPMGATGPTGATGNSSQPIANFLVNAPSPQTLNNGNAITGWXTIIGNSSSITVDANGTFTVQENGVYYISVSVALQPGSSSINQYSFAILFPILGGKDLAGLTTEPGGGGVLSGYFAGFLFGGTTFTINNFSSTTVGIRNGQSAGTAATLTIFRIADTVMTX
CLO_AA2944AA	MRKIILYLNDDTFISKKYPDKNFSNLDYCLIGSKCSNSFVKEKLITFFXVRIPDILKDKSILKAELFIHIDSNKNHIFKEKVDIEIKRISEYYNLRTITWNDRVSMENIRGYLPIGISDTSNYICLNITGTIKAWAMNKYPNYGLALSLNYPYQIFEFTSSRDCNKPYILVTFEDRIIDNCYPKCECLPIRITGPMGPRGATGSIGPMGATGPTGATGNSSQPIANFLVNAPSPQTLNNGNAITGWXTIIGNSSSITVDANGTFTVQENGVYYISVSVALQPGSSSINQYSFAILFPILGGKDLAGLTTEPGGGGVLSGYFAGFLFGGTTFTINNFSSTTVGIRNGQSAGTAATLTIFRIADTVMTX
CLO_AA2945AA	MRKIILYLNDDTFISKKYPDKNFSNLDYCLIGSKCSNSFVKEKLITFFXVRIPDILKDKSILKAELFIHIDSNKNHIFKEKVDIEIKRISEYYNLRTITWNDRVSMENIRGYLPIGISDTSNYICLNITGTIKAWAMNKYPNYGLALSLNYPYQIFEFTSSRDCNKPYILVTFEDRIIDNCYPKCECLPIRITGPMGPRGATGSIGPMGATGPTGATGNSSQPIANFLVNAPSPQTLNNGNAITGWXTIIGNSSSITVDANGTFTVQENGVYYISVSVALQPGSSSINQYSFAILFPILGGKDLAGLTTEPGGGGVLSGYFAGFLFGGTTFTINNFSSTTVGIRNGQSAGTAATLTIFRIADTVMTX
CLO_AA2946AA	MRKIILYLNDDTFISKKYPDKNFSNLDYCLIGSKCSNSFVKEKLITFFXVRIPDILKDKSILKAELFIHIDSNKNHIFKEKVDIEIKRISEYYNLRTITWNDRVSMENIRGYLPIGISDTSNYICLNITGTIKAWAMNKYPNYGLALSLNYPYQIFEFTSSRDCNKPYILVTFEDRIIDNCYPKCECLPIRITGPMGPRGATGSIGPMGATGPTGATGNSSQPIANFLVNAPSPQTLNNGNAITGWXTIIGNSSSITVDANGTFTVQENGVYYISVSVALQPGSSSINQYSFAILFPILGGKDLAGLTTEPGGGGVLSGYFAGFLFGGTTFTINNFSSTTVGIRNGQSAGTAATLTIFRIADTVMTX
CLO_AA2947AA	MRKIILYLNDDTFISKKYPDKNFSNLDYCLIGSKCSNSFVKEKLITFFXVRIPDILKDKSILKAELFIHIDSNKNHIFKEKVDIEIKRISEYYNLRTITWNDRVSMENIRGYLPIGISDTSNYICLNITGTIKAWAMNKYPNYGLALSLNYPYQIFEFTSSRDCNKPYILVTFEDRIIDNCYPKCECLPIRITGPMGPRGATGSIGPMGATGPTGATGNSSQPIANFLVNAPSPQTLNNGNAITGWXTIIGNSSSITVDANGTFTVQENGVYYISVSVALQPGSSSINQYSFAILFPILGGKDLAGLTTEPGGGGVLSGYFAGFLFGGTTFTINNFSSTTVGIRNGQSAGTAATLTIFRIADTVMTX
CLO_AA2948AA	MRKIILYLNDDTFISKKYPDKNFSNLDYCLIGSKCSNSFVKEKLITFFXVRIPDILKDKSILKAELFIHIDSNKNHIFKEKVDIEIKRISEYYNLRTITWNDRVSMENIRGYLPIGISDTSNYICLNITGTIKAWAMNKYPNYGLALSLNYPYQIFEFTSSRDCNKPYILVTFEDRIIDNCYPKCECLPIRITGPMGPRGATGSIGPMGATGPTGATGNSSQPIANFLVNAPSPQTLNNGNAITGWXTIIGNSSSITVDANGTFTVQENGVYYISVSVALQPGSSSINQYSFAILFPILGGKDLAGLTTEPGGGGVLSGYFAGFLFGGTTFTINNFSSTTVGIRNGQSAGTAATLTIFRIADTVMTX
CLO_AA2949AA	MRKIILYLNDDTFISKKYPDKNFSNLDYCLIGSKCSNSFVKEKLITFFXVRIPDILKDKSILKAELFIHIDSNKNHIFKEKVDIEIKRISEYYNLRTITWNDRVSMENIRGYLPIGISDTSNYICLNITGTIKAWAMNKYPNYGLALSLNYPYQIFEFTSSRDCNKPYILVTFEDRIIDNCYPKCECLPIRITGPMGPRGATGSIGPMGATGPTGATGNSSQPIANFLVNAPSPQTLNNGNAITGWXTIIGNSSSITVDANGTFTVQENGVYYISVSVALQPGSSSINQYSFAILFPILGGKDLAGLTTEPGGGGVLSGYFAGFLFGGTTFTINNFSSTTVGIRNGQSAGTAATLTIFRIADTVMTX
CLO_AA2950AA	MRKIILYLNDDTFISKKYPDKNFSNLDYCLIGSKCSNSFVKEKLITFFXVRIPDILKDKSILKAELFIHIDSNKNHIFKEKVDIEIKRISEYYNLRTITWNDRVSMENIRGYLPIGISDTSNYICLNITGTIKAWAMNKYPNYGLALSLNYPYQIFEFTSSRDCNKPYILVTFEDRIIDNCYPKCECLPIRITGPMGPRGATGSIGPMGATGPTGATGNSSQPIANFLVNAPSPQTLNNGNAITGWXTIIGNSSSITVDANGTFTVQENGVYYISVSVALQPGSSSINQYSFAILFPILGGKDLAGLTTEPGGGGVLSGYFAGFLFGGTTFTINNFSSTTVGIRNGQSAGTAATLTIFRIADTVMTX
CLO_AA2951AA	MRKIILYLNDDTFISKKYPDKNFSNLDYCLIGSKCSNSFVKEKLITFFXVRIPDILKDKSILKAELFIHIDSNKNHIFKEKVDIEIKRISEYYNLRTITWNDRVSMENIRGYLPIGISDTSNYICLNITGTIKAWAMNKYPNYGLALSLNYPYQIFEFTSSRDCNKPYILVTFEDRIIDNCYPKCECLPIRITGPMGPRGATGSIGPMGATGPTGATGNSSQPIANFLVNAPSPQTLNNGNAITGWXTIIGNSSSITVDANGTFTVQENGVYYISVSVALQPGSSSINQYSFAILFPILGGKDLAGLTTEPGGGGVLSGYFAGFLFGGTTFTINNFSSTTVGIRNGQSAGTAATLTIFRIADTVMTX
CLO_AA2952AA	MRKIILYLNDDTFISKKYPDKNFSNLDYCLIGSKCSNSFVKEKLITFFXVRIPDILKDKSILKAELFIHIDSNKNHIFKEKVDIEIKRISEYYNLRTITWNDRVSMENIRGYLPIGISDTSNYICLNITGTIKAWAMNKYPNYGLALSLNYPYQIFEFTSSRDCNKPYILVTFEDRIIDNCYPKCECLPIRITGPMGPRGATGSIGPMGATGPTGATGNSSQPIANFLVNAPSPQTLNNGNAITGWXTIIGNSSSITVDANGTFTVQENGVYYISVSVALQPGSSSINQYSFAILFPILGGKDLAGLTTEPGGGGVLSGYFAGFLFGGTTFTINNFSSTTVGIRNGQSAGTAATLTIFRIADTVMTX
CLO_AA2954AA	MRKIILYLNDDTFISKKYPDKNFSNLDYCLIGSKCSNSFVKEKLITFFXVRIPDILKDKSILKAELFIHIDSNKNHIFKEKVDIEIKRISEYYNLRTITWNDRVSMENIRGYLPIGISDTSNYICLNITGTIKAWAMNKYPNYGLALSLNYPYQIFEFTSSRDCNKPYILVTFEDRIIDNCYPKCECLPIRITGPMGPRGATGSIGPMGATGPTGATGNSSQPIANFLVNAPSPQTLNNGNAITGWXTIIGNSSSITVDANGTFTVQENGVYYISVSVALQPGSSSINQYSFAILFPILGGKDLAGLTTEPGGGGVLSGYFAGFLFGGTTFTINNFSSTTVGIRNGQSAGTAATLTIFRIADTVMTX
CLO_AA2955AA	MRKIILYLNDDTFISKKYPDKNFSNLDYCLIGSKCSNSFVKEKLITFFXVRIPDILKDKSILKAELFIHIDSNKNHIFKEKVDIEIKRISEYYNLRTITWNDRVSMENIRGYLPIGISDTSNYICLNITGTIKAWAMNKYPNYGLALSLNYPYQIFEFTSSRDCNKPYILVTFEDRIIDNCYPKCECLPIRITGPMGPRGATGSIGPMGATGPTGATGNSSQPIANFLVNAPSPQTLNNGNAITGWXTIIGNSSSITVDANGTFTVQENGVYYISVSVALQPGSSSINQYSFAILFPILGGKDLAGLTTEPGGGGVLSGYFAGFLFGGTTFTINNFSSTTVGIRNGQSAGTAATLTIFRIADTVMTX
CLO_AA2956AA	MRKIILYLNDDTFISKKYPDKNFSNLDYCLIGSKCSNSFVKEKLITFFXVRIPDILKDKSILKAELFIHIDSNKNHIFKEKVDIEIKRISEYYNLRTITWNDRVSMENIRGYLPIGISDTSNYICLNITGTIKAWAMNKYPNYGLALSLNYPYQIFEFTSSRDCNKPYILVTFEDRIIDNCYPKCECLPIRITGPMGPRGATGSIGPMGATGPTGATGNSSQPIANFLVNAPSPQTLNNGNAITGWXTIIGNSSSITVDANGTFTVQENGVYYISVSVALQPGSSSINQYSFAILFPILGGKDLAGLTTEPGGGGVLSGYFAGFLFGGTTFTINNFSSTTVGIRNGQSAGTAATLTIFRIADTVMTX
CLO_AA2957AA	MRKIILYLNDDTFISKKYPDKNFSNLDYCLIGSKCSNSFVKEKLITFFXVRIPDILKDKSILKAELFIHIDSNKNHIFKEKVDIEIKRISEYYNLRTITWNDRVSMENIRGYLPIGISDTSNYICLNITGTIKAWAMNKYPNYGLALSLNYPYQIFEFTSSRDCNKPYILVTFEDRIIDNCYPKCECLPIRITGPMGPRGATGSIGPMGATGPTGATGNSSQPIANFLVNAPSPQTLNNGNAITGWXTIIGNSSSITVDANGTFTVQENGVYYISVSVALQPGSSSINQYSFAILFPILGGKDLAGLTTEPGGGGVLSGYFAGFLFGGTTFTINNFSSTTVGIRNGQSAGTAATLTIFRIADTVMTX
CLO_AA2958AA	MRKIILYLNDDTFISKKYPDKNFSNLDYCLIGSKCSNSFVKEKLITFFXVRIPDILKDKSILKAELFIHIDSNKNHIFKEKVDIEIKRISEYYNLRTITWNDRVSMENIRGYLPIGISDTSNYICLNITGTIKAWAMNKYPNYGLALSLNYPYQIFEFTSSRDCNKPYILVTFEDRIIDNCYPKCECLPIRITGPMGPRGATGSIGPMGATGPTGATGNSSQPIANFLVNAPSPQTLNNGNAITGWXTIIGNSSSITVDANGTFTVQENGVYYISVSVALQPGSSSINQYSFAILFPILGGKDLAGLTTEPGGGGVLSGYFAGFLFGGTTFTINNFSSTTVGIRNGQSAGTAATLTIFRIADTVMTX
CLO_AA2959AA	MRKIILYLNDDTFISKKYPDKNFSNLDYCLIGSKCSNSFVKEKLITFFXVRIPDILKDKSILKAELFIHIDSNKNHIFKEKVDIEIKRISEYYNLRTITWNDRVSMENIRGYLPIGISDTSNYICLNITGTIKAWAMNKYPNYGLALSLNYPYQIFEFTSSRDCNKPYILVTFEDRIIDNCYPKCECLPIRITGPMGPRGATGSIGPMGATGPTGATGNSSQPIANFLVNAPSPQTLNNGNAITGWXTIIGNSSSITVDANGTFTVQENGVYYISVSVALQPGSSSINQYSFAILFPILGGKDLAGLTTEPGGGGVLSGYFAGFLFGGTTFTINNFSSTTVGIRNGQSAGTAATLTIFRIADTVMTX
CLO_AA2960AA	MRKIILYLNDDTFISKKYPDKNFSNLDYCLIGSKCSNSFVKEKLITFFXVRIPDILKDKSILKAELFIHIDSNKNHIFKEKVDIEIKRISEYYNLRTITWNDRVSMENIRGYLPIGISDTSNYICLNITGTIKAWAMNKYPNYGLALSLNYPYQIFEFTSSRDCNKPYILVTFEDRIIDNCYPKCECLPIRITGPMGPRGATGSIGPMGATGPTGATGNSSQPIANFLVNAPSPQTLNNGNAITGWXTIIGNSSSITVDANGTFTVQENGVYYISVSVALQPGSSSINQYSFAILFPILGGKDLAGLTTEPGGGGVLSGYFAGFLFGGTTFTINNFSSTTVGIRNGQSAGTAATLTIFRIADTVMTX
CLO_AA2961AA	MRKIILYLNDDTFISKKYPDKNFSNLDYCLIGSKCSNSFVKEKLITFFXVRIPDILKDKSILKAELFIHIDSNKNHIFKEKVDIEIKRISEYYNLRTITWNDRVSMENIRGYLPIGISDTSNYICLNITGTIKAWAMNKYPNYGLALSLNYPYQIFEFTSSRDCNKPYILVTFEDRIIDNCYPKCECLPIRITGPMGPRGATGSIGPMGATGPTGATGNSSQPIANFLVNAPSPQTLNNGNAITGWXTIIGNSSSITVDANGTFTVQENGVYYISVSVALQPGSSSINQYSFAILFPILGGKDLAGLTTEPGGGGVLSGYFAGFLFGGTTFTINNFSSTTVGIRNGQSAGTAATLTIFRIADTVMTX
CLO_AA2962AA	MRKIILYLNDDTFISKKYPDKNFSNLDYCLIGSKCSNSFVKEKLITFFXVRIPDILKDKSILKAELFIHIDSNKNHIFKEKVDIEIKRISEYYNLRTITWNDRVSMENIRGYLPIGISDTSNYICLNITGTIKAWAMNKYPNYGLALSLNYPYQIFEFTSSRDCNKPYILVTFEDRIIDNCYPKCECLPIRITGPMGPRGATGSIGPMGATGPTGATGNSSQPIANFLVNAPSPQTLNNGNAITGWXTIIGNSSSITVDANGTFTVQENGVYYISVSVALQPGSSSINQYSFAILFPILGGKDLAGLTTEPGGGGVLSGYFAGFLFGGTTFTINNFSSTTVGIRNGQSAGTAATLTIFRIADTVMTX
CLO_AA2965AA	MRKIILYLNDDTFISKKYPDKNFSNLDYCLIGSKCSNSFVKEKLITFFXVRIPDILKDKSILKAELFIHIDSNKNHIFKEKVDIEIKRISEYYNLRTITWNDRVSMENIRGYLPIGISDTSNYICLNITGTIKAWAMNKYPNYGLALSLNYPYQIFEFTSSRDCNKPYILVTFEDRIIDNCYPKCECLPIRITGPMGPRGATGSIGPMGATGPTGATGNSSQPIANFLVNAPSPQTLNNGNAITGWXTIIGNSSSITVDANGTFTVQENGVYYISVSVALQPGSSSINQYSFAILFPILGGKDLAGLTTEPGGGGVLSGYFAGFLFGGTTFTINNFSSTTVGIRNGQSAGTAATLTIFRIADTVMTX
CLO_AA2966AA	MRKIILYLNDDTFISKKYPDKNFSNLDYCLIGSKCSNSFVKEKLITFFXVRIPDILKDKSILKAELFIHIDSNKNHIFKEKVDIEIKRISEYYNLRTITWNDRVSMENIRGYLPIGISDTSNYICLNITGTIKAWAMNKYPNYGLALSLNYPYQIFEFTSSRDCNKPYILVTFEDRIIDNCYPKCECLPIRITGPMGPRGATGSIGPMGATGPTGATGNSSQPIANFLVNAPSPQTLNNGNAITGWXTIIGNSSSITVDANGTFTVQENGVYYISVSVALQPGSSSINQYSFAILFPILGGKDLAGLTTEPGGGGVLSGYFAGFLFGGTTFTINNFSSTTVGIRNGQSAGTAATLTIFRIADTVMTX
CLO_AA2967AA	MRKIILYLNDDTFISKKYPDKNFSNLDYCLIGSKCSNSFVKEKLITFFXVRIPDILKDKSILKAELFIHIDSNKNHIFKEKVDIEIKRISEYYNLRTITWNDRVSMENIRGYLPIGISDTSNYICLNITGTIKAWAMNKYPNYGLALSLNYPYQIFEFTSSRDCNKPYILVTFEDRIIDNCYPKCECLPIRITGPMGPRGATGSIGPMGATGPTGATGNSSQPIANFLVNAPSPQTLNNGNAITGWXTIIGNSSSITVDANGTFTVQENGVYYISVSVALQPGSSSINQYSFAILFPILGGKDLAGLTTEPGGGGVLSGYFAGFLFGGTTFTINNFSSTTVGIRNGQSAGTAATLTIFRIADTVMTX
CLO_AA2968AA	MRKIILYLNDDTFISKKYPDKNFSNLDYCLIGSKCSNSFVKEKLITFFXVRIPDILKDKSILKAELFIHIDSNKNHIFKEKVDIEIKRISEYYNLRTITWNDRVSMENIRGYLPIGISDTSNYICLNITGTIKAWAMNKYPNYGLALSLNYPYQIFEFTSSRDCNKPYILVTFEDRIIDNCYPKCECLPIRITGPMGPRGATGSIGPMGATGPTGATGNSSQPIANFLVNAPSPQTLNNGNAITGWXTIIGNSSSITVDANGTFTVQENGVYYISVSVALQPGSSSINQYSFAILFPILGGKDLAGLTTEPGGGGVLSGYFAGFLFGGTTFTINNFSSTTVGIRNGQSAGTAATLTIFRIADTVMTX
CLO_AA2969AA	MRKIILYLNDDTFISKKYPDKNFSNLDYCLIGSKCSNSFVKEKLITFFXVRIPDILKDKSILKAELFIHIDSNKNHIFKEKVDIEIKRISEYYNLRTITWNDRVSMENIRGYLPIGISDTSNYICLNITGTIKAWAMNKYPNYGLALSLNYPYQIFEFTSSRDCNKPYILVTFEDRIIDNCYPKCECLPIRITGPMGPRGATGSIGPMGATGPTGATGNSSQPIANFLVNAPSPQTLNNGNAITGWXTIIGNSSSITVDANGTFTVQENGVYYISVSVALQPGSSSINQYSFAILFPILGGKDLAGLTTEPGGGGVLSGYFAGFLFGGTTFTINNFSSTTVGIRNGQSAGTAATLTIFRIADTVMTX
CLO_AA2970AA	MRKIILYLNDDTFISKKYPDKNFSNLDYCLIGSKCSNSFVKEKLITFFXVRIPDILKDKSILKAELFIHIDSNKNHIFKEKVDIEIKRISEYYNLRTITWNDRVSMENIRGYLPIGISDTSNYICLNITGTIKAWAMNKYPNYGLALSLNYPYQIFEFTSSRDCNKPYILVTFEDRIIDNCYPKCECLPIRITGPMGPRGATGSIGPMGATGPTGATGNSSQPIANFLVNAPSPQTLNNGNAITGWXTIIGNSSSITVDANGTFTVQENGVYYISVSVALQPGSSSINQYSFAILFPILGGKDLAGLTTEPGGGGVLSGYFAGFLFGGTTFTINNFSSTTVGIRNGQSAGTAATLTIFRIADTVMTX
CLO_AA2971AA	MRKIILYLNDDTFISKKYPDKNFSNLDYCLIGSKCSNSFVKEKLITFFXVRIPDILKDKSILKAELFIHIDSNKNHIFKEKVDIEIKRISEYYNLRTITWNDRVSMENIRGYLPIGISDTSNYICLNITGTIKAWAMNKYPNYGLALSLNYPYQIFEFTSSRDCNKPYILVTFEDRIIDNCYPKCECLPIRITGPMGPRGATGSIGPMGATGPTGATGNSSQPIANFLVNAPSPQTLNNGNAITGWXTIIGNSSSITVDANGTFTVQENGVYYISVSVALQPGSSSINQYSFAILFPILGGKDLAGLTTEPGGGGVLSGYFAGFLFGGTTFTINNFSSTTVGIRNGQSAGTAATLTIFRIADTVMTX
CLO_AA2972AA	MRKIILYLNDDTFISKKYPDKNFSNLDYCLIGSKCSNSFVKEKLITFFXVRIPDILKDKSILKAELFIHIDSNKNHIFKEKVDIEIKRISEYYNLRTITWNDRVSMENIRGYLPIGISDTSNYICLNITGTIKAWAMNKYPNYGLALSLNYPYQIFEFTSSRDCNKPYILVTFEDRIIDNCYPKCECLPIRITGPMGPRGATGSIGPMGATGPTGATGNSSQPIANFLVNAPSPQTLNNGNAITGWXTIIGNSSSITVDANGTFTVQENGVYYISVSVALQPGSSSINQYSFAILFPILGGKDLAGLTTEPGGGGVLSGYFAGFLFGGTTFTINNFSSTTVGIRNGQSAGTAATLTIFRIADTVMTX
CLO_AA2973AA	MRKIILYLNDDTFISKKYPDKNFSNLDYCLIGSKCSNSFVKEKLITFFXVRIPDILKDKSILKAELFIHIDSNKNHIFKEKVDIEIKRISEYYNLRTITWNDRVSMENIRGYLPIGISDTSNYICLNITGTIKAWAMNKYPNYGLALSLNYPYQIFEFTSSRDCNKPYILVTFEDRIIDNCYPKCECLPIRITGPMGPRGATGSIGPMGATGPTGATGNSSQPIANFLVNAPSPQTLNNGNAITGWXTIIGNSSSITVDANGTFTVQENGVYYISVSVALQPGSSSINQYSFAILFPILGGKDLAGLTTEPGGGGVLSGYFAGFLFGGTTFTINNFSSTTVGIRNGQSAGTAATLTIFRIADTVMTX
CLO_AA2976AA	MRKIILYLNDDTFISKKYPDKNFSNLDYCLIGSKCSNSFVKEKLITFFXVRIPDILKDKSILKAELFIHIDSNKNHIFKEKVDIEIKRISEYYNLRTITWNDRVSMENIRGYLPIGISDTSNYICLNITGTIKAWAMNKYPNYGLALSLNYPYQIFEFTSSRDCNKPYILVTFEDRIIDNCYPKCECLPIRITGPMGPRGATGSIGPMGATGPTGATGNSSQPIANFLVNAPSPQTLNNGNAITGWXTIIGNSSSITVDANGTFTVQENGVYYISVSVALQPGSSSINQYSFAILFPILGGKDLAGLTTEPGGGGVLSGYFAGFLFGGTTFTINNFSSTTVGIRNGQSAGTAATLTIFRIADTVMTX
CLO_AA2977AA	MRKIILYLNDDTFISKKYPDKNFSNLDYCLIGSKCSNSFVKEKLITFFXVRIPDILKDKSILKAELFIHIDSNKNHIFKEKVDIEIKRISEYYNLRTITWNDRVSMENIRGYLPIGISDTSNYICLNITGTIKAWAMNKYPNYGLALSLNYPYQIFEFTSSRDCNKPYILVTFEDRIIDNCYPKCECLPIRITGPMGPRGATGSIGPMGATGPTGATGNSSQPIANFLVNAPSPQTLNNGNAITGWXTIIGNSSSITVDANGTFTVQENGVYYISVSVALQPGSSSINQYSFAILFPILGGKDLAGLTTEPGGGGVLSGYFAGFLFGGTTFTINNFSSTTVGIRNGQSAGTAATLTIFRIADTVMTX
CLO_AA2978AA	MRKIILYLNDDTFISKKYPDKNFSNLDYCLIGSKCSNSFVKEKLITFFXVRIPDILKDKSILKAELFIHIDSNKNHIFKEKVDIEIKRISEYYNLRTITWNDRVSMENIRGYLPIGISDTSNYICLNITGTIKAWAMNKYPNYGLALSLNYPYQIFEFTSSRDCNKPYILVTFEDRIIDNCYPKCECLPIRITGPMGPRGATGSIGPMGATGPTGATGNSSQPIANFLVNAPSPQTLNNGNAITGWXTIIGNSSSITVDANGTFTVQENGVYYISVSVALQPGSSSINQYSFAILFPILGGKDLAGLTTEPGGGGVLSGYFAGFLFGGTTFTINNFSSTTVGIRNGQSAGTAATLTIFRIADTVMTX
CLO_AA2979AA	MRKIILYLNDDTFISKKYPDKNFSNLDYCLIGSKCSNSFVKEKLITFFXVRIPDILKDKSILKAELFIHIDSNKNHIFKEKVDIEIKRISEYYNLRTITWNDRVSMENIRGYLPIGISDTSNYICLNITGTIKAWAMNKYPNYGLALSLNYPYQIFEFTSSRDCNKPYILVTFEDRIIDNCYPKCECLPIRITGPMGPRGATGSIGPMGATGPTGATGNSSQPIANFLVNAPSPQTLNNGNAITGWXTIIGNSSSITVDANGTFTVQENGVYYISVSVALQPGSSSINQYSFAILFPILGGKDLAGLTTEPGGGGVLSGYFAGFLFGGTTFTINNFSSTTVGIRNGQSAGTAATLTIFRIADTVMTX
CLO_AA2980AA	MRKIILYLNDDTFISKKYPDKNFSNLDYCLIGSKCSNSFVKEKLITFFXVRIPDILKDKSILKAELFIHIDSNKNHIFKEKVDIEIKRISEYYNLRTITWNDRVSMENIRGYLPIGISDTSNYICLNITGTIKAWAMNKYPNYGLALSLNYPYQIFEFTSSRDCNKPYILVTFEDRIIDNCYPKCECLPIRITGPMGPRGATGSIGPMGATGPTGATGNSSQPIANFLVNAPSPQTLNNGNAITGWXTIIGNSSSITVDANGTFTVQENGVYYISVSVALQPGSSSINQYSFAILFPILGGKDLAGLTTEPGGGGVLSGYFAGFLFGGTTFTINNFSSTTVGIRNGQSAGTAATLTIFRIADTVMTX
CLO_AA2981AA	MRKIILYLNDDTFISKKYPDKNFSNLDYCLIGSKCSNSFVKEKLITFFXVRIPDILKDKSILKAELFIHIDSNKNHIFKEKVDIEIKRISEYYNLRTITWNDRVSMENIRGYLPIGISDTSNYICLNITGTIKAWAMNKYPNYGLALSLNYPYQIFEFTSSRDCNKPYILVTFEDRIIDNCYPKCECLPIRITGPMGPRGATGSIGPMGATGPTGATGNSSQPIANFLVNAPSPQTLNNGNAITGWXTIIGNSSSITVDANGTFTVQENGVYYISVSVALQPGSSSINQYSFAILFPILGGKDLAGLTTEPGGGGVLSGYFAGFLFGGTTFTINNFSSTTVGIRNGQSAGTAATLTIFRIADTVMTX
CLO_AA2982AA	MRKIILYLNDDTFISKKYPDKNFSNLDYCLIGSKCSNSFVKEKLITFFXVRIPDILKDKSILKAELFIHIDSNKNHIFKEKVDIEIKRISEYYNLRTITWNDRVSMENIRGYLPIGISDTSNYICLNITGTIKAWAMNKYPNYGLALSLNYPYQIFEFTSSRDCNKPYILVTFEDRIIDNCYPKCECLPIRITGPMGPRGATGSIGPMGATGPTGATGNSSQPIANFLVNAPSPQTLNNGNAITGWXTIIGNSSSITVDANGTFTVQENGVYYISVSVALQPGSSSINQYSFAILFPILGGKDLAGLTTEPGGGGVLSGYFAGFLFGGTTFTINNFSSTTVGIRNGQSAGTAATLTIFRIADTVMTX
CLO_AA2983AA	MRKIILYLNDDTFISKKYPDKNFSNLDYCLIGSKCSNSFVKEKLITFFXVRIPDILKDKSILKAELFIHIDSNKNHIFKEKVDIEIKRISEYYNLRTITWNDRVSMENIRGYLPIGISDTSNYICLNITGTIKAWAMNKYPNYGLALSLNYPYQIFEFTSSRDCNKPYILVTFEDRIIDNCYPKCECLPIRITGPMGPRGATGSIGPMGATGPTGATGNSSQPIANFLVNAPSPQTLNNGNAITGWXTIIGNSSSITVDANGTFTVQENGVYYISVSVALQPGSSSINQYSFAILFPILGGKDLAGLTTEPGGGGVLSGYFAGFLFGGTTFTINNFSSTTVGIRNGQSAGTAATLTIFRIADTVMTX
CLO_AA2984AA	MRKIILYLNDDTFISKKYPDKNFSNLDYCLIGSKCSNSFVKEKLITFFXVRIPDILKDKSILKAELFIHIDSNKNHIFKEKVDIEIKRISEYYNLRTITWNDRVSMENIRGYLPIGISDTSNYICLNITGTIKAWAMNKYPNYGLALSLNYPYQIFEFTSSRDCNKPYILVTFEDRIIDNCYPKCECLPIRITGPMGPRGATGSIGPMGATGPTGATGNSSQPIANFLVNAPSPQTLNNGNAITGWXTIIGNSSSITVDANGTFTVQENGVYYISVSVALQPGSSSINQYSFAILFPILGGKDLAGLTTEPGGGGVLSGYFAGFLFGGTTFTINNFSSTTVGIRNGQSAGTAATLTIFRIADTVMTX
CLO_AA2985AA	MRKIILYLNDDTFISKKYPDKNFSNLDYCLIGSKCSNSFVKEKLITFFXVRIPDILKDKSILKAELFIHIDSNKNHIFKEKVDIEIKRISEYYNLRTITWNDRVSMENIRGYLPIGISDTSNYICLNITGTIKAWAMNKYPNYGLALSLNYPYQIFEFTSSRDCNKPYILVTFEDRIIDNCYPKCECLPIRITGPMGPRGATGSIGPMGATGPTGATGNSSQPIANFLVNAPSPQTLNNGNAITGWXTIIGNSSSITVDANGTFTVQENGVYYISVSVALQPGSSSINQYSFAILFPILGGKDLAGLTTEPGGGGVLSGYFAGFLFGGTTFTINNFSSTTVGIRNGQSAGTAATLTIFRIADTVMTX
CLO_AA2988AA	MRKIILYLNDDTFISKKYPDKNFSNLDYCLIGSKCSNSFVKEKLITFFXVRIPDILKDKSILKAELFIHIDSNKNHIFKEKVDIEIKRISEYYNLRTITWNDRVSMENIRGYLPIGISDTSNYICLNITGTIKAWAMNKYPNYGLALSLNYPYQIFEFTSSRDCNKPYILVTFEDRIIDNCYPKCECLPIRITGPMGPRGATGSIGPMGATGPTGATGNSSQPIANFLVNAPSPQTLNNGNAITGWXTIIGNSSSITVDANGTFTVQENGVYYISVSVALQPGSSSINQYSFAILFPILGGKDLAGLTTEPGGGGVLSGYFAGFLFGGTTFTINNFSSTTVGIRNGQSAGTAATLTIFRIADTVMTX
CLO_AA2989AA	MRKIILYLNDDTFISKKYPDKNFSNLDYCLIGSKCSNSFVKEKLITFFXVRIPDILKDKSILKAELFIHIDSNKNHIFKEKVDIEIKRISEYYNLRTITWNDRVSMENIRGYLPIGISDTSNYICLNITGTIKAWAMNKYPNYGLALSLNYPYQIFEFTSSRDCNKPYILVTFEDRIIDNCYPKCECLPIRITGPMGPRGATGSIGPMGATGPTGATGNSSQPIANFLVNAPSPQTLNNGNAITGWXTIIGNSSSITVDANGTFTVQENGVYYISVSVALQPGSSSINQYSFAILFPILGGKDLAGLTTEPGGGGVLSGYFAGFLFGGTTFTINNFSSTTVGIRNGQSAGTAATLTIFRIADTVMTX
CLO_AA2990AA	MRKIILYLNDDTFISKKYPDKNFSNLDYCLIGSKCSNSFVKEKLITFFXVRIPDILKDKSILKAELFIHIDSNKNHIFKEKVDIEIKRISEYYNLRTITWNDRVSMENIRGYLPIGISDTSNYICLNITGTIKAWAMNKYPNYGLALSLNYPYQIFEFTSSRDCNKPYILVTFEDRIIDNCYPKCECLPIRITGPMGPRGATGSIGPMGATGPTGATGNSSQPIANFLVNAPSPQTLNNGNAITGWXTIIGNSSSITVDANGTFTVQENGVYYISVSVALQPGSSSINQYSFAILFPILGGKDLAGLTTEPGGGGVLSGYFAGFLFGGTTFTINNFSSTTVGIRNGQSAGTAATLTIFRIADTVMTX
CLO_AA2992AA	MRKIILYLNDDTFISKKYPDKNFSNLDYCLIGSKCSNSFVKEKLITFFXVRIPDILKDKSILKAELFIHIDSNKNHIFKEKVDIEIKRISEYYNLRTITWNDRVSMENIRGYLPIGISDTSNYICLNITGTIKAWAMNKYPNYGLALSLNYPYQIFEFTSSRDCNKPYILVTFEDRIIDNCYPKCECLPIRITGPMGPRGATGSIGPMGATGPTGATGNSSQPIANFLVNAPSPQTLNNGNAITGWXTIIGNSSSITVDANGTFTVQENGVYYISVSVALQPGSSSINQYSFAILFPILGGKDLAGLTTEPGGGGVLSGYFAGFLFGGTTFTINNFSSTTVGIRNGQSAGTAATLTIFRIADTVMTX
CLO_AA2994AA	MRKIILYLNDDTFISKKYPDKNFSNLDYCLIGSKCSNSFVKEKLITFFXVRIPDILKDKSILKAELFIHIDSNKNHIFKEKVDIEIKRISEYYNLRTITWNDRVSMENIRGYLPIGISDTSNYICLNITGTIKAWAMNKYPNYGLALSLNYPYQIFEFTSSRDCNKPYILVTFEDRIIDNCYPKCECLPIRITGPMGPRGATGSIGPMGATGPTGATGNSSQPIANFLVNAPSPQTLNNGNAITGWXTIIGNSSSITVDANGTFTVQENGVYYISVSVALQPGSSSINQYSFAILFPILGGKDLAGLTTEPGGGGVLSGYFAGFLFGGTTFTINNFSSTTVGIRNGQSAGTAATLTIFRIADTVMTX
CLO_AA2995AA	MRKIILYLNDDTFISKKYPDKNFSNLDYCLIGSKCSNSFVKEKLITFFXVRIPDILKDKSILKAELFIHIDSNKNHIFKEKVDIEIKRISEYYNLRTITWNDRVSMENIRGYLPIGISDTSNYICLNITGTIKAWAMNKYPNYGLALSLNYPYQIFEFTSSRDCNKPYILVTFEDRIIDNCYPKCECLPIRITGPMGPRGATGSIGPMGATGPTGATGNSSQPIANFLVNAPSPQTLNNGNAITGWXTIIGNSSSITVDANGTFTVQENGVYYISVSVALQPGSSSINQYSFAILFPILGGKDLAGLTTEPGGGGVLSGYFAGFLFGGTTFTINNFSSTTVGIRNGQSAGTAATLTIFRIADTVMTX
CLO_AA2996AA	MRKIILYLNDDTFISKKYPDKNFSNLDYCLIGSKCSNSFVKEKLITFFXVRIPDILKDKSILKAELFIHIDSNKNHIFKEKVDIEIKRISEYYNLRTITWNDRVSMENIRGYLPIGISDTSNYICLNITGTIKAWAMNKYPNYGLALSLNYPYQIFEFTSSRDCNKPYILVTFEDRIIDNCYPKCECLPIRITGPMGPRGATGSIGPMGATGPTGATGNSSQPIANFLVNAPSPQTLNNGNAITGWXTIIGNSSSITVDANGTFTVQENGVYYISVSVALQPGSSSINQYSFAILFPILGGKDLAGLTTEPGGGGVLSGYFAGFLFGGTTFTINNFSSTTVGIRNGQSAGTAATLTIFRIADTVMTX
CLO_AA2998AA	MRKIILYLNDDTFISKKYPDKNFSNLDYCLIGSKCSNSFVKEKLITFFXVRIPDILKDKSILKAELFIHIDSNKNHIFKEKVDIEIKRISEYYNLRTITWNDRVSMENIRGYLPIGISDTSNYICLNITGTIKAWAMNKYPNYGLALSLNYPYQIFEFTSSRDCNKPYILVTFEDRIIDNCYPKCECLPIRITGPMGPRGATGSIGPMGATGPTGATGNSSQPIANFLVNAPSPQTLNNGNAITGWXTIIGNSSSITVDANGTFTVQENGVYYISVSVALQPGSSSINQYSFAILFPILGGKDLAGLTTEPGGGGVLSGYFAGFLFGGTTFTINNFSSTTVGIRNGQSAGTAATLTIFRIADTVMTX
CLO_AA3001AA	MRKIILYLNDDTFISKKYPDKNFSNLDYCLIGSKCSNSFVKEKLITFFXVRIPDILKDKSILKAELFIHIDSNKNHIFKEKVDIEIKRISEYYNLRTITWNDRVSMENIRGYLPIGISDTSNYICLNITGTIKAWAMNKYPNYGLALSLNYPYQIFEFTSSRDCNKPYILVTFEDRIIDNCYPKCECLPIRITGPMGPRGATGSIGPMGATGPTGATGNSSQPIANFLVNAPSPQTLNNGNAITGWXTIIGNSSSITVDANGTFTVQENGVYYISVSVALQPGSSSINQYSFAILFPILGGKDLAGLTTEPGGGGVLSGYFAGFLFGGTTFTINNFSSTTVGIRNGQSAGTAATLTIFRIADTVMTX
CLO_AA3002AA	MRKIILYLNDDTFISKKYPDKNFSNLDYCLIGSKCSNSFVKEKLITFFXVRIPDILKDKSILKAELFIHIDSNKNHIFKEKVDIEIKRISEYYNLRTITWNDRVSMENIRGYLPIGISDTSNYICLNITGTIKAWAMNKYPNYGLALSLNYPYQIFEFTSSRDCNKPYILVTFEDRIIDNCYPKCECLPIRITGPMGPRGATGSIGPMGATGPTGATGNSSQPIANFLVNAPSPQTLNNGNAITGWXTIIGNSSSITVDANGTFTVQENGVYYISVSVALQPGSSSINQYSFAILFPILGGKDLAGLTTEPGGGGVLSGYFAGFLFGGTTFTINNFSSTTVGIRNGQSAGTAATLTIFRIADTVMTX
CLO_AA3003AA	MRKIILYLNDDTFISKKYPDKNFSNLDYCLIGSKCSNSFVKEKLITFFXVRIPDILKDKSILKAELFIHIDSNKNHIFKEKVDIEIKRISEYYNLRTITWNDRVSMENIRGYLPIGISDTSNYICLNITGTIKAWAMNKYPNYGLALSLNYPYQIFEFTSSRDCNKPYILVTFEDRIIDNCYPKCECLPIRITGPMGPRGATGSIGPMGATGPTGATGNSSQPIANFLVNAPSPQTLNNGNAITGWXTIIGNSSSITVDANGTFTVQENGVYYISVSVALQPGSSSINQYSFAILFPILGGKDLAGLTTEPGGGGVLSGYFAGFLFGGTTFTINNFSSTTVGIRNGQSAGTAATLTIFRIADTVMTX
CLO_AA3004AA	MRKIILYLNDDTFISKKYPDKNFSNLDYCLIGSKCSNSFVKEKLITFFXVRIPDILKDKSILKAELFIHIDSNKNHIFKEKVDIEIKRISEYYNLRTITWNDRVSMENIRGYLPIGISDTSNYICLNITGTIKAWAMNKYPNYGLALSLNYPYQIFEFTSSRDCNKPYILVTFEDRIIDNCYPKCECLPIRITGPMGPRGATGSIGPMGATGPTGATGNSSQPIANFLVNAPSPQTLNNGNAITGWXTIIGNSSSITVDANGTFTVQENGVYYISVSVALQPGSSSINQYSFAILFPILGGKDLAGLTTEPGGGGVLSGYFAGFLFGGTTFTINNFSSTTVGIRNGQSAGTAATLTIFRIADTVMTX
CLO_AA3008AA	MRKIILYLNDDTFISKKYPDKNFSNLDYCLIGSKCSNSFVKEKLITFFXVRIPDILKDKSILKAELFIHIDSNKNHIFKEKVDIEIKRISEYYNLRTITWNDRVSMENIRGYLPIGISDTSNYICLNITGTIKAWAMNKYPNYGLALSLNYPYQIFEFTSSRDCNKPYILVTFEDRIIDNCYPKCECLPIRITGPMGPRGATGSIGPMGATGPTGATGNSSQPIANFLVNAPSPQTLNNGNAITGWXTIIGNSSSITVDANGTFTVQENGVYYISVSVALQPGSSSINQYSFAILFPILGGKDLAGLTTEPGGGGVLSGYFAGFLFGGTTFTINNFSSTTVGIRNGQSAGTAATLTIFRIADTVMTX
CLO_AA3009AA	MRKIILYLNDDTFISKKYPDKNFSNLDYCLIGSKCSNSFVKEKLITFFXVRIPDILKDKSILKAELFIHIDSNKNHIFKEKVDIEIKRISEYYNLRTITWNDRVSMENIRGYLPIGISDTSNYICLNITGTIKAWAMNKYPNYGLALSLNYPYQIFEFTSSRDCNKPYILVTFEDRIIDNCYPKCECLPIRITGPMGPRGATGSIGPMGATGPTGATGNSSQPIANFLVNAPSPQTLNNGNAITGWXTIIGNSSSITVDANGTFTVQENGVYYISVSVALQPGSSSINQYSFAILFPILGGKDLAGLTTEPGGGGVLSGYFAGFLFGGTTFTINNFSSTTVGIRNGQSAGTAATLTIFRIADTVMTX
CLO_AA3010AA	MRKIILYLNDDTFISKKYPDKNFSNLDYCLIGSKCSNSFVKEKLITFFXVRIPDILKDKSILKAELFIHIDSNKNHIFKEKVDIEIKRISEYYNLRTITWNDRVSMENIRGYLPIGISDTSNYICLNITGTIKAWAMNKYPNYGLALSLNYPYQIFEFTSSRDCNKPYILVTFEDRIIDNCYPKCECLPIRITGPMGPRGATGSIGPMGATGPTGATGNSSQPIANFLVNAPSPQTLNNGNAITGWXTIIGNSSSITVDANGTFTVQENGVYYISVSVALQPGSSSINQYSFAILFPILGGKDLAGLTTEPGGGGVLSGYFAGFLFGGTTFTINNFSSTTVGIRNGQSAGTAATLTIFRIADTVMTX
CLO_AA3014AA	MRKIILYLNDDTFISKKYPDKNFSNLDYCLIGSKCSNSFVKEKLITFFXVRIPDILKDKSILKAELFIHIDSNKNHIFKEKVDIEIKRISEYYNLRTITWNDRVSMENIRGYLPIGISDTSNYICLNITGTIKAWAMNKYPNYGLALSLNYPYQIFEFTSSRDCNKPYILVTFEDRIIDNCYPKCECLPIRITGPMGPRGATGSIGPMGATGPTGATGNSSQPIANFLVNAPSPQTLNNGNAITGWXTIIGNSSSITVDANGTFTVQENGVYYISVSVALQPGSSSINQYSFAILFPILGGKDLAGLTTEPGGGGVLSGYFAGFLFGGTTFTINNFSSTTVGIRNGQSAGTAATLTIFRIADTVMTX
CLO_AA3015AA	MRKIILYLNDDTFISKKYPDKNFSNLDYCLIGSKCSNSFVKEKLITFFXVRIPDILKDKSILKAELFIHIDSNKNHIFKEKVDIEIKRISEYYNLRTITWNDRVSMENIRGYLPIGISDTSNYICLNITGTIKAWAMNKYPNYGLALSLNYPYQIFEFTSSRDCNKPYILVTFEDRIIDNCYPKCECLPIRITGPMGPRGATGSIGPMGATGPTGATGNSSQPIANFLVNAPSPQTLNNGNAITGWXTIIGNSSSITVDANGTFTVQENGVYYISVSVALQPGSSSINQYSFAILFPILGGKDLAGLTTEPGGGGVLSGYFAGFLFGGTTFTINNFSSTTVGIRNGQSAGTAATLTIFRIADTVMTX
CLO_AA3017AA	MRKIILYLNDDTFISKKYPDKNFSNLDYCLIGSKCSNSFVKEKLITFFXVRIPDILKDKSILKAELFIHIDSNKNHIFKEKVDIEIKRISEYYNLRTITWNDRVSMENIRGYLPIGISDTSNYICLNITGTIKAWAMNKYPNYGLALSLNYPYQIFEFTSSRDCNKPYILVTFEDRIIDNCYPKCECLPIRITGPMGPRGATGSIGPMGATGPTGATGNSSQPIANFLVNAPSPQTLNNGNAITGWXTIIGNSSSITVDANGTFTVQENGVYYISVSVALQPGSSSINQYSFAILFPILGGKDLAGLTTEPGGGGVLSGYFAGFLFGGTTFTINNFSSTTVGIRNGQSAGTAATLTIFRIADTVMTX
CLO_AA3020AA	MRKIILYLNDDTFISKKYPDKNFSNLDYCLIGSKCSNSFVKEKLITFFXVRIPDILKDKSILKAELFIHIDSNKNHIFKEKVDIEIKRISEYYNLRTITWNDRVSMENIRGYLPIGISDTSNYICLNITGTIKAWAMNKYPNYGLALSLNYPYQIFEFTSSRDCNKPYILVTFEDRIIDNCYPKCECLPIRITGPMGPRGATGSIGPMGATGPTGATGNSSQPIANFLVNAPSPQTLNNGNAITGWXTIIGNSSSITVDANGTFTVQENGVYYISVSVALQPGSSSINQYSFAILFPILGGKDLAGLTTEPGGGGVLSGYFAGFLFGGTTFTINNFSSTTVGIRNGQSAGTAATLTIFRIADTVMTX
CLO_AA3032AA	MRKIILYLNDDTFISKKYPDKNFSNLDYCLIGSKCSNSFVKEKLITFFXVRIPDILKDKSILKAELFIHIDSNKNHIFKEKVDIEIKRISEYYNLRTITWNDRVSMENIRGYLPIGISDTSNYICLNITGTIKAWAMNKYPNYGLALSLNYPYQIFEFTSSRDCNKPYILVTFEDRIIDNCYPKCECLPIRITGPMGPRGATGSIGPMGATGPTGATGNSSQPIANFLVNAPSPQTLNNGNAITGWXTIIGNSSSITVDANGTFTVQENGVYYISVSVALQPGSSSINQYSFAILFPILGGKDLAGLTTEPGGGGVLSGYFAGFLFGGTTFTINNFSSTTVGIRNGQSAGTAATLTIFRIADTVMTX
CLO_AA3033AA	MRKIILYLNDDTFISKKYPDKNFSNLDYCLIGSKCSNSFVKEKLITFFXVRIPDILKDKSILKAELFIHIDSNKNHIFKEKVDIEIKRISEYYNLRTITWNDRVSMENIRGYLPIGISDTSNYICLNITGTIKAWAMNKYPNYGLALSLNYPYQIFEFTSSRDCNKPYILVTFEDRIIDNCYPKCECLPIRITGPMGPRGATGSIGPMGATGPTGATGNSSQPIANFLVNAPSPQTLNNGNAITGWXTIIGNSSSITVDANGTFTVQENGVYYISVSVALQPGSSSINQYSFAILFPILGGKDLAGLTTEPGGGGVLSGYFAGFLFGGTTFTINNFSSTTVGIRNGQSAGTAATLTIFRIADTVMTX
CLO_AA3038AA	MRKIILYLNDDTFISKKYPDKNFSNLDYCLIGSKCSNSFVKEKLITFFXVRIPDILKDKSILKAELFIHIDSNKNHIFKEKVDIEIKRISEYYNLRTITWNDRVSMENIRGYLPIGISDTSNYICLNITGTIKAWAMNKYPNYGLALSLNYPYQIFEFTSSRDCNKPYILVTFEDRIIDNCYPKCECLPIRITGPMGPRGATGSIGPMGATGPTGATGNSSQPIANFLVNAPSPQTLNNGNAITGWXTIIGNSSSITVDANGTFTVQENGVYYISVSVALQPGSSSINQYSFAILFPILGGKDLAGLTTEPGGGGVLSGYFAGFLFGGTTFTINNFSSTTVGIRNGQSAGTAATLTIFRIADTVMTX
CLO_AA3039AA	MRKIILYLNDDTFISKKYPDKNFSNLDYCLIGSKCSNSFVKEKLITFFXVRIPDILKDKSILKAELFIHIDSNKNHIFKEKVDIEIKRISEYYNLRTITWNDRVSMENIRGYLPIGISDTSNYICLNITGTIKAWAMNKYPNYGLALSLNYPYQIFEFTSSRDCNKPYILVTFEDRIIDNCYPKCECLPIRITGPMGPRGATGSIGPMGATGPTGATGNSSQPIANFLVNAPSPQTLNNGNAITGWXTIIGNSSSITVDANGTFTVQENGVYYISVSVALQPGSSSINQYSFAILFPILGGKDLAGLTTEPGGGGVLSGYFAGFLFGGTTFTINNFSSTTVGIRNGQSAGTAATLTIFRIADTVMTX
CLO_AA3050AA	MRKIILYLNDDTFISKKYPDKNFSNLDYCLIGSKCSNSFVKEKLITFFXVRIPDILKDKSILKAELFIHIDSNKNHIFKEKVDIEIKRISEYYNLRTITWNDRVSMENIRGYLPIGISDTSNYICLNITGTIKAWAMNKYPNYGLALSLNYPYQIFEFTSSRDCNKPYILVTFEDRIIDNCYPKCECLPIRITGPMGPRGATGSIGPMGATGPTGATGNSSQPIANFLVNAPSPQTLNNGNAITGWXTIIGNSSSITVDANGTFTVQENGVYYISVSVALQPGSSSINQYSFAILFPILGGKDLAGLTTEPGGGGVLSGYFAGFLFGGTTFTINNFSSTTVGIRNGQSAGTAATLTIFRIADTVMTX
CLO_AA3051AA	MRKIILYLNDDTFISKKYPDKNFSNLDYCLIGSKCSNSFVKEKLITFFXVRIPDILKDKSILKAELFIHIDSNKNHIFKEKVDIEIKRISEYYNLRTITWNDRVSMENIRGYLPIGISDTSNYICLNITGTIKAWAMNKYPNYGLALSLNYPYQIFEFTSSRDCNKPYILVTFEDRIIDNCYPKCECLPIRITGPMGPRGATGSIGPMGATGPTGATGNSSQPIANFLVNAPSPQTLNNGNAITGWXTIIGNSSSITVDANGTFTVQENGVYYISVSVALQPGSSSINQYSFAILFPILGGKDLAGLTTEPGGGGVLSGYFAGFLFGGTTFTINNFSSTTVGIRNGQSAGTAATLTIFRIADTVMTX
CLO_AA3052AA	MRKIILYLNDDTFISKKYPDKNFSNLDYCLIGSKCSNSFVKEKLITFFXVRIPDILKDKSILKAELFIHIDSNKNHIFKEKVDIEIKRISEYYNLRTITWNDRVSMENIRGYLPIGISDTSNYICLNITGTIKAWAMNKYPNYGLALSLNYPYQIFEFTSSRDCNKPYILVTFEDRIIDNCYPKCECLPIRITGPMGPRGATGSIGPMGATGPTGATGNSSQPIANFLVNAPSPQTLNNGNAITGWXTIIGNSSSITVDANGTFTVQENGVYYISVSVALQPGSSSINQYSFAILFPILGGKDLAGLTTEPGGGGVLSGYFAGFLFGGTTFTINNFSSTTVGIRNGQSAGTAATLTIFRIADTVMTX
CLO_AA3053AA	MRKIILYLNDDTFISKKYPDKNFSNLDYCLIGSKCSNSFVKEKLITFFXVRIPDILKDKSILKAELFIHIDSNKNHIFKEKVDIEIKRISEYYNLRTITWNDRVSMENIRGYLPIGISDTSNYICLNITGTIKAWAMNKYPNYGLALSLNYPYQIFEFTSSRDCNKPYILVTFEDRIIDNCYPKCECLPIRITGPMGPRGATGSIGPMGATGPTGATGNSSQPIANFLVNAPSPQTLNNGNAITGWXTIIGNSSSITVDANGTFTVQENGVYYISVSVALQPGSSSINQYSFAILFPILGGKDLAGLTTEPGGGGVLSGYFAGFLFGGTTFTINNFSSTTVGIRNGQSAGTAATLTIFRIADTVMTX
CLO_AA3056AA	MRKIILYLNDDTFISKKYPDKNFSNLDYCLIGSKCSNSFVKEKLITFFXVRIPDILKDKSILKAELFIHIDSNKNHIFKEKVDIEIKRISEYYNLRTITWNDRVSMENIRGYLPIGISDTSNYICLNITGTIKAWAMNKYPNYGLALSLNYPYQIFEFTSSRDCNKPYILVTFEDRIIDNCYPKCECLPIRITGPMGPRGATGSIGPMGATGPTGATGNSSQPIANFLVNAPSPQTLNNGNAITGWXTIIGNSSSITVDANGTFTVQENGVYYISVSVALQPGSSSINQYSFAILFPILGGKDLAGLTTEPGGGGVLSGYFAGFLFGGTTFTINNFSSTTVGIRNGQSAGTAATLTIFRIADTVMTX
CLO_AA3057AA	MRKIILYLNDDTFISKKYPDKNFSNLDYCLIGSKCSNSFVKEKLITFFXVRIPDILKDKSILKAELFIHIDSNKNHIFKEKVDIEIKRISEYYNLRTITWNDRVSMENIRGYLPIGISDTSNYICLNITGTIKAWAMNKYPNYGLALSLNYPYQIFEFTSSRDCNKPYILVTFEDRIIDNCYPKCECLPIRITGPMGPRGATGSIGPMGATGPTGATGNSSQPIANFLVNAPSPQTLNNGNAITGWXTIIGNSSSITVDANGTFTVQENGVYYISVSVALQPGSSSINQYSFAILFPILGGKDLAGLTTEPGGGGVLSGYFAGFLFGGTTFTINNFSSTTVGIRNGQSAGTAATLTIFRIADTVMTX
CLO_AA3062AA	MRKIILYLNDDTFISKKYPDKNFSNLDYCLIGSKCSNSFVKEKLITFFXVRIPDILKDKSILKAELFIHIDSNKNHIFKEKVDIEIKRISEYYNLRTITWNDRVSMENIRGYLPIGISDTSNYICLNITGTIKAWAMNKYPNYGLALSLNYPYQIFEFTSSRDCNKPYILVTFEDRIIDNCYPKCECLPIRITGPMGPRGATGSIGPMGATGPTGATGNSSQPIANFLVNAPSPQTLNNGNAITGWXTIIGNSSSITVDANGTFTVQENGVYYISVSVALQPGSSSINQYSFAILFPILGGKDLAGLTTEPGGGGVLSGYFAGFLFGGTTFTINNFSSTTVGIRNGQSAGTAATLTIFRIADTVMTX
CLO_AA3063AA	MRKIILYLNDDTFISKKYPDKNFSNLDYCLIGSKCSNSFVKEKLITFFXVRIPDILKDKSILKAELFIHIDSNKNHIFKEKVDIEIKRISEYYNLRTITWNDRVSMENIRGYLPIGISDTSNYICLNITGTIKAWAMNKYPNYGLALSLNYPYQIFEFTSSRDCNKPYILVTFEDRIIDNCYPKCECLPIRITGPMGPRGATGSIGPMGATGPTGATGNSSQPIANFLVNAPSPQTLNNGNAITGWXTIIGNSSSITVDANGTFTVQENGVYYISVSVALQPGSSSINQYSFAILFPILGGKDLAGLTTEPGGGGVLSGYFAGFLFGGTTFTINNFSSTTVGIRNGQSAGTAATLTIFRIADTVMTX
CLO_AA3065AA	MRKIILYLNDDTFISKKYPDKNFSNLDYCLIGSKCSNSFVKEKLITFFXVRIPDILKDKSILKAELFIHIDSNKNHIFKEKVDIEIKRISEYYNLRTITWNDRVSMENIRGYLPIGISDTSNYICLNITGTIKAWAMNKYPNYGLALSLNYPYQIFEFTSSRDCNKPYILVTFEDRIIDNCYPKCECLPIRITGPMGPRGATGSIGPMGATGPTGATGNSSQPIANFLVNAPSPQTLNNGNAITGWXTIIGNSSSITVDANGTFTVQENGVYYISVSVALQPGSSSINQYSFAILFPILGGKDLAGLTTEPGGGGVLSGYFAGFLFGGTTFTINNFSSTTVGIRNGQSAGTAATLTIFRIADTVMTX
CLO_AA3068AA	MRKIILYLNDDTFISKKYPDKNFSNLDYCLIGSKCSNSFVKEKLITFFXVRIPDILKDKSILKAELFIHIDSNKNHIFKEKVDIEIKRISEYYNLRTITWNDRVSMENIRGYLPIGISDTSNYICLNITGTIKAWAMNKYPNYGLALSLNYPYQIFEFTSSRDCNKPYILVTFEDRIIDNCYPKCECLPIRITGPMGPRGATGSIGPMGATGPTGATGNSSQPIANFLVNAPSPQTLNNGNAITGWXTIIGNSSSITVDANGTFTVQENGVYYISVSVALQPGSSSINQYSFAILFPILGGKDLAGLTTEPGGGGVLSGYFAGFLFGGTTFTINNFSSTTVGIRNGQSAGTAATLTIFRIADTVMTX
CLO_AA3069AA	MRKIILYLNDDTFISKKYPDKNFSNLDYCLIGSKCSNSFVKEKLITFFXVRIPDILKDKSILKAELFIHIDSNKNHIFKEKVDIEIKRISEYYNLRTITWNDRVSMENIRGYLPIGISDTSNYICLNITGTIKAWAMNKYPNYGLALSLNYPYQIFEFTSSRDCNKPYILVTFEDRIIDNCYPKCECLPIRITGPMGPRGATGSIGPMGATGPTGATGNSSQPIANFLVNAPSPQTLNNGNAITGWXTIIGNSSSITVDANGTFTVQENGVYYISVSVALQPGSSSINQYSFAILFPILGGKDLAGLTTEPGGGGVLSGYFAGFLFGGTTFTINNFSSTTVGIRNGQSAGTAATLTIFRIADTVMTX
CLO_AA3070AA	MRKIILYLNDDTFISKKYPDKNFSNLDYCLIGSKCSNSFVKEKLITFFXVRIPDILKDKSILKAELFIHIDSNKNHIFKEKVDIEIKRISEYYNLRTITWNDRVSMENIRGYLPIGISDTSNYICLNITGTIKAWAMNKYPNYGLALSLNYPYQIFEFTSSRDCNKPYILVTFEDRIIDNCYPKCECLPIRITGPMGPRGATGSIGPMGATGPTGATGNSSQPIANFLVNAPSPQTLNNGNAITGWXTIIGNSSSITVDANGTFTVQENGVYYISVSVALQPGSSSINQYSFAILFPILGGKDLAGLTTEPGGGGVLSGYFAGFLFGGTTFTINNFSSTTVGIRNGQSAGTAATLTIFRIADTVMTX
CLO_AA3071AA	MRKIILYLNDDTFISKKYPDKNFSNLDYCLIGSKCSNSFVKEKLITFFXVRIPDILKDKSILKAELFIHIDSNKNHIFKEKVDIEIKRISEYYNLRTITWNDRVSMENIRGYLPIGISDTSNYICLNITGTIKAWAMNKYPNYGLALSLNYPYQIFEFTSSRDCNKPYILVTFEDRIIDNCYPKCECLPIRITGPMGPRGATGSIGPMGATGPTGATGNSSQPIANFLVNAPSPQTLNNGNAITGWXTIIGNSSSITVDANGTFTVQENGVYYISVSVALQPGSSSINQYSFAILFPILGGKDLAGLTTEPGGGGVLSGYFAGFLFGGTTFTINNFSSTTVGIRNGQSAGTAATLTIFRIADTVMTX
CLO_AA3072AA	MRKIILYLNDDTFISKKYPDKNFSNLDYCLIGSKCSNSFVKEKLITFFXVRIPDILKDKSILKAELFIHIDSNKNHIFKEKVDIEIKRISEYYNLRTITWNDRVSMENIRGYLPIGISDTSNYICLNITGTIKAWAMNKYPNYGLALSLNYPYQIFEFTSSRDCNKPYILVTFEDRIIDNCYPKCECLPIRITGPMGPRGATGSIGPMGATGPTGATGNSSQPIANFLVNAPSPQTLNNGNAITGWXTIIGNSSSITVDANGTFTVQENGVYYISVSVALQPGSSSINQYSFAILFPILGGKDLAGLTTEPGGGGVLSGYFAGFLFGGTTFTINNFSSTTVGIRNGQSAGTAATLTIFRIADTVMTX
CLO_AA3073AA	MRKIILYLNDDTFISKKYPDKNFSNLDYCLIGSKCSNSFVKEKLITFFXVRIPDILKDKSILKAELFIHIDSNKNHIFKEKVDIEIKRISEYYNLRTITWNDRVSMENIRGYLPIGISDTSNYICLNITGTIKAWAMNKYPNYGLALSLNYPYQIFEFTSSRDCNKPYILVTFEDRIIDNCYPKCECLPIRITGPMGPRGATGSIGPMGATGPTGATGNSSQPIANFLVNAPSPQTLNNGNAITGWXTIIGNSSSITVDANGTFTVQENGVYYISVSVALQPGSSSINQYSFAILFPILGGKDLAGLTTEPGGGGVLSGYFAGFLFGGTTFTINNFSSTTVGIRNGQSAGTAATLTIFRIADTVMTX
CLO_AA3074AA	MRKIILYLNDDTFISKKYPDKNFSNLDYCLIGSKCSNSFVKEKLITFFXVRIPDILKDKSILKAELFIHIDSNKNHIFKEKVDIEIKRISEYYNLRTITWNDRVSMENIRGYLPIGISDTSNYICLNITGTIKAWAMNKYPNYGLALSLNYPYQIFEFTSSRDCNKPYILVTFEDRIIDNCYPKCECLPIRITGPMGPRGATGSIGPMGATGPTGATGNSSQPIANFLVNAPSPQTLNNGNAITGWXTIIGNSSSITVDANGTFTVQENGVYYISVSVALQPGSSSINQYSFAILFPILGGKDLAGLTTEPGGGGVLSGYFAGFLFGGTTFTINNFSSTTVGIRNGQSAGTAATLTIFRIADTVMTX
CLO_AA3090AA	MRKIILYLNDDTFISKKYPDKNFSNLDYCLIGSKCSNSFVKEKLITFFXVRIPDILKDKSILKAELFIHIDSNKNHIFKEKVDIEIKRISEYYNLRTITWNDRVSMENIRGYLPIGISDTSNYICLNITGTIKAWAMNKYPNYGLALSLNYPYQIFEFTSSRDCNKPYILVTFEDRIIDNCYPKCECLPIRITGPMGPRGATGSIGPMGATGPTGATGNSSQPIANFLVNAPSPQTLNNGNAITGWXTIIGNSSSITVDANGTFTVQENGVYYISVSVALQPGSSSINQYSFAILFPILGGKDLAGLTTEPGGGGVLSGYFAGFLFGGTTFTINNFSSTTVGIRNGQSAGTAATLTIFRIADTVMTX
CLO_AA3092AA	MRKIILYLNDDTFISKKYPDKNFSNLDYCLIGSKCSNSFVKEKLITFFXVRIPDILKDKSILKAELFIHIDSNKNHIFKEKVDIEIKRISEYYNLRTITWNDRVSMENIRGYLPIGISDTSNYICLNITGTIKAWAMNKYPNYGLALSLNYPYQIFEFTSSRDCNKPYILVTFEDRIIDNCYPKCECLPIRITGPMGPRGATGSIGPMGATGPTGATGNSSQPIANFLVNAPSPQTLNNGNAITGWXTIIGNSSSITVDANGTFTVQENGVYYISVSVALQPGSSSINQYSFAILFPILGGKDLAGLTTEPGGGGVLSGYFAGFLFGGTTFTINNFSSTTVGIRNGQSAGTAATLTIFRIADTVMTX
CLO_AA3094AA	MRKIILYLNDDTFISKKYPDKNFSNLDYCLIGSKCSNSFVKEKLITFFXVRIPDILKDKSILKAELFIHIDSNKNHIFKEKVDIEIKRISEYYNLRTITWNDRVSMENIRGYLPIGISDTSNYICLNITGTIKAWAMNKYPNYGLALSLNYPYQIFEFTSSRDCNKPYILVTFEDRIIDNCYPKCECLPIRITGPMGPRGATGSIGPMGATGPTGATGNSSQPIANFLVNAPSPQTLNNGNAITGWXTIIGNSSSITVDANGTFTVQENGVYYISVSVALQPGSSSINQYSFAILFPILGGKDLAGLTTEPGGGGVLSGYFAGFLFGGTTFTINNFSSTTVGIRNGQSAGTAATLTIFRIADTVMTX
CLO_AA3095AA	MRKIILYLNDDTFISKKYPDKNFSNLDYCLIGSKCSNSFVKEKLITFFXVRIPDILKDKSILKAELFIHIDSNKNHIFKEKVDIEIKRISEYYNLRTITWNDRVSMENIRGYLPIGISDTSNYICLNITGTIKAWAMNKYPNYGLALSLNYPYQIFEFTSSRDCNKPYILVTFEDRIIDNCYPKCECLPIRITGPMGPRGATGSIGPMGATGPTGATGNSSQPIANFLVNAPSPQTLNNGNAITGWXTIIGNSSSITVDANGTFTVQENGVYYISVSVALQPGSSSINQYSFAILFPILGGKDLAGLTTEPGGGGVLSGYFAGFLFGGTTFTINNFSSTTVGIRNGQSAGTAATLTIFRIADTVMTX
CLO_AA3096AA	MRKIILYLNDDTFISKKYPDKNFSNLDYCLIGSKCSNSFVKEKLITFFXVRIPDILKDKSILKAELFIHIDSNKNHIFKEKVDIEIKRISEYYNLRTITWNDRVSMENIRGYLPIGISDTSNYICLNITGTIKAWAMNKYPNYGLALSLNYPYQIFEFTSSRDCNKPYILVTFEDRIIDNCYPKCECLPIRITGPMGPRGATGSIGPMGATGPTGATGNSSQPIANFLVNAPSPQTLNNGNAITGWXTIIGNSSSITVDANGTFTVQENGVYYISVSVALQPGSSSINQYSFAILFPILGGKDLAGLTTEPGGGGVLSGYFAGFLFGGTTFTINNFSSTTVGIRNGQSAGTAATLTIFRIADTVMTX
CLO_AA3097AA	MRKIILYLNDDTFISKKYPDKNFSNLDYCLIGSKCSNSFVKEKLITFFXVRIPDILKDKSILKAELFIHIDSNKNHIFKEKVDIEIKRISEYYNLRTITWNDRVSMENIRGYLPIGISDTSNYICLNITGTIKAWAMNKYPNYGLALSLNYPYQIFEFTSSRDCNKPYILVTFEDRIIDNCYPKCECLPIRITGPMGPRGATGSIGPMGATGPTGATGNSSQPIANFLVNAPSPQTLNNGNAITGWXTIIGNSSSITVDANGTFTVQENGVYYISVSVALQPGSSSINQYSFAILFPILGGKDLAGLTTEPGGGGVLSGYFAGFLFGGTTFTINNFSSTTVGIRNGQSAGTAATLTIFRIADTVMTX
CLO_AA3099AA	MRKIILYLNDDTFISKKYPDKNFSNLDYCLIGSKCSNSFVKEKLITFFXVRIPDILKDKSILKAELFIHIDSNKNHIFKEKVDIEIKRISEYYNLRTITWNDRVSMENIRGYLPIGISDTSNYICLNITGTIKAWAMNKYPNYGLALSLNYPYQIFEFTSSRDCNKPYILVTFEDRIIDNCYPKCECLPIRITGPMGPRGATGSIGPMGATGPTGATGNSSQPIANFLVNAPSPQTLNNGNAITGWXTIIGNSSSITVDANGTFTVQENGVYYISVSVALQPGSSSINQYSFAILFPILGGKDLAGLTTEPGGGGVLSGYFAGFLFGGTTFTINNFSSTTVGIRNGQSAGTAATLTIFRIADTVMTX
CLO_AA3101AA	MRKIILYLNDDTFISKKYPDKNFSNLDYCLIGSKCSNSFVKEKLITFFXVRIPDILKDKSILKAELFIHIDSNKNHIFKEKVDIEIKRISEYYNLRTITWNDRVSMENIRGYLPIGISDTSNYICLNITGTIKAWAMNKYPNYGLALSLNYPYQIFEFTSSRDCNKPYILVTFEDRIIDNCYPKCECLPIRITGPMGPRGATGSIGPMGATGPTGATGNSSQPIANFLVNAPSPQTLNNGNAITGWXTIIGNSSSITVDANGTFTVQENGVYYISVSVALQPGSSSINQYSFAILFPILGGKDLAGLTTEPGGGGVLSGYFAGFLFGGTTFTINNFSSTTVGIRNGQSAGTAATLTIFRIADTVMTX
CLO_AA3103AA	MRKIILYLNDDTFISKKYPDKNFSNLDYCLIGSKCSNSFVKEKLITFFXVRIPDILKDKSILKAELFIHIDSNKNHIFKEKVDIEIKRISEYYNLRTITWNDRVSMENIRGYLPIGISDTSNYICLNITGTIKAWAMNKYPNYGLALSLNYPYQIFEFTSSRDCNKPYILVTFEDRIIDNCYPKCECLPIRITGPMGPRGATGSIGPMGATGPTGATGNSSQPIANFLVNAPSPQTLNNGNAITGWXTIIGNSSSITVDANGTFTVQENGVYYISVSVALQPGSSSINQYSFAILFPILGGKDLAGLTTEPGGGGVLSGYFAGFLFGGTTFTINNFSSTTVGIRNGQSAGTAATLTIFRIADTVMTX
CLO_AA3104AA	MRKIILYLNDDTFISKKYPDKNFSNLDYCLIGSKCSNSFVKEKLITFFXVRIPDILKDKSILKAELFIHIDSNKNHIFKEKVDIEIKRISEYYNLRTITWNDRVSMENIRGYLPIGISDTSNYICLNITGTIKAWAMNKYPNYGLALSLNYPYQIFEFTSSRDCNKPYILVTFEDRIIDNCYPKCECLPIRITGPMGPRGATGSIGPMGATGPTGATGNSSQPIANFLVNAPSPQTLNNGNAITGWXTIIGNSSSITVDANGTFTVQENGVYYISVSVALQPGSSSINQYSFAILFPILGGKDLAGLTTEPGGGGVLSGYFAGFLFGGTTFTINNFSSTTVGIRNGQSAGTAATLTIFRIADTVMTX
CLO_AA3120AA	MRKIILYLNDDTFISKKYPDKNFSNLDYCLIGSKCSNSFVKEKLITFFXVRIPDILKDKSILKAELFIHIDSNKNHIFKEKVDIEIKRISEYYNLRTITWNDRVSMENIRGYLPIGISDTSNYICLNITGTIKAWAMNKYPNYGLALSLNYPYQIFEFTSSRDCNKPYILVTFEDRIIDNCYPKCECLPIRITGPMGPRGATGSIGPMGATGPTGATGNSSQPIANFLVNAPSPQTLNNGNAITGWXTIIGNSSSITVDANGTFTVQENGVYYISVSVALQPGSSSINQYSFAILFPILGGKDLAGLTTEPGGGGVLSGYFAGFLFGGTTFTINNFSSTTVGIRNGQSAGTAATLTIFRIADTVMTX
CLO_AA3121AA	MRKIILYLNDDTFISKKYPDKNFSNLDYCLIGSKCSNSFVKEKLITFFXVRIPDILKDKSILKAELFIHIDSNKNHIFKEKVDIEIKRISEYYNLRTITWNDRVSMENIRGYLPIGISDTSNYICLNITGTIKAWAMNKYPNYGLALSLNYPYQIFEFTSSRDCNKPYILVTFEDRIIDNCYPKCECLPIRITGPMGPRGATGSIGPMGATGPTGATGNSSQPIANFLVNAPSPQTLNNGNAITGWXTIIGNSSSITVDANGTFTVQENGVYYISVSVALQPGSSSINQYSFAILFPILGGKDLAGLTTEPGGGGVLSGYFAGFLFGGTTFTINNFSSTTVGIRNGQSAGTAATLTIFRIADTVMTX
CLO_AA3122AA	MRKIILYLNDDTFISKKYPDKNFSNLDYCLIGSKCSNSFVKEKLITFFXVRIPDILKDKSILKAELFIHIDSNKNHIFKEKVDIEIKRISEYYNLRTITWNDRVSMENIRGYLPIGISDTSNYICLNITGTIKAWAMNKYPNYGLALSLNYPYQIFEFTSSRDCNKPYILVTFEDRIIDNCYPKCECLPIRITGPMGPRGATGSIGPMGATGPTGATGNSSQPIANFLVNAPSPQTLNNGNAITGWXTIIGNSSSITVDANGTFTVQENGVYYISVSVALQPGSSSINQYSFAILFPILGGKDLAGLTTEPGGGGVLSGYFAGFLFGGTTFTINNFSSTTVGIRNGQSAGTAATLTIFRIADTVMTX
CLO_AA3124AA	MRKIILYLNDDTFISKKYPDKNFSNLDYCLIGSKCSNSFVKEKLITFFXVRIPDILKDKSILKAELFIHIDSNKNHIFKEKVDIEIKRISEYYNLRTITWNDRVSMENIRGYLPIGISDTSNYICLNITGTIKAWAMNKYPNYGLALSLNYPYQIFEFTSSRDCNKPYILVTFEDRIIDNCYPKCECLPIRITGPMGPRGATGSIGPMGATGPTGATGNSSQPIANFLVNAPSPQTLNNGNAITGWXTIIGNSSSITVDANGTFTVQENGVYYISVSVALQPGSSSINQYSFAILFPILGGKDLAGLTTEPGGGGVLSGYFAGFLFGGTTFTINNFSSTTVGIRNGQSAGTAATLTIFRIADTVMTX
CLO_AA3125AA	MRKIILYLNDDTFISKKYPDKNFSNLDYCLIGSKCSNSFVKEKLITFFXVRIPDILKDKSILKAELFIHIDSNKNHIFKEKVDIEIKRISEYYNLRTITWNDRVSMENIRGYLPIGISDTSNYICLNITGTIKAWAMNKYPNYGLALSLNYPYQIFEFTSSRDCNKPYILVTFEDRIIDNCYPKCECLPIRITGPMGPRGATGSIGPMGATGPTGATGNSSQPIANFLVNAPSPQTLNNGNAITGWXTIIGNSSSITVDANGTFTVQENGVYYISVSVALQPGSSSINQYSFAILFPILGGKDLAGLTTEPGGGGVLSGYFAGFLFGGTTFTINNFSSTTVGIRNGQSAGTAATLTIFRIADTVMTX
CLO_AA3126AA	MRKIILYLNDDTFISKKYPDKNFSNLDYCLIGSKCSNSFVKEKLITFFXVRIPDILKDKSILKAELFIHIDSNKNHIFKEKVDIEIKRISEYYNLRTITWNDRVSMENIRGYLPIGISDTSNYICLNITGTIKAWAMNKYPNYGLALSLNYPYQIFEFTSSRDCNKPYILVTFEDRIIDNCYPKCECLPIRITGPMGPRGATGSIGPMGATGPTGATGNSSQPIANFLVNAPSPQTLNNGNAITGWXTIIGNSSSITVDANGTFTVQENGVYYISVSVALQPGSSSINQYSFAILFPILGGKDLAGLTTEPGGGGVLSGYFAGFLFGGTTFTINNFSSTTVGIRNGQSAGTAATLTIFRIADTVMTX
CLO_AA3129AA	MRKIILYLNDDTFISKKYPDKNFSNLDYCLIGSKCSNSFVKEKLITFFXVRIPDILKDKSILKAELFIHIDSNKNHIFKEKVDIEIKRISEYYNLRTITWNDRVSMENIRGYLPIGISDTSNYICLNITGTIKAWAMNKYPNYGLALSLNYPYQIFEFTSSRDCNKPYILVTFEDRIIDNCYPKCECLPIRITGPMGPRGATGSIGPMGATGPTGATGNSSQPIANFLVNAPSPQTLNNGNAITGWXTIIGNSSSITVDANGTFTVQENGVYYISVSVALQPGSSSINQYSFAILFPILGGKDLAGLTTEPGGGGVLSGYFAGFLFGGTTFTINNFSSTTVGIRNGQSAGTAATLTIFRIADTVMTX
CLO_AA3130AA	MRKIILYLNDDTFISKKYPDKNFSNLDYCLIGSKCSNSFVKEKLITFFXVRIPDILKDKSILKAELFIHIDSNKNHIFKEKVDIEIKRISEYYNLRTITWNDRVSMENIRGYLPIGISDTSNYICLNITGTIKAWAMNKYPNYGLALSLNYPYQIFEFTSSRDCNKPYILVTFEDRIIDNCYPKCECLPIRITGPMGPRGATGSIGPMGATGPTGATGNSSQPIANFLVNAPSPQTLNNGNAITGWXTIIGNSSSITVDANGTFTVQENGVYYISVSVALQPGSSSINQYSFAILFPILGGKDLAGLTTEPGGGGVLSGYFAGFLFGGTTFTINNFSSTTVGIRNGQSAGTAATLTIFRIADTVMTX
CLO_AA3131AA	MRKIILYLNDDTFISKKYPDKNFSNLDYCLIGSKCSNSFVKEKLITFFXVRIPDILKDKSILKAELFIHIDSNKNHIFKEKVDIEIKRISEYYNLRTITWNDRVSMENIRGYLPIGISDTSNYICLNITGTIKAWAMNKYPNYGLALSLNYPYQIFEFTSSRDCNKPYILVTFEDRIIDNCYPKCECLPIRITGPMGPRGATGSIGPMGATGPTGATGNSSQPIANFLVNAPSPQTLNNGNAITGWXTIIGNSSSITVDANGTFTVQENGVYYISVSVALQPGSSSINQYSFAILFPILGGKDLAGLTTEPGGGGVLSGYFAGFLFGGTTFTINNFSSTTVGIRNGQSAGTAATLTIFRIADTVMTX
CLO_AA3132AA	MRKIILYLNDDTFISKKYPDKNFSNLDYCLIGSKCSNSFVKEKLITFFXVRIPDILKDKSILKAELFIHIDSNKNHIFKEKVDIEIKRISEYYNLRTITWNDRVSMENIRGYLPIGISDTSNYICLNITGTIKAWAMNKYPNYGLALSLNYPYQIFEFTSSRDCNKPYILVTFEDRIIDNCYPKCECLPIRITGPMGPRGATGSIGPMGATGPTGATGNSSQPIANFLVNAPSPQTLNNGNAITGWXTIIGNSSSITVDANGTFTVQENGVYYISVSVALQPGSSSINQYSFAILFPILGGKDLAGLTTEPGGGGVLSGYFAGFLFGGTTFTINNFSSTTVGIRNGQSAGTAATLTIFRIADTVMTX
CLO_AA3133AA	MRKIILYLNDDTFISKKYPDKNFSNLDYCLIGSKCSNSFVKEKLITFFXVRIPDILKDKSILKAELFIHIDSNKNHIFKEKVDIEIKRISEYYNLRTITWNDRVSMENIRGYLPIGISDTSNYICLNITGTIKAWAMNKYPNYGLALSLNYPYQIFEFTSSRDCNKPYILVTFEDRIIDNCYPKCECLPIRITGPMGPRGATGSIGPMGATGPTGATGNSSQPIANFLVNAPSPQTLNNGNAITGWXTIIGNSSSITVDANGTFTVQENGVYYISVSVALQPGSSSINQYSFAILFPILGGKDLAGLTTEPGGGGVLSGYFAGFLFGGTTFTINNFSSTTVGIRNGQSAGTAATLTIFRIADTVMTX
CLO_AA3150AA	MRKIILYLNDDTFISKKYPDKNFSNLDYCLIGSKCSNSFVKEKLITFFXVRIPDILKDKSILKAELFIHIDSNKNHIFKEKVDIEIKRISEYYNLRTITWNDRVSMENIRGYLPIGISDTSNYICLNITGTIKAWAMNKYPNYGLALSLNYPYQIFEFTSSRDCNKPYILVTFEDRIIDNCYPKCECLPIRITGPMGPRGATGSIGPMGATGPTGATGNSSQPIANFLVNAPSPQTLNNGNAITGWXTIIGNSSSITVDANGTFTVQENGVYYISVSVALQPGSSSINQYSFAILFPILGGKDLAGLTTEPGGGGVLSGYFAGFLFGGTTFTINNFSSTTVGIRNGQSAGTAATLTIFRIADTVMTX
CLO_AA3151AA	MRKIILYLNDDTFISKKYPDKNFSNLDYCLIGSKCSNSFVKEKLITFFXVRIPDILKDKSILKAELFIHIDSNKNHIFKEKVDIEIKRISEYYNLRTITWNDRVSMENIRGYLPIGISDTSNYICLNITGTIKAWAMNKYPNYGLALSLNYPYQIFEFTSSRDCNKPYILVTFEDRIIDNCYPKCECLPIRITGPMGPRGATGSIGPMGATGPTGATGNSSQPIANFLVNAPSPQTLNNGNAITGWXTIIGNSSSITVDANGTFTVQENGVYYISVSVALQPGSSSINQYSFAILFPILGGKDLAGLTTEPGGGGVLSGYFAGFLFGGTTFTINNFSSTTVGIRNGQSAGTAATLTIFRIADTVMTX
CLO_AA3153AA	MRKIILYLNDDTFISKKYPDKNFSNLDYCLIGSKCSNSFVKEKLITFFXVRIPDILKDKSILKAELFIHIDSNKNHIFKEKVDIEIKRISEYYNLRTITWNDRVSMENIRGYLPIGISDTSNYICLNITGTIKAWAMNKYPNYGLALSLNYPYQIFEFTSSRDCNKPYILVTFEDRIIDNCYPKCECLPIRITGPMGPRGATGSIGPMGATGPTGATGNSSQPIANFLVNAPSPQTLNNGNAITGWXTIIGNSSSITVDANGTFTVQENGVYYISVSVALQPGSSSINQYSFAILFPILGGKDLAGLTTEPGGGGVLSGYFAGFLFGGTTFTINNFSSTTVGIRNGQSAGTAATLTIFRIADTVMTX
CLO_AA3154AA	MRKIILYLNDDTFISKKYPDKNFSNLDYCLIGSKCSNSFVKEKLITFFXVRIPDILKDKSILKAELFIHIDSNKNHIFKEKVDIEIKRISEYYNLRTITWNDRVSMENIRGYLPIGISDTSNYICLNITGTIKAWAMNKYPNYGLALSLNYPYQIFEFTSSRDCNKPYILVTFEDRIIDNCYPKCECLPIRITGPMGPRGATGSIGPMGATGPTGATGNSSQPIANFLVNAPSPQTLNNGNAITGWXTIIGNSSSITVDANGTFTVQENGVYYISVSVALQPGSSSINQYSFAILFPILGGKDLAGLTTEPGGGGVLSGYFAGFLFGGTTFTINNFSSTTVGIRNGQSAGTAATLTIFRIADTVMTX
CLO_AA3155AA	MRKIILYLNDDTFISKKYPDKNFSNLDYCLIGSKCSNSFVKEKLITFFXVRIPDILKDKSILKAELFIHIDSNKNHIFKEKVDIEIKRISEYYNLRTITWNDRVSMENIRGYLPIGISDTSNYICLNITGTIKAWAMNKYPNYGLALSLNYPYQIFEFTSSRDCNKPYILVTFEDRIIDNCYPKCECLPIRITGPMGPRGATGSIGPMGATGPTGATGNSSQPIANFLVNAPSPQTLNNGNAITGWXTIIGNSSSITVDANGTFTVQENGVYYISVSVALQPGSSSINQYSFAILFPILGGKDLAGLTTEPGGGGVLSGYFAGFLFGGTTFTINNFSSTTVGIRNGQSAGTAATLTIFRIADTVMTX
CLO_AA3157AA	MRKIILYLNDDTFISKKYPDKNFSNLDYCLIGSKCSNSFVKEKLITFFXVRIPDILKDKSILKAELFIHIDSNKNHIFKEKVDIEIKRISEYYNLRTITWNDRVSMENIRGYLPIGISDTSNYICLNITGTIKAWAMNKYPNYGLALSLNYPYQIFEFTSSRDCNKPYILVTFEDRIIDNCYPKCECLPIRITGPMGPRGATGSIGPMGATGPTGATGNSSQPIANFLVNAPSPQTLNNGNAITGWXTIIGNSSSITVDANGTFTVQENGVYYISVSVALQPGSSSINQYSFAILFPILGGKDLAGLTTEPGGGGVLSGYFAGFLFGGTTFTINNFSSTTVGIRNGQSAGTAATLTIFRIADTVMTX
CLO_AA3158AA	MRKIILYLNDDTFISKKYPDKNFSNLDYCLIGSKCSNSFVKEKLITFFXVRIPDILKDKSILKAELFIHIDSNKNHIFKEKVDIEIKRISEYYNLRTITWNDRVSMENIRGYLPIGISDTSNYICLNITGTIKAWAMNKYPNYGLALSLNYPYQIFEFTSSRDCNKPYILVTFEDRIIDNCYPKCECLPIRITGPMGPRGATGSIGPMGATGPTGATGNSSQPIANFLVNAPSPQTLNNGNAITGWXTIIGNSSSITVDANGTFTVQENGVYYISVSVALQPGSSSINQYSFAILFPILGGKDLAGLTTEPGGGGVLSGYFAGFLFGGTTFTINNFSSTTVGIRNGQSAGTAATLTIFRIADTVMTX
CLO_AA3159AA	MRKIILYLNDDTFISKKYPDKNFSNLDYCLIGSKCSNSFVKEKLITFFXVRIPDILKDKSILKAELFIHIDSNKNHIFKEKVDIEIKRISEYYNLRTITWNDRVSMENIRGYLPIGISDTSNYICLNITGTIKAWAMNKYPNYGLALSLNYPYQIFEFTSSRDCNKPYILVTFEDRIIDNCYPKCECLPIRITGPMGPRGATGSIGPMGATGPTGATGNSSQPIANFLVNAPSPQTLNNGNAITGWXTIIGNSSSITVDANGTFTVQENGVYYISVSVALQPGSSSINQYSFAILFPILGGKDLAGLTTEPGGGGVLSGYFAGFLFGGTTFTINNFSSTTVGIRNGQSAGTAATLTIFRIADTVMTX
CLO_AA3160AA	MRKIILYLNDDTFISKKYPDKNFSNLDYCLIGSKCSNSFVKEKLITFFXVRIPDILKDKSILKAELFIHIDSNKNHIFKEKVDIEIKRISEYYNLRTITWNDRVSMENIRGYLPIGISDTSNYICLNITGTIKAWAMNKYPNYGLALSLNYPYQIFEFTSSRDCNKPYILVTFEDRIIDNCYPKCECLPIRITGPMGPRGATGSIGPMGATGPTGATGNSSQPIANFLVNAPSPQTLNNGNAITGWXTIIGNSSSITVDANGTFTVQENGVYYISVSVALQPGSSSINQYSFAILFPILGGKDLAGLTTEPGGGGVLSGYFAGFLFGGTTFTINNFSSTTVGIRNGQSAGTAATLTIFRIADTVMTX
CLO_AA3161AA	MRKIILYLNDDTFISKKYPDKNFSNLDYCLIGSKCSNSFVKEKLITFFXVRIPDILKDKSILKAELFIHIDSNKNHIFKEKVDIEIKRISEYYNLRTITWNDRVSMENIRGYLPIGISDTSNYICLNITGTIKAWAMNKYPNYGLALSLNYPYQIFEFTSSRDCNKPYILVTFEDRIIDNCYPKCECLPIRITGPMGPRGATGSIGPMGATGPTGATGNSSQPIANFLVNAPSPQTLNNGNAITGWXTIIGNSSSITVDANGTFTVQENGVYYISVSVALQPGSSSINQYSFAILFPILGGKDLAGLTTEPGGGGVLSGYFAGFLFGGTTFTINNFSSTTVGIRNGQSAGTAATLTIFRIADTVMTX
CLO_AA3164AA	MRKIILYLNDDTFISKKYPDKNFSNLDYCLIGSKCSNSFVKEKLITFFXVRIPDILKDKSILKAELFIHIDSNKNHIFKEKVDIEIKRISEYYNLRTITWNDRVSMENIRGYLPIGISDTSNYICLNITGTIKAWAMNKYPNYGLALSLNYPYQIFEFTSSRDCNKPYILVTFEDRIIDNCYPKCECLPIRITGPMGPRGATGSIGPMGATGPTGATGNSSQPIANFLVNAPSPQTLNNGNAITGWXTIIGNSSSITVDANGTFTVQENGVYYISVSVALQPGSSSINQYSFAILFPILGGKDLAGLTTEPGGGGVLSGYFAGFLFGGTTFTINNFSSTTVGIRNGQSAGTAATLTIFRIADTVMTX
CLO_AA3166AA	MRKIILYLNDDTFISKKYPDKNFSNLDYCLIGSKCSNSFVKEKLITFFXVRIPDILKDKSILKAELFIHIDSNKNHIFKEKVDIEIKRISEYYNLRTITWNDRVSMENIRGYLPIGISDTSNYICLNITGTIKAWAMNKYPNYGLALSLNYPYQIFEFTSSRDCNKPYILVTFEDRIIDNCYPKCECLPIRITGPMGPRGATGSIGPMGATGPTGATGNSSQPIANFLVNAPSPQTLNNGNAITGWXTIIGNSSSITVDANGTFTVQENGVYYISVSVALQPGSSSINQYSFAILFPILGGKDLAGLTTEPGGGGVLSGYFAGFLFGGTTFTINNFSSTTVGIRNGQSAGTAATLTIFRIADTVMTX
CLO_AA3167AA	MRKIILYLNDDTFISKKYPDKNFSNLDYCLIGSKCSNSFVKEKLITFFXVRIPDILKDKSILKAELFIHIDSNKNHIFKEKVDIEIKRISEYYNLRTITWNDRVSMENIRGYLPIGISDTSNYICLNITGTIKAWAMNKYPNYGLALSLNYPYQIFEFTSSRDCNKPYILVTFEDRIIDNCYPKCECLPIRITGPMGPRGATGSIGPMGATGPTGATGNSSQPIANFLVNAPSPQTLNNGNAITGWXTIIGNSSSITVDANGTFTVQENGVYYISVSVALQPGSSSINQYSFAILFPILGGKDLAGLTTEPGGGGVLSGYFAGFLFGGTTFTINNFSSTTVGIRNGQSAGTAATLTIFRIADTVMTX
CLO_AA3168AA	MRKIILYLNDDTFISKKYPDKNFSNLDYCLIGSKCSNSFVKEKLITFFXVRIPDILKDKSILKAELFIHIDSNKNHIFKEKVDIEIKRISEYYNLRTITWNDRVSMENIRGYLPIGISDTSNYICLNITGTIKAWAMNKYPNYGLALSLNYPYQIFEFTSSRDCNKPYILVTFEDRIIDNCYPKCECLPIRITGPMGPRGATGSIGPMGATGPTGATGNSSQPIANFLVNAPSPQTLNNGNAITGWXTIIGNSSSITVDANGTFTVQENGVYYISVSVALQPGSSSINQYSFAILFPILGGKDLAGLTTEPGGGGVLSGYFAGFLFGGTTFTINNFSSTTVGIRNGQSAGTAATLTIFRIADTVMTX
CLO_AA3169AA	MRKIILYLNDDTFISKKYPDKNFSNLDYCLIGSKCSNSFVKEKLITFFXVRIPDILKDKSILKAELFIHIDSNKNHIFKEKVDIEIKRISEYYNLRTITWNDRVSMENIRGYLPIGISDTSNYICLNITGTIKAWAMNKYPNYGLALSLNYPYQIFEFTSSRDCNKPYILVTFEDRIIDNCYPKCECLPIRITGPMGPRGATGSIGPMGATGPTGATGNSSQPIANFLVNAPSPQTLNNGNAITGWXTIIGNSSSITVDANGTFTVQENGVYYISVSVALQPGSSSINQYSFAILFPILGGKDLAGLTTEPGGGGVLSGYFAGFLFGGTTFTINNFSSTTVGIRNGQSAGTAATLTIFRIADTVMTX
CLO_AA3171AA	MRKIILYLNDDTFISKKYPDKNFSNLDYCLIGSKCSNSFVKEKLITFFXVRIPDILKDKSILKAELFIHIDSNKNHIFKEKVDIEIKRISEYYNLRTITWNDRVSMENIRGYLPIGISDTSNYICLNITGTIKAWAMNKYPNYGLALSLNYPYQIFEFTSSRDCNKPYILVTFEDRIIDNCYPKCECLPIRITGPMGPRGATGSIGPMGATGPTGATGNSSQPIANFLVNAPSPQTLNNGNAITGWXTIIGNSSSITVDANGTFTVQENGVYYISVSVALQPGSSSINQYSFAILFPILGGKDLAGLTTEPGGGGVLSGYFAGFLFGGTTFTINNFSSTTVGIRNGQSAGTAATLTIFRIADTVMTX
CLO_AA3173AA	MRKIILYLNDDTFISKKYPDKNFSNLDYCLIGSKCSNSFVKEKLITFFXVRIPDILKDKSILKAELFIHIDSNKNHIFKEKVDIEIKRISEYYNLRTITWNDRVSMENIRGYLPIGISDTSNYICLNITGTIKAWAMNKYPNYGLALSLNYPYQIFEFTSSRDCNKPYILVTFEDRIIDNCYPKCECLPIRITGPMGPRGATGSIGPMGATGPTGATGNSSQPIANFLVNAPSPQTLNNGNAITGWXTIIGNSSSITVDANGTFTVQENGVYYISVSVALQPGSSSINQYSFAILFPILGGKDLAGLTTEPGGGGVLSGYFAGFLFGGTTFTINNFSSTTVGIRNGQSAGTAATLTIFRIADTVMTX
CLO_AA3174AA	MRKIILYLNDDTFISKKYPDKNFSNLDYCLIGSKCSNSFVKEKLITFFXVRIPDILKDKSILKAELFIHIDSNKNHIFKEKVDIEIKRISEYYNLRTITWNDRVSMENIRGYLPIGISDTSNYICLNITGTIKAWAMNKYPNYGLALSLNYPYQIFEFTSSRDCNKPYILVTFEDRIIDNCYPKCECLPIRITGPMGPRGATGSIGPMGATGPTGATGNSSQPIANFLVNAPSPQTLNNGNAITGWXTIIGNSSSITVDANGTFTVQENGVYYISVSVALQPGSSSINQYSFAILFPILGGKDLAGLTTEPGGGGVLSGYFAGFLFGGTTFTINNFSSTTVGIRNGQSAGTAATLTIFRIADTVMTX
CLO_AA3176AA	MRKIILYLNDDTFISKKYPDKNFSNLDYCLIGSKCSNSFVKEKLITFFXVRIPDILKDKSILKAELFIHIDSNKNHIFKEKVDIEIKRISEYYNLRTITWNDRVSMENIRGYLPIGISDTSNYICLNITGTIKAWAMNKYPNYGLALSLNYPYQIFEFTSSRDCNKPYILVTFEDRIIDNCYPKCECLPIRITGPMGPRGATGSIGPMGATGPTGATGNSSQPIANFLVNAPSPQTLNNGNAITGWXTIIGNSSSITVDANGTFTVQENGVYYISVSVALQPGSSSINQYSFAILFPILGGKDLAGLTTEPGGGGVLSGYFAGFLFGGTTFTINNFSSTTVGIRNGQSAGTAATLTIFRIADTVMTX
CLO_AA3177AA	MRKIILYLNDDTFISKKYPDKNFSNLDYCLIGSKCSNSFVKEKLITFFXVRIPDILKDKSILKAELFIHIDSNKNHIFKEKVDIEIKRISEYYNLRTITWNDRVSMENIRGYLPIGISDTSNYICLNITGTIKAWAMNKYPNYGLALSLNYPYQIFEFTSSRDCNKPYILVTFEDRIIDNCYPKCECLPIRITGPMGPRGATGSIGPMGATGPTGATGNSSQPIANFLVNAPSPQTLNNGNAITGWXTIIGNSSSITVDANGTFTVQENGVYYISVSVALQPGSSSINQYSFAILFPILGGKDLAGLTTEPGGGGVLSGYFAGFLFGGTTFTINNFSSTTVGIRNGQSAGTAATLTIFRIADTVMTX
CLO_AA3178AA	MRKIILYLNDDTFISKKYPDKNFSNLDYCLIGSKCSNSFVKEKLITFFXVRIPDILKDKSILKAELFIHIDSNKNHIFKEKVDIEIKRISEYYNLRTITWNDRVSMENIRGYLPIGISDTSNYICLNITGTIKAWAMNKYPNYGLALSLNYPYQIFEFTSSRDCNKPYILVTFEDRIIDNCYPKCECLPIRITGPMGPRGATGSIGPMGATGPTGATGNSSQPIANFLVNAPSPQTLNNGNAITGWXTIIGNSSSITVDANGTFTVQENGVYYISVSVALQPGSSSINQYSFAILFPILGGKDLAGLTTEPGGGGVLSGYFAGFLFGGTTFTINNFSSTTVGIRNGQSAGTAATLTIFRIADTVMTX
CLO_AA3179AA	MRKIILYLNDDTFISKKYPDKNFSNLDYCLIGSKCSNSFVKEKLITFFXVRIPDILKDKSILKAELFIHIDSNKNHIFKEKVDIEIKRISEYYNLRTITWNDRVSMENIRGYLPIGISDTSNYICLNITGTIKAWAMNKYPNYGLALSLNYPYQIFEFTSSRDCNKPYILVTFEDRIIDNCYPKCECLPIRITGPMGPRGATGSIGPMGATGPTGATGNSSQPIANFLVNAPSPQTLNNGNAITGWXTIIGNSSSITVDANGTFTVQENGVYYISVSVALQPGSSSINQYSFAILFPILGGKDLAGLTTEPGGGGVLSGYFAGFLFGGTTFTINNFSSTTVGIRNGQSAGTAATLTIFRIADTVMTX
CLO_AA3195AA	MRKIILYLNDDTFISKKYPDKNFSNLDYCLIGSKCSNSFVKEKLITFFXVRIPDILKDKSILKAELFIHIDSNKNHIFKEKVDIEIKRISEYYNLRTITWNDRVSMENIRGYLPIGISDTSNYICLNITGTIKAWAMNKYPNYGLALSLNYPYQIFEFTSSRDCNKPYILVTFEDRIIDNCYPKCECLPIRITGPMGPRGATGSIGPMGATGPTGATGNSSQPIANFLVNAPSPQTLNNGNAITGWXTIIGNSSSITVDANGTFTVQENGVYYISVSVALQPGSSSINQYSFAILFPILGGKDLAGLTTEPGGGGVLSGYFAGFLFGGTTFTINNFSSTTVGIRNGQSAGTAATLTIFRIADTVMTX
CLO_AA3196AA	MRKIILYLNDDTFISKKYPDKNFSNLDYCLIGSKCSNSFVKEKLITFFXVRIPDILKDKSILKAELFIHIDSNKNHIFKEKVDIEIKRISEYYNLRTITWNDRVSMENIRGYLPIGISDTSNYICLNITGTIKAWAMNKYPNYGLALSLNYPYQIFEFTSSRDCNKPYILVTFEDRIIDNCYPKCECLPIRITGPMGPRGATGSIGPMGATGPTGATGNSSQPIANFLVNAPSPQTLNNGNAITGWXTIIGNSSSITVDANGTFTVQENGVYYISVSVALQPGSSSINQYSFAILFPILGGKDLAGLTTEPGGGGVLSGYFAGFLFGGTTFTINNFSSTTVGIRNGQSAGTAATLTIFRIADTVMTX
CLO_AA3197AA	MRKIILYLNDDTFISKKYPDKNFSNLDYCLIGSKCSNSFVKEKLITFFXVRIPDILKDKSILKAELFIHIDSNKNHIFKEKVDIEIKRISEYYNLRTITWNDRVSMENIRGYLPIGISDTSNYICLNITGTIKAWAMNKYPNYGLALSLNYPYQIFEFTSSRDCNKPYILVTFEDRIIDNCYPKCECLPIRITGPMGPRGATGSIGPMGATGPTGATGNSSQPIANFLVNAPSPQTLNNGNAITGWXTIIGNSSSITVDANGTFTVQENGVYYISVSVALQPGSSSINQYSFAILFPILGGKDLAGLTTEPGGGGVLSGYFAGFLFGGTTFTINNFSSTTVGIRNGQSAGTAATLTIFRIADTVMTX
CLO_AA3198AA	MRKIILYLNDDTFISKKYPDKNFSNLDYCLIGSKCSNSFVKEKLITFFXVRIPDILKDKSILKAELFIHIDSNKNHIFKEKVDIEIKRISEYYNLRTITWNDRVSMENIRGYLPIGISDTSNYICLNITGTIKAWAMNKYPNYGLALSLNYPYQIFEFTSSRDCNKPYILVTFEDRIIDNCYPKCECLPIRITGPMGPRGATGSIGPMGATGPTGATGNSSQPIANFLVNAPSPQTLNNGNAITGWXTIIGNSSSITVDANGTFTVQENGVYYISVSVALQPGSSSINQYSFAILFPILGGKDLAGLTTEPGGGGVLSGYFAGFLFGGTTFTINNFSSTTVGIRNGQSAGTAATLTIFRIADTVMTX
CLO_AA3199AA	MRKIILYLNDDTFISKKYPDKNFSNLDYCLIGSKCSNSFVKEKLITFFXVRIPDILKDKSILKAELFIHIDSNKNHIFKEKVDIEIKRISEYYNLRTITWNDRVSMENIRGYLPIGISDTSNYICLNITGTIKAWAMNKYPNYGLALSLNYPYQIFEFTSSRDCNKPYILVTFEDRIIDNCYPKCECLPIRITGPMGPRGATGSIGPMGATGPTGATGNSSQPIANFLVNAPSPQTLNNGNAITGWXTIIGNSSSITVDANGTFTVQENGVYYISVSVALQPGSSSINQYSFAILFPILGGKDLAGLTTEPGGGGVLSGYFAGFLFGGTTFTINNFSSTTVGIRNGQSAGTAATLTIFRIADTVMTX
CLO_AA3200AA	MRKIILYLNDDTFISKKYPDKNFSNLDYCLIGSKCSNSFVKEKLITFFXVRIPDILKDKSILKAELFIHIDSNKNHIFKEKVDIEIKRISEYYNLRTITWNDRVSMENIRGYLPIGISDTSNYICLNITGTIKAWAMNKYPNYGLALSLNYPYQIFEFTSSRDCNKPYILVTFEDRIIDNCYPKCECLPIRITGPMGPRGATGSIGPMGATGPTGATGNSSQPIANFLVNAPSPQTLNNGNAITGWXTIIGNSSSITVDANGTFTVQENGVYYISVSVALQPGSSSINQYSFAILFPILGGKDLAGLTTEPGGGGVLSGYFAGFLFGGTTFTINNFSSTTVGIRNGQSAGTAATLTIFRIADTVMTX
CLO_AA3201AA	MRKIILYLNDDTFISKKYPDKNFSNLDYCLIGSKCSNSFVKEKLITFFXVRIPDILKDKSILKAELFIHIDSNKNHIFKEKVDIEIKRISEYYNLRTITWNDRVSMENIRGYLPIGISDTSNYICLNITGTIKAWAMNKYPNYGLALSLNYPYQIFEFTSSRDCNKPYILVTFEDRIIDNCYPKCECLPIRITGPMGPRGATGSIGPMGATGPTGATGNSSQPIANFLVNAPSPQTLNNGNAITGWXTIIGNSSSITVDANGTFTVQENGVYYISVSVALQPGSSSINQYSFAILFPILGGKDLAGLTTEPGGGGVLSGYFAGFLFGGTTFTINNFSSTTVGIRNGQSAGTAATLTIFRIADTVMTX
CLO_AA3202AA	MRKIILYLNDDTFISKKYPDKNFSNLDYCLIGSKCSNSFVKEKLITFFXVRIPDILKDKSILKAELFIHIDSNKNHIFKEKVDIEIKRISEYYNLRTITWNDRVSMENIRGYLPIGISDTSNYICLNITGTIKAWAMNKYPNYGLALSLNYPYQIFEFTSSRDCNKPYILVTFEDRIIDNCYPKCECLPIRITGPMGPRGATGSIGPMGATGPTGATGNSSQPIANFLVNAPSPQTLNNGNAITGWXTIIGNSSSITVDANGTFTVQENGVYYISVSVALQPGSSSINQYSFAILFPILGGKDLAGLTTEPGGGGVLSGYFAGFLFGGTTFTINNFSSTTVGIRNGQSAGTAATLTIFRIADTVMTX
CLO_AA3204AA	MRKIILYLNDDTFISKKYPDKNFSNLDYCLIGSKCSNSFVKEKLITFFXVRIPDILKDKSILKAELFIHIDSNKNHIFKEKVDIEIKRISEYYNLRTITWNDRVSMENIRGYLPIGISDTSNYICLNITGTIKAWAMNKYPNYGLALSLNYPYQIFEFTSSRDCNKPYILVTFEDRIIDNCYPKCECLPIRITGPMGPRGATGSIGPMGATGPTGATGNSSQPIANFLVNAPSPQTLNNGNAITGWXTIIGNSSSITVDANGTFTVQENGVYYISVSVALQPGSSSINQYSFAILFPILGGKDLAGLTTEPGGGGVLSGYFAGFLFGGTTFTINNFSSTTVGIRNGQSAGTAATLTIFRIADTVMTX
CLO_AA3207AA	MRKIILYLNDDTFISKKYPDKNFSNLDYCLIGSKCSNSFVKEKLITFFXVRIPDILKDKSILKAELFIHIDSNKNHIFKEKVDIEIKRISEYYNLRTITWNDRVSMENIRGYLPIGISDTSNYICLNITGTIKAWAMNKYPNYGLALSLNYPYQIFEFTSSRDCNKPYILVTFEDRIIDNCYPKCECLPIRITGPMGPRGATGSIGPMGATGPTGATGNSSQPIANFLVNAPSPQTLNNGNAITGWXTIIGNSSSITVDANGTFTVQENGVYYISVSVALQPGSSSINQYSFAILFPILGGKDLAGLTTEPGGGGVLSGYFAGFLFGGTTFTINNFSSTTVGIRNGQSAGTAATLTIFRIADTVMTX
CLO_AA3210AA	MRKIILYLNDDTFISKKYPDKNFSNLDYCLIGSKCSNSFVKEKLITFFXVRIPDILKDKSILKAELFIHIDSNKNHIFKEKVDIEIKRISEYYNLRTITWNDRVSMENIRGYLPIGISDTSNYICLNITGTIKAWAMNKYPNYGLALSLNYPYQIFEFTSSRDCNKPYILVTFEDRIIDNCYPKCECLPIRITGPMGPRGATGSIGPMGATGPTGATGNSSQPIANFLVNAPSPQTLNNGNAITGWXTIIGNSSSITVDANGTFTVQENGVYYISVSVALQPGSSSINQYSFAILFPILGGKDLAGLTTEPGGGGVLSGYFAGFLFGGTTFTINNFSSTTVGIRNGQSAGTAATLTIFRIADTVMTX
CLO_AA3226AA	MRKIILYLNDDTFISKKYPDKNFSNLDYCLIGSKCSNSFVKEKLITFFXVRIPDILKDKSILKAELFIHIDSNKNHIFKEKVDIEIKRISEYYNLRTITWNDRVSMENIRGYLPIGISDTSNYICLNITGTIKAWAMNKYPNYGLALSLNYPYQIFEFTSSRDCNKPYILVTFEDRIIDNCYPKCECLPIRITGPMGPRGATGSIGPMGATGPTGATGNSSQPIANFLVNAPSPQTLNNGNAITGWXTIIGNSSSITVDANGTFTVQENGVYYISVSVALQPGSSSINQYSFAILFPILGGKDLAGLTTEPGGGGVLSGYFAGFLFGGTTFTINNFSSTTVGIRNGQSAGTAATLTIFRIADTVMTX
CLO_AA3227AA	MRKIILYLNDDTFISKKYPDKNFSNLDYCLIGSKCSNSFVKEKLITFFXVRIPDILKDKSILKAELFIHIDSNKNHIFKEKVDIEIKRISEYYNLRTITWNDRVSMENIRGYLPIGISDTSNYICLNITGTIKAWAMNKYPNYGLALSLNYPYQIFEFTSSRDCNKPYILVTFEDRIIDNCYPKCECLPIRITGPMGPRGATGSIGPMGATGPTGATGNSSQPIANFLVNAPSPQTLNNGNAITGWXTIIGNSSSITVDANGTFTVQENGVYYISVSVALQPGSSSINQYSFAILFPILGGKDLAGLTTEPGGGGVLSGYFAGFLFGGTTFTINNFSSTTVGIRNGQSAGTAATLTIFRIADTVMTX
CLO_AA3228AA	MRKIILYLNDDTFISKKYPDKNFSNLDYCLIGSKCSNSFVKEKLITFFXVRIPDILKDKSILKAELFIHIDSNKNHIFKEKVDIEIKRISEYYNLRTITWNDRVSMENIRGYLPIGISDTSNYICLNITGTIKAWAMNKYPNYGLALSLNYPYQIFEFTSSRDCNKPYILVTFEDRIIDNCYPKCECLPIRITGPMGPRGATGSIGPMGATGPTGATGNSSQPIANFLVNAPSPQTLNNGNAITGWXTIIGNSSSITVDANGTFTVQENGVYYISVSVALQPGSSSINQYSFAILFPILGGKDLAGLTTEPGGGGVLSGYFAGFLFGGTTFTINNFSSTTVGIRNGQSAGTAATLTIFRIADTVMTX
CLO_AA3229AA	MRKIILYLNDDTFISKKYPDKNFSNLDYCLIGSKCSNSFVKEKLITFFXVRIPDILKDKSILKAELFIHIDSNKNHIFKEKVDIEIKRISEYYNLRTITWNDRVSMENIRGYLPIGISDTSNYICLNITGTIKAWAMNKYPNYGLALSLNYPYQIFEFTSSRDCNKPYILVTFEDRIIDNCYPKCECLPIRITGPMGPRGATGSIGPMGATGPTGATGNSSQPIANFLVNAPSPQTLNNGNAITGWXTIIGNSSSITVDANGTFTVQENGVYYISVSVALQPGSSSINQYSFAILFPILGGKDLAGLTTEPGGGGVLSGYFAGFLFGGTTFTINNFSSTTVGIRNGQSAGTAATLTIFRIADTVMTX
CLO_AA3230AA	MRKIILYLNDDTFISKKYPDKNFSNLDYCLIGSKCSNSFVKEKLITFFXVRIPDILKDKSILKAELFIHIDSNKNHIFKEKVDIEIKRISEYYNLRTITWNDRVSMENIRGYLPIGISDTSNYICLNITGTIKAWAMNKYPNYGLALSLNYPYQIFEFTSSRDCNKPYILVTFEDRIIDNCYPKCECLPIRITGPMGPRGATGSIGPMGATGPTGATGNSSQPIANFLVNAPSPQTLNNGNAITGWXTIIGNSSSITVDANGTFTVQENGVYYISVSVALQPGSSSINQYSFAILFPILGGKDLAGLTTEPGGGGVLSGYFAGFLFGGTTFTINNFSSTTVGIRNGQSAGTAATLTIFRIADTVMTX
CLO_AA3231AA	MRKIILYLNDDTFISKKYPDKNFSNLDYCLIGSKCSNSFVKEKLITFFXVRIPDILKDKSILKAELFIHIDSNKNHIFKEKVDIEIKRISEYYNLRTITWNDRVSMENIRGYLPIGISDTSNYICLNITGTIKAWAMNKYPNYGLALSLNYPYQIFEFTSSRDCNKPYILVTFEDRIIDNCYPKCECLPIRITGPMGPRGATGSIGPMGATGPTGATGNSSQPIANFLVNAPSPQTLNNGNAITGWXTIIGNSSSITVDANGTFTVQENGVYYISVSVALQPGSSSINQYSFAILFPILGGKDLAGLTTEPGGGGVLSGYFAGFLFGGTTFTINNFSSTTVGIRNGQSAGTAATLTIFRIADTVMTX
CLO_AA3235AA	MRKIILYLNDDTFISKKYPDKNFSNLDYCLIGSKCSNSFVKEKLITFFXVRIPDILKDKSILKAELFIHIDSNKNHIFKEKVDIEIKRISEYYNLRTITWNDRVSMENIRGYLPIGISDTSNYICLNITGTIKAWAMNKYPNYGLALSLNYPYQIFEFTSSRDCNKPYILVTFEDRIIDNCYPKCECLPIRITGPMGPRGATGSIGPMGATGPTGATGNSSQPIANFLVNAPSPQTLNNGNAITGWXTIIGNSSSITVDANGTFTVQENGVYYISVSVALQPGSSSINQYSFAILFPILGGKDLAGLTTEPGGGGVLSGYFAGFLFGGTTFTINNFSSTTVGIRNGQSAGTAATLTIFRIADTVMTX
CLO_AA3256AA	MRKIILYLNDDTFISKKYPDKNFSNLDYCLIGSKCSNSFVKEKLITFFXVRIPDILKDKSILKAELFIHIDSNKNHIFKEKVDIEIKRISEYYNLRTITWNDRVSMENIRGYLPIGISDTSNYICLNITGTIKAWAMNKYPNYGLALSLNYPYQIFEFTSSRDCNKPYILVTFEDRIIDNCYPKCECLPIRITGPMGPRGATGSIGPMGATGPTGATGNSSQPIANFLVNAPSPQTLNNGNAITGWXTIIGNSSSITVDANGTFTVQENGVYYISVSVALQPGSSSINQYSFAILFPILGGKDLAGLTTEPGGGGVLSGYFAGFLFGGTTFTINNFSSTTVGIRNGQSAGTAATLTIFRIADTVMTX
CLO_AA3257AA	MRKIILYLNDDTFISKKYPDKNFSNLDYCLIGSKCSNSFVKEKLITFFXVRIPDILKDKSILKAELFIHIDSNKNHIFKEKVDIEIKRISEYYNLRTITWNDRVSMENIRGYLPIGISDTSNYICLNITGTIKAWAMNKYPNYGLALSLNYPYQIFEFTSSRDCNKPYILVTFEDRIIDNCYPKCECLPIRITGPMGPRGATGSIGPMGATGPTGATGNSSQPIANFLVNAPSPQTLNNGNAITGWXTIIGNSSSITVDANGTFTVQENGVYYISVSVALQPGSSSINQYSFAILFPILGGKDLAGLTTEPGGGGVLSGYFAGFLFGGTTFTINNFSSTTVGIRNGQSAGTAATLTIFRIADTVMTX
CLO_AA3261AA	MRKIILYLNDDTFISKKYPDKNFSNLDYCLIGSKCSNSFVKEKLITFFXVRIPDILKDKSILKAELFIHIDSNKNHIFKEKVDIEIKRISEYYNLRTITWNDRVSMENIRGYLPIGISDTSNYICLNITGTIKAWAMNKYPNYGLALSLNYPYQIFEFTSSRDCNKPYILVTFEDRIIDNCYPKCECLPIRITGPMGPRGATGSIGPMGATGPTGATGNSSQPIANFLVNAPSPQTLNNGNAITGWXTIIGNSSSITVDANGTFTVQENGVYYISVSVALQPGSSSINQYSFAILFPILGGKDLAGLTTEPGGGGVLSGYFAGFLFGGTTFTINNFSSTTVGIRNGQSAGTAATLTIFRIADTVMTX
[truncated: 15,159 more rows]

## Sheet: Table S4
Table S4. Extracted bclA2 amino acid sequences n=21540
Genome ID	Sequence
CLO_BA7871AA	MSDISGPSLYQDVGPTGPTGATGATGVLAANNAQFTVSSSSLVNNTLVTFNSSFINGTNITFPTSSTINLAVGGIYNVSFGIRATLSLAGFMSITTNFNGVTQNNFIAKAVNTLTSSDVSVSLSFLVDARAAAVTLSFTFGSGTTGTSAAGYVSVYRIQX
[truncated: 21,539 more rows]

## Sheet: Table S5
Table S5. Extracted bclA3 amino acid sequences n=17685
[truncated: 17,686 more rows]

[truncated: 10 more sheets: Table S6, Table S7, Table S8, Table S9, Table S10, Table S11, Table S12, Table S13, Table S14, Table S15]
